# Supplementary material for: Variation of vitamin B contents in maize inbred lines: Potential genetic resources for biofortification
Source: Front Nutr. 2022 Oct 21;9:1029119. doi: 10.3389/fnut.2022.1029119 (PMC9634661; doi:10.3389/fnut.2022.1029119)
Supplement: Supplementary file 1 [file Data_Sheet_1.zip]

Archive with 4 entries (4 files):
- Supplementary Table 1.docx
- Supplementary Table 2.xlsx
- Supplementary Table 3.docx
- Supplementary Table 4.xlsx
