# Supplementary material for: Variation of vitamin B contents in maize inbred lines: Potential genetic resources for biofortification
Source: Front Nutr. 2022 Oct 21;9:1029119. doi: 10.3389/fnut.2022.1029119 (PMC9634661; doi:10.3389/fnut.2022.1029119)
Supplement: Supplementary file 1 [file Data_Sheet_1.zip › Supplementary Table 2.xlsx]

## Sheet: Inbred lines Hainan
The contents (μg/100 g) of each B vitamins (B) in grains of each maize inbred lines grown in Ledong, Hainan province
Lines	Origin	Sub populations	B1(average)	stdv	B2(average)	stdv	B3(average)	stdv	B5(average)	stdv	PN(average)	stdv	PL(average)	stdv	PM(average)	stdv	PMP(average)	stdv	PLP(average)	stdv	Total B6 average	stdv
177	China	Mixed	341.76	25.9	2.47	0.58	37.81	1.94	117.44	4.93	6.53	0.58	55.78	2.14	148.06	23.02	49.76	0.34	22.22	2.1	282.35	28.18
238	China	NSS	460.16	42.19	5.6	0.16	54.6	4.98	149.69	27.76	2.5	0.28	44.01	1.38	162.11	19.28	62.99	0.22	25.95	2.69	297.56	23.86
501	China	NSS	370.56	21.9	2.51	0.36	34.55	4.6	198.84	7.92	2.19	0.05	54.3	4.44	102.54	3.29	44.77	3.66	64.22	5.31	268.02	16.75
4019	China	NSS	857.36	44.1	7.24	0.24	45.32	6.48	239.06	23.42	2.47	0.45	34.2	3.51	185.68	12.14	63.6	2.6	54.63	4.87	340.59	23.58
5237	China	NSS	1040.29	86.16	7.56	0.5	45.52	4.4	239.02	9.55	2.51	0.36	54.12	4.9	136.32	1.74	121.27	4.35	95.77	4.89	409.98	16.25
7327	China	NSS	825.52	34.89	8.48	0.13	65.26	3.01	189.27	1	3.42	0.24	15.49	1.59	72.72	2.77	44.11	5.33	138.37	9.92	274.11	19.85
7381	China	NSS	620.23	25.8	2.87	0.15	34.84	2.38	316.56	18.93	3.54	0.16	62.91	0.47	150.75	5.1	45.61	4.86	86.43	4.43	349.24	15.02
8902	China	Mixed	535.78	20.87	8.65	0.3	43.22	3.97	258.06	27.37	6.74	0.34	44.87	6.34	231.18	13.69	67.36	1.59	26.73	4.22	376.88	26.19
04K5702	China	NSS	553.42	29.22	3.35	0.47	23.61	0.68	192.21	2.4	2.35	0.18	54.95	4.62	86.61	3.56	85.68	4.31	119.64	13.62	349.22	26.29
05W002	China	Mixed	485.72	13.36	4.33	0.32	54.68	4.19	371.57	9.03	4.27	0.25	54.33	0.79	199.23	6.02	97.02	2.08	121.48	12.57	476.33	21.71
05WN230	China	Mixed	580.08	26.22	4.67	0.35	32.67	0.57	284.04	11.7	8.48	0.35	45.46	0.64	155.77	13.6	57.11	2.45	57.84	1.85	324.66	18.9
07KS4	China	NSS	452.45	66.74	6.34	0.31	25.61	3.79	181.26	1.03	1.86	0.1	45.45	1.66	119.8	5.98	16.07	2.63	73.14	3.75	256.32	14.13
303WX	China	Mixed	586.91	11.32	3.36	0.42	25.85	1.13	388.2	1.75	2.17	0.16	17.8	0.24	87.64	1.15	62.19	1.16	94.11	3.07	263.91	5.77
4F1	China	NSS	443.12	30.97	6.7	0.31	55.4	6.24	175.61	29.13	5.27	0.31	74.17	2.98	280.22	0.56	96.87	2.61	34.42	3.13	490.95	9.59
835a	China	NSS	649.13	54.6	7.31	0.37	37.99	2.1	440.53	54.34	2.56	0.42	52.26	1.27	206.74	5.36	44.9	0.22	55.97	1.83	362.43	9.1
835b	China	NSS	461.1	53.42	26.3	1.24	36.24	2.08	240.82	18.02	3.42	0.38	47.39	0.79	169.76	14.66	63.85	5.38	97.38	3.32	381.8	24.54
975-12	China	Mixed	412.23	16.9	4.78	0.08	24.1	4.72	227.86	3.35	7.27	0.28	37.56	2.14	115.14	6.55	83.93	3.98	115.13	13.89	359.02	26.83
B111	China	Mixed	661.44	6.95	5.65	0.18	35	5.84	241.09	27.98	3.79	0.11	65	5.84	188.26	7.99	65	0.31	22.5	2.06	344.56	16.32
BEM	China	NSS	967.28	45.08	3.4	0.54	51.92	0.96	329.8	10.51	3.53	0.5	55.29	1.29	145.72	3.39	66.93	4.13	0.05	0.01	271.52	9.33
By4839	China	NSS	875.45	17.97	2.39	0.46	65.27	4.8	179.02	21.66	5.43	0.34	93.23	1.25	197.78	2.41	74.52	1.83	0.05	0.01	371.01	5.83
By4960	China	NSS	637.67	22.63	5.73	0.25	78.09	0.97	286.79	0.93	4.17	0.11	92.1	0.72	192.5	5.69	67.46	1.18	7.33	0.36	363.55	8.06
By804	China	NSS	532.64	18.69	9.54	0.27	55.18	5.16	243.86	9.98	5.25	0.33	65.95	0.43	159.92	22.56	25.25	4.9	54.9	4.18	311.27	32.4
By813	China	NSS	826.27	55.32	7.6	0.36	54.61	1.08	430.77	21.75	6.29	0.35	73.23	0.76	194.42	5.71	37.08	1.19	94.19	5.49	405.21	13.52
By855	China	NSS	995.41	14.14	7.52	0.04	44.37	2.49	467.12	13.38	6.33	0.13	93.92	3.25	409.46	1.91	75.81	2.87	178.07	13.32	763.58	21.48
CA47	China	Mixed	253.74	47.31	4.41	0.39	35	0.88	250.83	6.43	6.24	0.06	35	3.56	100	0.58	45	4.74	101.92	4.89	288.15	13.83
Chang7-2	China	Mixed	543.02	50.01	2.61	0.17	34.37	0.91	318.27	8.2	2.9	0.09	48.26	0.79	141.58	6.5	81.86	2.45	35.84	4.52	310.44	14.34
chuan48-2	China	Mixed	434.57	31.11	10.44	0.26	54.44	3.86	114.15	13.44	2.47	0.29	34.67	4.12	83.33	1.28	41.67	0.64	83.46	4.25	245.59	10.58
CIMBL10	CIMMYT	TST	450.68	57.24	2.77	0.11	46.2	1.34	136.31	12.74	3.43	0.03	34.58	0.71	44.89	4.58	59	0.09	34.8	4.26	176.7	9.66
CIMBL123	CIMMYT	TST	727.47	36.22	10.44	0.08	44.55	1.31	217.9	7.86	3.41	0.31	35.99	5.5	161.32	10.48	62.18	0.52	94.56	7.69	357.46	24.51
CIMBL129	CIMMYT	Mixed	735.51	27.01	9.57	0.55	48.32	1.32	174.85	15.51	3.15	0.1	77.28	1	160.82	11.08	65.56	2.8	5.43	0.55	312.24	15.54
CIMBL13	CIMMYT	TST	772	38.82	8.22	0.25	44.92	3.12	160	6.16	9.66	0.12	22.51	2.76	270	38.79	33.13	3.84	33.7	1.46	368.99	46.97
CIMBL133	CIMMYT	TST	644.07	61.79	8.5	0.66	55.7	6.07	231.05	27.2	2.71	0.16	34.68	3.83	151.12	16.31	34.7	3.46	83.86	1.85	307.07	25.62
CIMBL136	CIMMYT	TST	970.85	59.52	6.64	0.07	57.2	1.04	228.02	38.4	2.34	0.46	66.98	3.29	139.12	11.44	86.34	4.08	33.88	1.83	328.66	21.1
CIMBL139	CIMMYT	TST	558.99	25.07	6.73	0.09	55.8	1.97	230.23	10.45	7.43	0.36	58.38	0.5	356.91	40.04	64.16	2.79	23.09	4.15	509.98	47.85
CIMBL141	CIMMYT	Mixed	553.56	63.85	3.78	0.27	28.12	2.36	229.07	23.92	4.44	0.38	18.05	1.75	146.95	3.76	23.95	1.08	14.6	1.08	208	8.04
CIMBL146	CIMMYT	Mixed	956.91	42.87	2.61	0.47	26.38	2.54	145.1	2.44	1.35	0.15	35.39	2.11	75.45	4.92	23.25	3.92	18.29	0.89	153.72	11.99
CIMBL154	CIMMYT	Mixed	1217.23	9.58	9.31	0.3	56.54	4.16	235.51	14.01	4.23	0.32	38.35	0.54	277.52	11.19	66.19	0.27	0.05	0.01	386.32	12.33
CIMBL155	CIMMYT	TST	846.57	63.84	3.42	0.21	73.81	2.71	228.93	20.71	5.38	0.34	51.97	1.26	184.91	5.73	86.78	0.5	44.03	5.51	373.08	13.34
CIMBL16	CIMMYT	TST	652.36	2.68	3.61	0.24	51.78	1.32	166.68	2.05	3.2	0.11	26.32	0.84	145.61	13.48	43.27	2.77	0.05	0.01	218.45	17.21
CIMBL17	CIMMYT	TST	547.39	44.21	7.76	0.08	64.56	6.33	166.09	2.79	3.61	0.19	43.27	0.97	185.89	7.41	34.64	3.82	34.78	0.37	302.19	12.75
CIMBL30	CIMMYT	Mixed	560.4	51.86	8.16	0.08	53.94	4.62	168.82	5.51	4.2	0.26	32.84	1.86	163.67	13.58	37.59	1.78	33.05	1.62	271.35	19.1
CIMBL42	CIMMYT	TST	1274.82	86.67	6.41	0.17	66.92	3.99	389.75	18.47	11.05	1.09	7.7	0.35	220.86	9.78	76.51	4.01	6.07	0.05	322.19	15.28
CIMBL45	CIMMYT	Mixed	579.44	1.71	2.38	0.12	33.91	0.87	335.03	18.89	2.37	0.44	38.34	1.62	162.71	3.1	123.29	17.24	33.72	3	360.43	25.4
CIMBL46	CIMMYT	TST	444.75	34.49	2.9	0.08	55.26	5.39	57.9	1.57	2.34	0.41	62.39	2.1	108.23	5.23	44.75	3.93	9.36	0.32	227.07	11.99
CIMBL47	CIMMYT	Mixed	645.27	43.94	2.76	0.18	33.82	1.41	272.46	6.38	8.6	0.49	60.95	0.96	223.8	4.34	56.66	3.04	95.1	3.12	445.12	11.96
CIMBL54	CIMMYT	TST	561.9	41.18	1.77	0.19	34.24	3.57	225.62	7.83	4.83	0.07	47.17	2.37	164.92	6.03	75.82	2.9	84.2	4.96	376.94	16.33
CIMBL6	CIMMYT	TST	634.74	49.05	1.77	0.32	45	5.32	144.42	9.64	9.62	0.19	46.5	2.03	233.68	3.21	32.5	3.07	44.5	5.44	366.8	13.94
CIMBL60	CIMMYT	TST	833.65	20.34	4.39	0.53	56.64	4.74	222.7	10.88	7.47	0.53	79.2	1.02	435.67	5.88	44.94	0.4	36.28	2.23	603.56	10.06
CIMBL69	CIMMYT	TST	935.79	42.6	2.67	0.25	55.06	6.33	244.71	8.67	8.24	0.33	37.31	1.6	312.68	12.89	55.31	1.73	0.05	0.01	413.59	16.57
CIMBL73	CIMMYT	TST	461.4	25.26	1.41	0.23	36.58	4.12	130.46	3.37	5.55	0.04	46.25	0.47	223.78	6.63	54.88	0.42	56.29	3.85	386.74	11.42
CIMBL77	CIMMYT	TST	443.61	50.8	8.68	0.91	44.57	4.59	141.04	1.24	4.54	0.63	13.24	0.85	45.54	3.97	65.67	1.41	55.15	3.6	184.14	10.47
CIMBL83	CIMMYT	TST	468.38	44.12	5.89	0.11	34.1	4.99	375.9	31.78	4.5	0.29	43.2	4.2	196.61	3.58	43.88	1.96	150.69	12.6	438.87	22.63
CIMBL9	CIMMYT	TST	1145.14	91.91	2.61	0.17	48.23	0.82	263.4	0.96	4.62	0.04	53.81	4.21	261.43	2.63	78.72	0.99	96.12	3.96	494.7	11.83
CIMBL96	CIMMYT	TST	633.32	20.92	11.6	0.6	82.48	1.43	204.57	10.4	11.56	0.01	36	5.09	355.17	27.13	63.13	2.94	0.05	0.01	465.9	35.18
CIMBL99	CIMMYT	TST	453.9	2.76	17.11	1.59	25.4	4.21	264.78	18.15	6.2	0.05	12.16	1.21	163.96	13.21	24.4	2.38	54.3	0.71	261.02	17.56
CML113	CIMMYT	TST	1051.88	76.44	5.73	0.22	78.39	1.8	183.56	7.91	5.71	0.38	38.92	0.57	356.78	25.17	98.65	0.72	0.05	0.01	500.1	26.85
CML114	CIMMYT	TST	964.35	38.78	13.53	0.34	66.61	1.74	383.35	14.74	5.36	0.14	23.34	3.97	358.15	15.66	136.77	13.27	84.92	2.61	608.55	35.65
CML115	CIMMYT	Mixed	263.37	45.07	4.53	0.1	28.14	1.52	161.7	7.57	2.54	0.35	18.25	2.02	115.29	6.47	34.76	6.06	142.78	14.14	313.62	29.04
CML116	CIMMYT	Mixed	551.45	65.74	6.32	0.31	64.28	1.67	223.02	12.72	7.87	0.12	24.01	3.78	449.48	23.33	46.49	3.06	75.05	4.67	602.91	34.95
CML118	CIMMYT	Mixed	542.55	27.33	3.38	0.49	48.2	1.02	336.34	17.92	27.48	0.58	65.75	3.26	488.97	13.57	72.65	0.79	54.23	1.15	709.07	19.35
CML121	CIMMYT	TST	678.16	13.39	24.49	0.35	45.6	4	186.16	5.34	2.45	0.27	63.4	1.07	166.05	14.81	92.64	2.4	116.11	7.07	440.65	25.62
CML139	CIMMYT	TST	623.77	31.3	7.26	0.06	44.07	2.53	116.16	0.51	2.43	0.47	43.67	2.57	87.01	1.44	54.39	0.92	19.02	0.89	206.51	6.28
CML170	CIMMYT	TST	247.11	49.29	7.7	0.25	36.88	2.74	177.71	26.54	2.67	0.23	66.37	3.74	157.25	4.99	44.71	3.33	86.56	4.29	357.57	16.58
CML171	CIMMYT	TST	548.26	51.24	2.3	0.16	41.24	0.71	223.26	16.02	3.76	0.3	37.65	0.67	235.29	11.95	53.06	2.56	119.01	9.39	448.77	24.87
CML191	CIMMYT	TST	653.47	50.66	2.33	0.23	44.45	1.9	213.71	11.66	2.34	0.21	54.2	4.75	95.67	2.55	62.86	2.02	54.2	4.75	269.27	14.29
CML304	CIMMYT	TST	263.92	28.42	1.23	0.19	36.61	4.37	77.25	1.99	2.52	0.24	33.95	2.94	113.92	19.68	56.57	2.15	53.52	4.29	260.48	29.29
CML32	CIMMYT	TST	450.52	69.3	1.27	0.08	26.54	3.02	231.57	18.03	4.83	0.19	23.54	3.3	278.6	8.84	44.17	3.54	6.58	0.17	357.72	16.04
CML323	CIMMYT	TST	727.61	9.11	6.2	0.03	33.81	3.36	275.54	10.1	4.44	0.37	32.86	1.13	217.01	22.08	54.53	3.28	65.45	3.79	374.28	30.65
CML325	CIMMYT	TST	580.76	9.95	1.75	0.18	56.64	3.37	174.08	3.19	6.54	0.62	77.42	3.34	177.58	13.27	119.55	14.33	17.99	0.71	399.09	32.27
CML361	CIMMYT	TST	548.41	65.76	7.36	0.16	54.5	4.57	151.86	19.93	2.14	0.18	43.11	2.69	222.41	13.15	74.9	2.98	36.78	2.42	379.34	21.41
CML411	CIMMYT	TST	457.82	44.36	3.48	0.26	53.33	1.23	355.33	32.43	10.92	1.12	23.83	2.37	226.29	12.83	76.25	2.08	0.05	0.01	337.33	18.41
CML473	CIMMYT	TST	827.18	54.64	5.13	0.17	57.89	0.54	181.25	1.33	6.4	0.12	22.78	2.22	224.56	5.08	83.63	1.28	44.88	6.6	382.25	15.3
CML480	CIMMYT	TST	846.36	36.47	1.78	0.29	45.89	3.79	227.79	19.9	2.5	0.3	53.29	1.47	234.37	4.77	55.28	2.62	34.43	5.86	379.87	15.01
CML496	CIMMYT	TST	568.38	43.13	4.44	0.53	27.04	4.13	193.21	4.24	3.1	0.1	59.17	0.96	170.27	26.51	44.58	4.66	35.12	0.95	312.25	33.19
CML51	CIMMYT	TST	546.7	23.67	8.55	0.15	38.99	0.79	124.81	7.12	2.6	0.07	28.28	1.8	206.16	12.4	21.36	1.03	7.2	0.16	265.6	15.46
CML69	CIMMYT	TST	732.44	30.55	9.44	0.57	55.16	6.55	137.84	4.94	6.32	0.28	43.03	0.56	219.33	2.55	0.05	0.01	65.71	4.72	334.44	8.12
Dan340	China	NSS	551.79	56.13	4.59	0.5	52.26	1.37	280.56	4.45	4.49	0.43	38.89	1.34	235.81	5.6	45.52	2.34	106.33	8.94	431.04	18.65
Dan4245	China	Mixed	320.2	22.19	4.62	0.26	57.74	1.91	112.82	0.53	6.21	0.26	32.19	0.92	162.49	15.95	52.47	3.19	94.7	4.89	348.05	25.22
Dan599	China	NSS	362.56	44.1	12.2	1.11	53.35	4.7	186.7	4.46	5.35	0.45	49.37	0.76	214.36	5.89	75.04	6.92	75.04	6.92	419.15	20.93
DE.EX	USA	NSS	463.9	49.11	12.3	0.51	44.99	2.21	290.22	4.4	3.56	0.08	25.39	0.89	171.06	17.4	67.07	2.4	3.41	0.23	270.49	20.99
DH29	China	Mixed	422.32	27.28	6.46	0.05	36.09	3.6	205.52	9	4.39	0.16	36.55	2.56	177.18	26.58	22.55	0.66	85.07	0.99	325.73	30.96
DH3732	China	Mixed	440.46	56.35	3.76	0.15	37.61	3.07	189.22	14.47	4.71	0.14	53.98	5.39	181.26	20.67	74.53	5.64	44.33	4.7	358.81	36.53
DSB	China	Mixed	669.35	31.83	3.53	0.2	25.15	2.66	333.73	4.07	2.87	0.07	24.67	2.86	116.28	1.47	47.55	2.16	121.63	14.29	312.99	20.85
EN25	China	Mixed	479.07	12.25	4.84	0.14	48.3	1.03	243.74	18.85	5.56	0.53	33.89	4.8	223.9	24.44	76.98	2.31	45.08	6.81	385.41	38.89
FCD0602	China	Mixed	281.29	3.01	3.73	0.14	54.68	0.67	182.53	5.06	3.17	0.09	34.32	2.08	135.68	23.97	74.21	5.21	45.47	5.36	292.86	36.71
GEMS11	USA	SS	334.5	43.71	7.58	0.19	37.25	3.43	131.32	3.74	6.57	0.32	46.3	1.48	129.65	19.19	83.33	4.45	27.15	2.92	292.99	28.36
GEMS15	USA	TST	467.73	12.75	10.64	0.12	38.34	0.58	238.15	2.79	2.86	0.14	55.41	5.69	113.76	18.17	52.9	1.9	55.32	6.03	280.27	31.93
GEMS16	USA	TST	536.22	36.04	8.52	0.14	41.11	0.66	158.25	14.98	4.4	0.45	55.21	5.56	184.25	4.82	43.94	0.45	0.05	0.01	287.85	11.28
GEMS2	USA	TST	662.4	45	2.25	0.17	35	2.52	258.89	16.07	2.5	0.44	46	1.36	233.26	28.93	75	2.63	16	2.15	372.77	35.5
GEMS30	USA	TST	864.03	49.89	6.45	0.62	56.51	0.99	187.67	1.7	2.2	0.18	62.91	0.47	106.13	3.58	0.05	0.01	48.11	0.46	219.39	4.7
GEMS31	USA	TST	626.89	11.37	3.5	0.45	47.17	2.37	179.71	10.72	4.37	0.52	18.72	0.66	128.28	6.38	44.35	4.76	107.21	7.19	302.93	19.5
GEMS33	USA	NSS	561.67	28.28	11.63	0.11	56.67	1.28	330.49	8.84	6.17	0.07	55	5.78	359.66	44.19	45.09	2.16	0.05	0.01	465.96	52.21
GEMS40	USA	NSS	258.26	20.72	11.82	0.04	28.18	1.94	320.46	24.69	2.51	0.02	35.49	3.51	157.33	10.9	45.53	1.12	96.92	2.55	337.77	18.1
GEMS41	USA	NSS	443.46	44.49	4.43	0.02	56.54	1.5	316.15	21.7	9.16	0.05	58.4	1.13	320.58	4.21	54.1	4.66	83.5	1.55	525.73	11.6
GEMS47	USA	NSS	453.77	35.67	5.29	0.01	34.68	4.07	304.05	5.57	3.64	0.36	34.27	4.79	134.45	10.7	54.33	2.55	167.06	2.61	393.74	21.01
GEMS48	USA	NSS	548.73	36.77	6.6	0.18	55	3.86	365.72	44.19	2.42	0.09	36.92	2.61	135.28	7.42	65.42	3.06	36.42	1.9	276.46	15.08
GEMS53	USA	SS	539.37	30.85	3.51	0.3	32.93	0.98	272.2	2.31	2.12	0.02	66.03	0.88	192.19	4.48	85.9	2.74	97.57	2.24	443.82	10.36
GEMS55	USA	SS	461.96	26.46	4.67	0.32	33.51	4.63	185.3	9.86	3.1	0.01	55.8	3.84	144.69	4.63	66.95	3.66	68.13	1.18	338.67	13.32
GEMS6	USA	SS	848.68	66.08	8.3	0	45.74	1.5	229.81	21.67	5.66	0.23	52.98	2.98	259.26	15.54	97.16	3.29	45.31	6.14	460.37	28.18
GEMS61	USA	TST	688.01	0.81	3.57	0.12	37.22	3.16	228.3	2.28	7.19	0.18	26.71	2.16	335.11	25.58	107.27	2.89	0.05	0.01	476.32	30.81
GEMS62	USA	TST	350.67	24.15	6.13	0.17	22.6	0.92	135.74	11.32	0.94	0.02	12.57	0.45	74.45	2.54	76.48	3.2	0.05	0.01	164.49	6.23
GEMS63	USA	SS	666.63	16.39	10.65	0.47	44.22	2.14	281.07	11.05	3.47	0.58	77.55	2.14	334.69	5.76	75.39	2.47	44.19	1.65	535.29	12.59
GEMS9	USA	SS	428.3	36.43	2.72	0.25	23.14	1.39	351.62	34.02	3.64	0.28	14.47	1.71	174.05	21.4	88.08	0.99	53.65	4.78	333.89	29.18
Gy1032	China	NSS	449.54	41.54	4.65	0.45	47.9	2.38	274.16	8.02	2.66	0.21	84.37	1.07	169.96	12.77	81.1	0.59	173.9	12.41	511.99	27.06
Gy386	China	NSS	678.56	29.01	6.23	0.23	53.2	2.62	266.7	37.57	13.3	0.13	27.45	0.68	374.08	11.54	41.63	0.84	130.27	6.71	586.73	19.89
GY386B	China	NSS	631.56	36.09	7.63	0.13	41.79	2.47	243.74	15.39	13.34	0.36	25.98	4.09	293.12	3.05	33.8	1.51	35.71	5.6	401.95	14.61
Gy462	China	NSS	140.69	16.51	2.32	0.12	44.71	3.33	112.36	4.7	3.23	0.26	32.35	1.66	76.28	3.62	44.22	0.42	73.53	2.49	229.61	8.45
J4112	China	Mixed	451.14	67.71	1.19	0	42.97	2.04	190.35	9.75	4.6	0.21	44.65	5.75	149.5	0.89	43.27	3.03	32.2	2.23	274.21	12.11
JH96C	China	NSS	549.26	61.28	5.76	0.24	48.1	1.86	130.98	2.74	2.51	0.11	41.46	0.75	228.87	15.47	34.04	1.49	7.54	0.3	314.42	18.11
JY01	China	NSS	340.54	35.18	2.76	0.28	36.77	2.47	182.75	4.01	1.59	0.09	46.99	3.41	74.86	2.05	43.92	2.64	110.88	10.74	278.23	18.92
L3180	China	Mixed	543.68	61.74	7.28	0.07	53.24	3.43	278.7	5.96	4.23	0.01	74.6	4.52	221.93	20.15	62.24	1.7	78.1	1.93	441.09	28.3
Liao5114	China	Mixed	651.36	38.74	4.05	0.06	55	5.32	263.64	17.53	4.56	0.45	75	2.63	263.22	32.14	95	1.11	65	0.76	502.78	37.09
Liao5263	China	NSS	470.34	26.48	3.85	0.02	32.78	1.17	177.48	5.55	3.23	0.08	37.09	2.28	241.44	4.19	48.11	0.95	34.59	3.14	364.47	10.64
Lv28	China	NSS	550.76	69.06	8.37	0.36	48.75	1.57	245.48	27.15	4.49	0.07	69.14	0.37	200.76	1.66	46.57	1.98	47.22	1.17	368.19	5.24
Lx9801	China	NSS	647.22	58.72	1.66	0.21	25.1	0.55	423.6	11.2	2.26	0.32	25.95	2.1	163.26	8.06	53.95	0.4	75.24	6.69	320.66	17.56
M165	China	NSS	436.58	36.55	8.29	0.2	55.12	3.29	217.33	2.71	9.93	0.02	48.04	2	271.4	24.69	55.3	2.99	94.8	6.55	479.48	36.25
M97	China	NSS	446.88	65.66	7.73	0.27	24.39	1.91	265.49	2.57	3.45	0.14	35.95	1.89	63.76	0.94	67.01	0.42	67.6	1.5	237.76	4.89
MN	China	Mixed	763.37	36.91	4.47	0.5	19.6	0.39	331.26	7.05	0.65	0.02	22.57	3.17	73.43	2.72	62.95	3.19	122.83	14.66	282.44	23.76
Mo17	China	NSS	866.87	37.29	9.51	0.56	103.42	4.11	181.53	11.8	3.31	0.38	76.9	2.06	116.64	4.56	111.26	5.19	36.04	4.71	344.15	16.9
Nan21-3	China	Mixed	546.21	41.25	7.55	0.27	43.63	2.67	210.9	2.36	2.55	0.51	44.92	6.66	104.9	9.26	33.39	4.67	93.52	2.61	279.28	23.71
NMJT	China	Mixed	754.17	40.8	4.32	0.34	23.45	1.12	288.2	11.23	2.26	0.04	42.51	0.94	75.21	4.71	110.7	15.13	45.99	5.37	276.67	26.2
P178	China	NSS	153.18	30.3	3.23	0.22	26.07	1.02	136.87	8.97	5.5	0.51	39.01	0.06	77.76	2.33	55.09	6.32	55.08	6.87	232.44	16.09
Qi319	China	NSS	348.78	67.61	2.67	0.35	49.11	1.27	193.93	9.79	8.42	0.54	67.14	0.55	163.89	8.16	50.94	1.09	33.31	1.9	323.7	12.23
R08	China	NSS	350.06	69.19	5.69	0.36	35.76	0.46	123.43	6.98	2.86	0.1	45.94	5.2	86.88	3.33	7.51	0.06	107.21	4.32	250.4	13
R15X1141	China	NSS	560.82	38.1	5.44	0.26	45.27	0.45	196.68	4.02	3.4	0.44	63.77	3.9	248.25	28.17	52.01	0.96	163.45	7.55	530.89	41.02
SC55	USA	Mixed	558.22	39.57	3.7	0.07	46.23	0.73	372.61	14.9	8.4	0.17	26.3	1.22	231.61	17.07	55.36	2.44	54.54	4.14	376.21	25.04
Shen137	China	NSS	563.64	12.41	3.28	0.09	35.38	2.2	195.53	5.4	3.85	0.13	67.62	3.34	145.45	9.8	65.95	2.5	17.19	2.45	300.06	18.21
Si273	China	NSS	948.02	52.56	3.46	0.14	37.96	2.36	376.85	11.79	3.49	0.17	47.67	1.42	204.08	4.72	79.39	0.71	191.67	7.07	526.29	14.07
SW92E114	China	TST	564.24	38.25	2.55	0.51	45	0.06	173.35	22.5	5.65	0.13	95	4.62	306.11	5.14	35	1.23	113.43	16.07	555.2	27.19
Sy1077	China	Mixed	648.19	48.2	3.53	0.55	55.77	4.46	248.3	14.91	3.62	0.4	47.35	3.58	155.17	8.19	96.89	0.88	45.02	5.93	348.05	18.98
Sy999	China	NSS	835.75	40.64	5.43	0.54	53.24	3.35	364.04	11.16	4.13	0.13	85.09	3.72	186.33	4.24	74.45	4.18	97.15	2.79	447.14	15.06
Tian77	China	Mixed	541.63	33.01	5.74	0.07	25.08	4.43	340.52	12.83	1.77	0.32	49.05	0.95	157.44	4.79	81.98	0.72	97.02	1.92	387.26	8.69
TX5	China	NSS	550.83	47.28	5.76	0.21	31.5	1.94	221.72	4.89	5.57	0.12	55	4	95	1.54	68.91	0.31	75	0.31	299.48	6.28
TY11	China	Mixed	750.85	64.29	8.21	0.24	70.67	0.82	260.92	30.49	4.67	0.44	43.93	0.11	174.47	4.32	96.41	2.94	143.88	9.66	463.37	17.48
TY2	China	Mixed	390.56	9.21	6.33	0.37	35.09	1.81	272.4	19.96	5.63	0.06	32.76	2.3	130	7.2	46.78	3.46	64.2	5.71	279.37	18.73
TY4	China	Mixed	846.1	51.11	4.47	0.51	46.34	3.75	205.85	4.48	3.31	0	36.44	3	259.17	6.17	93.83	3.08	35.19	4.28	427.95	16.52
TY5	China	Mixed	349.71	14.22	9.4	0.31	55.14	2.52	132.83	13.42	3.08	0.02	27.37	1.97	159.2	14.22	0.05	0.01	109.68	9.12	299.38	25.34
TY7	China	Mixed	427.7	11.79	11.54	0.5	47.9	2.71	234.22	31.88	5.53	0.14	28.35	2	250.67	22.63	114.17	2.26	159.6	27.83	558.33	54.86
TY8	China	Mixed	561.02	34.43	4.25	0.22	37.03	3.44	206.95	4.37	5.28	0.31	46.55	2.43	132.69	8.91	46.33	2.18	0.05	0.01	230.9	13.84
U8112	China	SS	514.49	23.19	3.81	0.03	32.91	2.07	192.27	8.97	3.48	0.21	34.92	3.41	188.78	4.03	71.35	1.26	85.25	2.26	383.78	11.18
W138	China	NSS	746.31	64.95	2.29	0.12	35.37	2.1	209.17	3.63	2.55	0.58	94.27	4.81	270.97	11.12	82.09	1.99	55.63	0.69	505.52	19.19
WH413	China	Mixed	873.76	35.03	3.54	0.14	34.29	0.57	211.89	15.31	2.43	0.28	66.12	4.51	209.25	1.32	66.12	4.51	45.04	5.82	388.95	16.44
Wu109	China	Mixed	589.64	7.53	9.28	0.04	28.92	0.42	260.39	3.33	1.85	0.12	46.28	4.99	166.86	15.81	31.08	0.42	14.57	2.25	260.64	23.58
Xun971	China	Mixed	442.18	44.52	1.35	0.16	55.86	3.93	217.39	3.06	5.32	0.16	44.03	5.24	131.89	23.57	73.19	1.84	77.98	2.62	332.42	33.42
Ye478	China	Mixed	443.59	20.85	3.55	0.13	43.11	2.36	309.68	9.12	4.6	0.26	22.91	3.07	103.93	5.44	47.62	0.28	74.19	4.56	253.26	13.61
Ye8001	China	Mixed	453.83	55.69	1.75	0.04	54.51	2.34	205.91	6.2	5.31	0.31	33.69	0.59	97.03	1.18	72.74	2.85	63.04	2.05	271.82	6.98
Yu87-1	China	NSS	743.59	54.39	5.17	0.19	46.6	2.48	222.78	14.76	5.21	0.02	51.7	1.89	166.7	10.41	112.95	3.8	163.12	5.61	499.69	21.73
Z2018F	China	Mixed	450.4	33.76	5.49	0.06	42.75	0.46	150.77	5.4	2.03	0	54.43	2.92	85.28	0.56	42.75	0.46	97.41	0.99	281.9	4.93
ZB648	China	NSS	362.06	42.64	3.45	0.11	36.17	1.2	124.25	4.82	1.59	0.06	7.49	0.42	104.8	5.85	26.49	2.19	0.05	0.01	140.41	8.53
Zheng29	China	Mixed	458.33	25.25	2.28	0.25	55.28	3.54	205.3	5.26	3.59	0.08	45.04	2.53	105.16	5.05	63.17	4.04	139.88	22.73	356.85	34.42
Zheng30	China	NSS	478.83	5.55	6.59	0.09	28.83	1.22	354.83	28.39	4.23	0.24	42.09	2.73	123.22	2.81	63.34	3.85	17.08	0.48	249.95	10.11
Zheng653	China	NSS	743.82	53.65	7.56	0.45	36.89	2.36	176.62	2.36	1.84	0.05	9.85	0.14	144.91	1.53	35.69	1.9	66.16	4.47	258.46	8.09
Zhi41	China	NSS	754.42	43.33	7.18	0.2	54.01	2.61	228.23	8.37	9.22	0.23	21.15	0.98	369.93	8.08	45.89	0.22	66.31	3.57	512.49	13.07
Zhong69	China	Mixed	747.9	65.38	5.47	0.3	48.38	1.3	119.06	1.25	4.39	0.08	67.17	0.28	196.1	2.68	46.92	0.88	24.87	2.94	339.44	6.85
ZZ01	China	NSS	664.72	37.33	6.5	0.34	54.12	3.87	330.07	10.32	6.25	0.15	56.22	0.54	268.51	15.42	96.14	1.97	133.61	5.21	560.74	23.3
ZZ03	China	NSS	459.72	23.56	5.59	0.5	35.48	0.73	289.57	10.86	5.48	0.16	37.54	0.53	147.05	9.74	23.27	2.06	18.34	1.01	231.67	13.5

## Sheet: Inbred lines Hebei
The contents (μg/100 g) of each B vitamins (B) in grains of each maize inbred lines grown in Langfang, Hebei province
Lines	Origin	Sub populations	B1(average)	stdv	B2(average)	stdv	B3(average)	stdv	B5(average)	stdv	PN(average)	stdv	PL(average)	stdv	PM(average)	stdv	PMP(average)	stdv	PLP(average)	stdv	Total B6 average	stdv
177	China	Mixed	448.43	13.71	25.5	0.38	127.78	8.55	234.81	16.17	8.47	0.02	106.18	8.18	146.08	11.5	46	4.68	0.05	0.01	306.77	24.39
238	China	NSS	891.96	7.59	12.37	0.35	96.8	3.35	257.87	1.95	3.15	0.02	63.88	5.3	280.58	27.07	14.74	2.37	83.97	4.45	446.33	39.2
501	China	NSS	1167.56	70.11	14.41	0.36	77.51	3.48	263.32	5.29	2.51	0.37	65.23	5.67	152.76	11.55	63.97	4.72	82.37	1.61	366.85	23.93
4019	China	NSS	1213.85	49.67	11.82	0.72	107.51	7.85	288.09	14.91	1.74	0.2	34.23	4.46	131.3	17.71	85.88	4.27	67.13	2.58	320.28	29.23
5237	China	NSS	1442.42	142.56	14.49	1.34	75.48	6.02	358.85	7.98	3.73	0.03	66.95	3.92	259.48	10.33	24.64	4.63	63.19	2.57	417.99	21.48
7327	China	NSS	980.54	134.57	17.24	0.97	148.33	10.88	228.95	35.69	4.68	0.32	25.25	3.9	77.07	1.38	34.53	2.58	12.88	1.48	154.41	9.66
7381	China	NSS	380.27	12.82	6.45	0.62	71.57	6.64	161.27	14.05	8.4	0.01	45.13	4.94	148.38	22.93	53.5	3.03	63.49	4.86	318.88	35.78
8902	China	Mixed	766.81	35.17	21.97	0.51	65.05	6.09	274.17	34.17	5.51	0.15	66.59	4.08	216.84	21.53	67.29	1.64	35.41	5.31	391.63	32.71
04K5702	China	NSS	1157.24	137.24	7.78	0.29	55.49	5.42	280.03	26.41	2.68	0.36	63.77	3.73	109.67	4.06	33.76	5.07	15.79	1.13	225.67	14.35
05W002	China	Mixed	508.7	29.81	27.49	2.34	129.02	22.16	353.23	22.13	3.54	0.15	45.3	5.41	115.03	19.11	18.76	1.03	64.16	4.51	246.8	30.22
05WN230	China	Mixed	358.39	49.88	16.92	0.72	122.31	16.91	234.14	33.64	5.35	0.03	98.71	8.63	141.99	17.82	25.42	2.22	53.85	3.38	325.31	32.08
07KS4	China	NSS	431.76	18.6	12.98	0.28	85.96	4.82	277.24	17.94	3.37	0.16	76.71	3.78	141.42	8.7	36.34	3.21	18.31	1.89	276.15	17.74
303WX	China	Mixed	456.82	42.71	19.47	0.24	63.55	3.67	365.78	15.73	4.5	0.61	44.99	5.51	187.79	9.53	37.04	1.52	76.36	4.49	350.69	21.66
4F1	China	NSS	662.06	36.09	20.43	1.44	95.74	5.92	224.99	0.33	5.48	0.59	65.89	7.4	254.98	16.62	27.42	2.45	320.82	21.39	674.59	48.45
835a	China	NSS	562.31	22.84	15.76	1.7	109.42	12.79	173.31	11.1	5.6	0.36	124.54	5.33	144.27	15.72	66.54	2.72	33.48	3.83	374.42	27.96
835b	China	NSS	774.3	36.35	30.8	1.29	93.25	4.01	290.66	11	4.16	0.05	86.22	4.04	217.86	22.56	55.75	0.48	54.43	5.83	418.41	32.95
975-12	China	Mixed	1109.46	149.2	28.5	0.67	86.5	2.15	311.77	16.64	5.28	0.31	74.5	3.62	177.06	14.51	25	3.32	6.11	0.03	287.94	21.8
B111	China	Mixed	1362.83	147.58	14.33	1.58	85.55	5.14	274.43	21.41	7.07	0	61.83	2.11	356.01	17.44	65.58	3.9	65.48	5.24	555.97	28.69
BEM	China	NSS	542.32	35.56	10.67	1.29	74.28	4.95	320.06	26.07	4.5	0.36	37.56	2.83	97.35	2.42	54.46	3.24	95.64	5.05	289.5	13.9
By4839	China	NSS	902.56	35.15	11.39	1.51	114.72	18.54	345.73	39.58	8.67	0.01	74.19	4.56	273.65	21.48	65.52	5.99	123.38	4	545.43	36.03
By4960	China	NSS	1672	40.48	28.57	1.65	145.24	14.29	284.15	21.98	3.08	0.02	75.91	5.55	291.84	9.92	57.19	3.26	86.42	3.43	514.42	22.18
By804	China	NSS	923.43	5.22	15.58	0.91	84.59	6.33	235.5	31.1	6.65	0.19	65.68	3.57	263.5	12.69	46.13	3.4	55.24	3.68	437.2	23.52
By813	China	NSS	2654.54	113.7	12.64	1.01	116.17	4.69	590.45	34.21	6.43	0.06	95.49	5.55	365.54	15.79	34.99	6.23	16.43	2.43	518.87	30.07
By855	China	NSS	1126.79	86.22	13.63	1.32	115.31	4.91	463.97	32.74	15.12	0.32	156.41	8.54	758.26	44.87	57.9	2.8	77.43	0.4	1065.11	56.93
CA47	China	Mixed	660	22.28	16.75	1.44	83.26	4.5	325.64	33.65	3.66	0.21	58.09	2	141.77	12.86	44.74	5.95	165.81	4.98	414.07	26.01
Chang7-2	China	Mixed	841.09	25.22	17.64	2.53	117.5	9.28	360.21	41.72	5.65	0.12	75.84	3.07	337.85	26.53	65.94	1.71	18.85	0.61	504.12	32.04
chuan48-2	China	Mixed	1223.89	64.55	24.37	3.71	128.12	9.38	261.33	42.54	4.8	0.07	46.82	3.79	194.16	7.2	55.02	5.99	54.09	4.72	354.88	21.77
CIMBL10	CIMMYT	TST	428.06	5.58	26.39	3.04	129.17	9.66	223.35	16.04	5.66	0.48	56.65	3.18	120.76	16.35	54.8	5.66	33.79	3.46	271.66	29.13
CIMBL123	CIMMYT	TST	660.76	21.79	23.48	1.53	173.66	9.99	275.9	19.97	8.54	0.04	47.77	3.03	196.43	2.37	53.17	4.31	1.78	0.03	307.68	9.78
CIMBL129	CIMMYT	Mixed	544.96	29.7	16.77	2.9	125.78	9.14	240.14	23.24	5.55	0.28	113.49	14.47	159.23	9.4	64.43	6.21	39.15	0.21	381.84	30.57
CIMBL13	CIMMYT	TST	464.71	15.64	15.39	0.46	96.82	3.58	282.68	12.5	13.38	0.34	25.11	3.83	268.88	19.75	75.94	2.52	37.38	2.93	420.68	29.36
CIMBL133	CIMMYT	TST	439.51	24.61	21.71	2.14	144.02	18.32	253.87	33.22	4.8	0.06	43.67	3.42	129.45	19.83	16.9	3.19	4.88	0.1	199.71	26.6
CIMBL136	CIMMYT	TST	660.25	25.17	25.69	3.03	138.57	26.69	242.4	20.48	5.54	0.55	85.17	6.34	176.67	15.68	64.51	3.96	65.15	4.52	397.03	31.04
CIMBL139	CIMMYT	TST	959.05	52.45	17.77	2.58	87.86	2.48	435.68	17.25	6.63	0.04	76.27	3.03	290	8.25	47.69	1.38	35.66	5.26	456.26	17.96
CIMBL141	CIMMYT	Mixed	563.69	50.57	15.92	0.28	67.5	2.81	446.12	4.19	6.54	0.12	26.14	3.85	178.13	14.58	27.56	1	26.09	5.02	264.47	24.56
CIMBL146	CIMMYT	Mixed	1812.41	70.84	10.15	1.14	76.42	3.18	305.71	11.6	7.39	0.09	65.08	6.01	360.83	24.75	55.73	4.57	54.75	5.66	543.79	41.07
CIMBL154	CIMMYT	Mixed	2120.23	70.89	22.12	1.14	148.66	20.11	590.86	4.18	11.75	0.07	41.97	1.87	334.57	34.21	34.16	4.39	106.46	3.99	528.91	44.53
CIMBL155	CIMMYT	TST	647.71	57.16	18.94	1.19	170.61	11.11	338.58	25.37	10.46	0.07	75.35	5.79	184.08	9.92	37.45	2.81	75.17	2.68	382.52	21.28
CIMBL16	CIMMYT	TST	709.56	17.58	23.98	2.05	120.64	11.58	362.19	15.77	5.65	0.12	34.7	6.08	175.54	8.18	36.44	2.42	57.78	2.2	310.11	19.01
CIMBL17	CIMMYT	TST	1223.14	78.84	12.86	2.07	112.26	17.03	236.35	19.58	3.42	0.54	60.21	3.87	323.8	27.46	42.68	3.45	38.11	1.84	468.23	37.17
CIMBL30	CIMMYT	Mixed	541.3	25.53	27.12	2.05	184.15	19.69	249.89	25.06	7.83	0.02	55.6	4.64	183.66	7.74	35.97	5.22	105.45	4.57	388.51	22.2
CIMBL42	CIMMYT	TST	928.62	38.73	17.61	3.05	159.79	13.87	263.7	21.92	11.88	0.16	35.32	5.66	179.85	27.51	29.49	0.69	35.23	3.77	291.76	37.79
CIMBL45	CIMMYT	Mixed	563.17	14.14	13.19	1.07	125.35	13.43	244.89	28.99	9.58	0.14	54.98	3.88	184.24	8.49	35.32	3.75	0.05	0.01	284.16	16.26
CIMBL46	CIMMYT	TST	457.96	13.7	15.74	1.3	91.64	4.78	232.15	18.92	8.52	0.36	44.52	3.68	145.1	13.38	33.49	2.81	0.05	0.01	231.68	20.24
CIMBL47	CIMMYT	Mixed	539.88	32.31	14.47	0.91	118.46	11.59	228.47	39.12	11.59	0.52	74.25	4.11	124.35	6.65	28.35	1.09	44.75	2.64	283.29	15.01
CIMBL54	CIMMYT	TST	1473.36	71.09	19.52	0.83	127.4	3.67	211.77	7.74	11.69	0.01	64.07	3.48	345.65	11.11	46.04	4.42	53.58	2.17	521.04	21.2
CIMBL6	CIMMYT	TST	642.46	77.36	23.72	2.6	144.97	5.87	212.08	15.81	15.85	0.04	66.61	3	243.84	18.12	23.15	4.28	17.26	1.49	366.7	26.93
CIMBL60	CIMMYT	TST	1781.47	84.58	13.3	1.44	95.31	6.01	323.16	31.91	10.61	0.51	104.81	11.58	475.9	31.98	65.2	6.76	35.19	5.63	691.7	56.46
CIMBL69	CIMMYT	TST	947.79	65.27	26.28	1.81	182.7	10.56	285.63	17.93	13.43	0.09	61.66	4.37	140.67	2.76	74.47	3.65	56.16	4.04	346.39	14.91
CIMBL73	CIMMYT	TST	569.23	78.34	10.5	0.58	117.97	1.94	142.48	19.27	7.57	0.58	76	2.95	282.33	8.55	47.5	1.77	0.05	0.01	413.44	13.86
CIMBL77	CIMMYT	TST	739.49	20.49	23.59	0.12	213.75	17.68	435.46	43.66	9.56	0.27	27.73	2.74	234.33	29.7	34.17	4	25.01	4.08	330.8	40.78
CIMBL83	CIMMYT	TST	1839.72	78.11	15.45	0.13	122.85	2.83	326.92	35.35	5.58	0	54.22	4.11	270.75	5.66	77.11	3.35	54.06	4.69	461.72	17.81
CIMBL9	CIMMYT	TST	247.15	44.8	9.1	0.49	58.29	1.21	155.15	13.32	2.68	0.3	46.34	4.74	170.53	24.57	54.79	3.74	24.52	4.2	298.87	37.56
CIMBL96	CIMMYT	TST	916.78	84.6	30.63	0.13	180.17	11.95	275.19	10.2	5.69	0.22	56.02	4.41	328	37.44	67.93	1.12	64.37	1.04	522.01	44.23
CIMBL99	CIMMYT	TST	695.13	56.7	22.52	2.03	119.82	21.45	467.5	30.78	19.28	0.36	26.78	3.17	221.81	18.24	47.72	2.81	27.74	1.3	343.33	25.89
CML113	CIMMYT	TST	1026.72	77.07	17.86	2.02	131.97	19.39	369.83	41.52	9.76	0	52.72	7.78	289.99	2.93	24.47	2.27	56.8	2.73	433.74	15.71
CML114	CIMMYT	TST	881.5	62.73	15.65	0.76	112.53	6.67	240.05	22.72	3.61	0.17	26.21	3.11	215.74	5.82	86.92	3.89	1.16	0.12	333.64	13.12
CML115	CIMMYT	Mixed	1244.37	108.43	27.64	2.73	120.75	3.87	447.21	35.14	5.65	0.15	23.74	4.49	361.12	36.96	65.62	6.13	76.88	1.36	533.01	49.1
CML116	CIMMYT	Mixed	725.48	77.54	15.78	2.46	125.84	12.55	285.18	11.64	9.81	0.07	46.55	4.86	374.6	35.77	24.19	4.07	28.61	1.54	483.75	46.31
CML118	CIMMYT	Mixed	432.76	84.72	14.64	1.71	136.54	25.98	329.93	36.4	25.58	0.35	91.01	5.65	378.79	28.86	54.83	6.58	16.41	0.46	566.63	41.91
CML121	CIMMYT	TST	885.4	119.69	34.32	2.97	129.65	4	254.85	25.92	9.63	0.29	74.78	4.24	226.71	12.85	65.95	2.24	26.23	2.9	403.3	22.53
CML139	CIMMYT	TST	890.28	105.87	22.59	2.74	165.07	6.37	244.32	6.46	3.45	0.16	77	3.33	131.73	16.47	75.54	5.86	73.89	4.5	361.61	30.32
CML170	CIMMYT	TST	176.99	28.49	16.95	1.95	114.92	6.03	236.07	20.27	7.84	0.1	115.49	6.26	211.99	14.35	47.57	2.35	55.65	3.35	438.53	26.41
CML171	CIMMYT	TST	417.35	25.7	16.92	1.78	120.72	7.79	243.53	18.1	6.82	0.15	39.38	4.8	230.69	14.42	44.53	3.27	65.12	5.74	386.54	28.38
CML191	CIMMYT	TST	443.56	56.44	13.5	0.98	122.58	14.4	236.29	42.55	3.6	0.1	123.58	15.81	122.21	15.04	18.5	2.01	24.5	3.97	292.39	36.93
CML304	CIMMYT	TST	873.36	35.53	27.23	1.93	152.21	9.37	251.61	28.15	6.28	0	68.78	1.42	250.92	12.03	36.59	2.65	19.43	0.63	382	16.72
CML32	CIMMYT	TST	368.81	70.95	21.1	3.99	84.06	9.49	165.98	18.2	2.69	0.22	103.8	5.11	126.46	24.11	23.81	3.17	55.86	1.91	312.62	34.52
CML323	CIMMYT	TST	736.03	71.33	23.2	3.73	166.96	16.89	360.08	24.9	16.86	0.54	65.97	4.36	230.42	11.46	25.12	2.74	18.19	1.35	356.56	20.45
CML325	CIMMYT	TST	661.51	49.17	20.62	0.87	109.47	8.59	313.76	23.7	4.65	0.47	32.28	5.78	160.47	9.05	45.3	4.25	178.44	13.55	421.13	33.1
CML361	CIMMYT	TST	888.33	77.78	18.19	1.76	146.34	7.17	283.97	22.22	4.47	0.36	74.25	5.55	185.44	12.73	23.81	2.02	8.94	0.07	296.91	20.73
CML411	CIMMYT	TST	352.24	49.16	16.26	2.46	112.91	4.9	348.57	22.62	8.55	0.38	25.59	4.4	177.27	16.56	38.16	2.13	0.05	0.01	249.61	23.47
CML473	CIMMYT	TST	1127.37	67.34	12.1	1.95	84.74	2.78	253.27	29.36	5.31	0.36	66.66	4.03	237.2	19.12	111.46	7.24	53.97	4.02	474.59	34.77
CML480	CIMMYT	TST	1024.15	146.95	26.17	3.94	182.08	7.42	345.68	58.53	5.4	0.52	74.82	5.75	209.13	10.22	44.81	3.14	13.62	1.04	347.79	20.68
CML496	CIMMYT	TST	349.68	35.03	17.88	2.03	96.98	3.91	354.04	40.72	5.32	0.26	64.9	3.07	208.16	8.71	56.54	4.31	27.45	2.98	362.38	19.33
CML51	CIMMYT	TST	551.22	63.92	15.31	2	96.93	1.51	190.48	2.44	3.19	0.21	53.77	1.77	167.79	15.79	34.17	3.53	13.29	0.84	272.21	22.15
CML69	CIMMYT	TST	987.76	65.88	26.28	2.04	161.21	21.59	372.73	8.07	12.78	1.33	66.56	4.29	263.24	34.53	55.03	4.61	85.1	6.65	482.71	51.41
Dan340	China	NSS	1213.13	151.94	14.56	1.67	88.43	0.88	386.96	2.83	6.35	0.36	55.68	5.16	302.15	11.66	75.97	5.11	117.38	10.21	557.53	32.49
Dan4245	China	Mixed	1285.66	41.13	14.36	1.71	95.22	2.25	234.13	15.59	9.11	0.14	56.04	3.75	356.39	11.53	55.24	3.18	65.62	4.9	542.39	23.5
Dan599	China	NSS	353.27	62.74	17.02	0.79	115.18	11.45	251.21	59.61	5.96	0.03	95.16	5.96	154.07	14.84	52.86	3.75	32.99	3.84	341.05	28.42
DE.EX	USA	NSS	580.54	56.19	16.65	0.74	88.2	2.15	274.7	22.98	5.73	0.17	55.12	3.17	179.29	13.55	63.09	3.55	0.05	0.01	303.28	20.45
DH29	China	Mixed	857.37	57.81	28.86	0.58	128.01	23.57	282.04	12.28	7.48	0.15	64.63	4.83	216.93	22.12	55.54	0.98	32.58	4.32	377.16	32.4
DH3732	China	Mixed	908.9	48.31	13.14	1.28	114.81	17.09	250.96	24.45	7.65	0.22	54.01	3.79	167.28	17.24	34.45	5.64	75.41	6.18	338.81	33.05
DSB	China	Mixed	1499.07	93.93	12.14	0.61	95.82	4.47	444.39	39.69	3.46	0.04	44.97	5.93	217.34	8.93	53.9	2.86	151.93	6.48	471.59	24.23
EN25	China	Mixed	1244.18	118.49	15	1.39	131.49	0	233.5	7.61	14.67	0.26	55.91	3.45	549	7.72	54.65	2.81	54.27	7.3	728.49	21.54
FCD0602	China	Mixed	1371.28	67.05	12.13	2.21	68.87	1.4	363.72	17.68	3.38	0.09	74.03	5.11	248.56	1.41	44.96	1.5	0.05	0.01	370.97	8.12
GEMS11	USA	SS	473.67	27.83	15	2.27	84.45	3.77	340.62	6.26	13.83	0.7	23.88	4.11	279.4	6.28	17.35	2.82	0.05	0.01	334.51	13.93
GEMS15	USA	TST	537.18	49.26	19.45	0.78	135.34	1.23	364.35	35.72	5.11	0.05	86.96	3.67	151.94	10.6	13.43	1.55	15.13	0.37	272.57	16.24
GEMS16	USA	TST	730.67	49.03	16.79	1.06	84.31	1.26	174.6	26.87	5.86	0.19	85.6	4.52	159.66	15.19	16.03	0.21	27.5	0.7	294.64	20.81
GEMS2	USA	TST	663.74	49.79	10.78	0.6	106.18	4.87	267.87	20.35	3.54	0.01	54.95	6.25	251.16	13.4	45.66	3.9	18.22	0.81	373.52	24.38
GEMS30	USA	TST	1793.83	85.56	12.72	1.6	93.67	2.95	279.89	28.16	3.58	0.54	67.22	1.93	219.83	24.04	42.22	2.57	35.33	6.43	368.19	35.51
GEMS31	USA	TST	595.59	21.01	16.67	2.5	131	3.52	246.84	29.89	6.52	0.02	34.88	6.27	143.47	20.58	35.81	0.1	36.36	2.58	257.04	29.55
GEMS33	USA	NSS	782.72	22.13	22.61	1.54	157.05	4	377.79	29.93	12.01	1.42	88.51	5.45	323.73	21.06	66.96	3.25	0.05	0.01	491.25	31.19
GEMS40	USA	NSS	119.04	9.01	22.09	1.47	141.67	21.22	342.29	20.33	9.64	0.44	85.25	5.66	195.29	10.78	36.17	3.54	0.45	0.06	326.8	20.48
GEMS41	USA	NSS	365.27	70.54	15.76	2.33	86	0.24	482.36	23.72	10.45	0.05	85.7	3.83	217.11	22.75	35.38	3.49	17.39	0.2	366.04	30.32
GEMS47	USA	NSS	757.27	42.42	22.61	0.9	94.67	4.23	224.58	21.63	7.53	0.41	46.18	0.34	252.44	9.61	18.94	0.19	7.61	0.23	332.7	10.78
GEMS48	USA	NSS	1129.91	148.07	11.8	0.65	134.74	12.88	235.29	16.64	4.58	0.12	66.86	3.64	154.65	7.18	55.72	5.71	64.64	2.87	346.45	19.53
GEMS53	USA	SS	900.5	63.71	9.47	0.28	84.5	0.76	183	13.4	4.59	0	86.24	4.35	258.5	14.4	57.15	0.73	25.43	3.19	431.91	22.67
GEMS55	USA	SS	572.98	33.77	9.47	0.49	84.55	2.87	179.66	15.73	5.54	0.16	94.61	3.93	177.16	5.67	53.29	3.94	0.05	0.01	330.64	13.72
GEMS6	USA	SS	940.81	49.35	25.51	0.86	154.66	2.86	256.28	17.74	4.28	0.3	78.31	1.96	164.07	12.46	27.86	2.91	42.04	3.52	316.56	21.14
GEMS61	USA	TST	2170.11	212.17	17.64	1.07	135.52	26.38	476.59	20.85	8.66	0.36	86.34	3.4	374.11	6.51	25.45	3.03	84.42	4.43	578.99	17.72
GEMS62	USA	TST	856.51	2.37	20.55	1.18	94.09	5.51	539.29	38.45	2.92	0.12	84.98	6.69	256.99	16.72	95.01	6.06	117.69	13.62	557.58	43.21
GEMS63	USA	SS	865.35	46.7	10.72	0.84	85.33	4.11	329.98	39.6	5.83	0.19	75.78	4.88	269.97	18.38	52.78	1.93	1.77	0.28	406.13	25.68
GEMS9	USA	SS	859.18	52.39	16.5	2.09	84.5	4.91	264.11	35.33	3.16	0.03	75	6.29	190.29	13.65	111.46	10.61	47.5	2.9	427.41	33.48
Gy1032	China	NSS	1123.58	166.46	22.33	1.58	130.33	19.92	476.88	32.34	3.29	0.33	95.99	5.13	206.54	9.02	35.66	2.37	468.65	26.24	810.13	43.1
Gy386	China	NSS	2044.82	87.53	18.5	1.06	100.55	18.23	500.73	18.54	23.98	2.05	43.5	4.44	618.36	24.84	36	3.23	36	0.88	757.83	35.44
GY386B	China	NSS	1672.65	160.64	14.75	1.15	113.87	11.81	439.96	37.59	19.84	0.1	57.33	10.36	536.79	18.62	43.8	4.32	85.6	4.69	743.34	38.09
Gy462	China	NSS	926.55	77.74	37.37	2.44	109.73	12.67	355.79	28.26	6.88	0.04	47.77	3.09	246.59	0.84	44.3	4	389.28	13.88	734.83	21.84
J4112	China	Mixed	1000.15	32.81	11.98	2.26	111.02	15.04	218.89	5.8	9.43	0.46	55.66	4.97	251.2	2.98	83.93	6.44	54.67	4.13	454.88	18.97
JH96C	China	NSS	484.86	27.25	22.86	1.35	138.19	7.85	217.74	2.38	4.68	0.39	54	4.27	176.42	15.81	14	0.48	53.5	2.61	302.61	23.57
JY01	China	NSS	826.11	42.34	15.26	2.26	109.71	6.95	333.35	35.49	3.91	0.12	51.87	2.1	189.37	10.15	33.48	2.62	6.73	0.09	285.36	15.08
L3180	China	Mixed	823	77.33	12.88	2.31	70.23	5.41	232	8.85	7.76	0	57.49	2.9	265	14.07	55.84	2.24	9.16	0.2	395.26	19.41
Liao5114	China	Mixed	1015.03	51.34	16.87	0.85	96.71	4.35	267.89	14.91	5.49	0.1	56.19	3.38	223.99	3.73	38.39	1.9	33.67	2.25	357.73	11.36
Liao5263	China	NSS	715.49	91.92	12.62	1.46	114.41	10.61	238.05	14.14	8.57	0.47	83.25	3.57	353.71	31.11	16.57	0.88	24.98	3.19	487.08	39.23
Lv28	China	NSS	1199.96	171.55	11.63	1.15	159.07	24.11	278.15	24.08	7.62	0.42	72.57	3.51	292.04	6.48	25.85	4.2	35.93	4.22	434.02	18.84
Lx9801	China	NSS	641.22	49.51	12.93	1.13	74.07	3.63	372.99	1.21	3.56	0.3	65.31	3.85	220.11	19.74	23.57	4.33	51.72	0.7	364.28	28.92
M165	China	NSS	1170.2	65.52	16.63	0.03	107.17	2.9	301.57	6.11	10.08	0.05	55.01	4.05	373.48	23.74	22.21	0.33	35.1	4.99	495.89	33.15
M97	China	NSS	1580.84	52.39	14.77	2.45	106.97	3.53	265.31	20.5	5.58	0.19	84.95	6.88	190.97	9.9	68.17	2.12	47.78	1.41	397.45	20.51
MN	China	Mixed	748.73	70.31	25.67	2.17	72.72	3.5	269.09	24.26	3.77	0.31	46.99	3.96	186.07	18.12	18.75	1.25	85.7	2.25	341.28	25.89
Mo17	China	NSS	1147.82	153.88	12.08	1.75	105.6	4.15	580.68	8.1	4.18	0.14	95.73	5.87	281.47	14.16	72.89	3.21	47.27	2.38	501.53	25.75
Nan21-3	China	Mixed	789.19	33.31	8.44	0.29	66.3	0.8	207.58	11.85	3.56	0.29	43.46	4.46	149.3	8.3	66.11	2.78	45.1	3.83	307.53	19.66
NMJT	China	Mixed	810.77	59.89	11.17	0.54	45.6	5.87	268.24	2.52	2.18	0.09	64.43	5.18	125.63	21.73	46.65	4.02	219.69	10.28	458.58	41.3
P178	China	NSS	1103.7	18.62	15.74	2.36	124.7	11.65	322.9	14.93	10.64	0.31	45.75	5.34	388.26	6.13	75.1	5.53	46.55	4.14	566.3	21.44
Qi319	China	NSS	476.38	81.96	21.1	1.48	83.42	9.61	170.75	20.19	9.37	0.27	54.87	2.14	223.21	20.88	14.04	1.21	55.37	2.85	356.87	27.36
R08	China	NSS	451.2	39.79	12.5	0.91	118.45	7.39	241.96	20.18	6.69	0.07	65	3.33	144.06	14.98	44	3.2	0.95	0.06	260.7	21.63
R15X1141	China	NSS	552.41	64.09	15.27	1.87	55.01	6.54	240.22	17.13	2.84	0.14	64.74	4.92	118.1	21.87	75.77	3.89	10.47	0.32	271.92	31.14
SC55	USA	Mixed	657.83	55.84	17.79	2.73	126.53	3.93	293.53	8.2	7.78	0	91.94	4.9	286.13	1.2	63.67	4.24	5.31	0.42	454.82	10.76
Shen137	China	NSS	471.81	38.07	17.4	2.09	116.16	10.16	246.27	18.85	6.44	0.1	67.64	2.73	165.81	8.53	11.8	1.84	46.12	1.73	297.81	14.93
Si273	China	NSS	2451.71	134.35	14.29	2.41	135.9	18.75	342.06	25.2	7.77	0.12	77.44	2.38	428.94	22.79	67.45	2.43	166.89	14.39	748.49	42.11
SW92E114	China	TST	409.35	28.44	15.51	0.71	117.42	7.47	231.19	29.13	9.69	0.18	145.74	12.85	273.38	11.73	56.93	1.64	45.81	3.39	531.55	29.79
Sy1077	China	Mixed	755.86	58.4	19.28	0.9	166.9	15.25	430.39	21.01	5.51	0.22	67.37	3.55	225.3	19.85	37.17	1.54	54.88	2.37	390.23	27.54
Sy999	China	NSS	1506.71	77.92	11.1	0.55	116.84	21.53	581.55	24.09	4.49	0.15	74.46	4.37	232.39	23	47.44	2.48	135.34	12.34	494.12	42.33
Tian77	China	Mixed	974.22	62.98	8.25	1.15	74.22	7.73	287.32	16.87	4.35	0.14	74.58	2.72	268.23	14.18	63.26	3.9	13.86	0.55	424.28	21.48
TX5	China	NSS	143.79	21.31	1.31	0.05	21.82	0.54	43.47	5.42	1.31	0.05	36.85	4.01	24.94	1.34	22.13	2.09	53.37	4.59	138.59	12.08
TY11	China	Mixed	609.58	63.34	22.24	2.24	125.67	10.32	264.87	9.13	7.61	0.23	55.15	6.32	167.1	3.8	35.82	3.61	43.63	3.4	309.31	17.37
TY2	China	Mixed	236.7	42.87	26.98	1.54	86.54	2.14	276.6	18.7	7.51	0.45	37.31	3.47	123.21	20.12	54.25	5.14	86.5	3.21	308.77	32.4
TY4	China	Mixed	107.61	16.26	9.49	0.38	72.26	1.59	147.52	12.02	7.54	0.26	26.71	2.88	117.13	21.92	36.25	4.21	34.84	6.5	222.48	35.77
TY5	China	Mixed	310.83	33.49	17.04	2.4	101.11	5.54	173.17	9.19	6.79	0.22	65.41	4.47	167.94	14.3	26.36	4.91	10.34	0.09	276.84	23.99
TY7	China	Mixed	297.4	54.77	21.5	2.09	150.19	24.82	224.3	30.28	8.31	0.07	42.5	3.01	162.48	12.15	33.13	2.44	0.05	0.01	246.47	17.68
TY8	China	Mixed	784.83	78.92	15.91	1.93	72.7	8.16	276.32	32.99	5.26	0.35	43.16	4.32	337.04	25.34	77.57	2.09	84.86	6.2	547.9	38.29
U8112	China	SS	517.43	92.18	15.78	2.58	85.32	5.42	261.4	38.32	5.55	0.41	54.04	4.62	176.24	16.57	56.78	3.11	0.05	0.01	292.66	24.72
W138	China	NSS	736.07	68.69	12.13	1.24	80.7	6.3	256.03	44.44	3.75	0.01	75.62	5.84	245.91	4.72	13.32	1.32	311.34	29.85	649.94	41.74
WH413	China	Mixed	1335.78	128.19	11.83	1.98	93.64	4.59	274.55	21.78	2.37	0.12	73.55	4.39	172.66	7.56	55.21	5.99	1.53	0.26	305.31	18.31
Wu109	China	Mixed	987.25	12.29	14.28	1.61	65.18	2.87	187.02	17.81	2.55	0.12	83.95	4.77	218.35	19.88	56.07	3.2	124.6	18.52	485.51	46.5
Xun971	China	Mixed	1461.95	118.35	16.67	0.51	127.11	3.62	365.09	15.52	6.67	0.04	46.66	4.03	284.51	21.4	43.3	0.42	64.45	6.23	445.58	32.11
Ye478	China	Mixed	974.84	32.84	16.95	2.35	145.35	5.39	345.64	38.32	6.33	0.28	44.37	5.68	206.23	8.8	26.05	1.89	55.98	4.46	338.95	21.12
Ye8001	China	Mixed	537.65	49.08	13.05	1.17	158.98	11.45	239.35	6.59	9.38	0.13	56.79	4.18	147.48	21.31	34.93	6.73	24.96	3.15	273.54	35.5
Yu87-1	China	NSS	640.38	42.72	20.92	2.41	132.83	0.71	263.58	5.62	9.55	0.08	74.72	6.4	236.22	17.39	55.04	0.92	24.37	4.74	399.9	29.53
Z2018F	China	Mixed	654.84	46.12	13.28	0.19	74.89	5.91	271.68	22.63	3.87	0.14	57	3.47	138.55	9.19	37.78	1.03	5.83	0.08	243.03	13.91
ZB648	China	NSS	1620.48	230.01	25.5	1.37	127.75	10.84	252.17	24.48	7.81	0.21	66.46	2.55	245.77	8.5	25.56	3.6	4.66	0.33	350.26	15.19
Zheng29	China	Mixed	712.42	24.71	16.2	1.93	164.69	7.21	185.97	19.81	8.16	0.05	64.65	3.63	332.65	33.63	15.69	2.53	65.33	5.5	486.47	45.34
Zheng30	China	NSS	351.59	49.86	17.61	2.78	114.85	16.36	180.52	11.13	7.6	0.35	66.23	4.26	146.82	13.42	53.91	0.35	45.07	3.01	319.63	21.38
Zheng653	China	NSS	847.5	56.04	18.54	1.9	145.5	17.14	348.5	57.67	12.4	0.06	65.46	3.75	354	8.32	47.11	3.34	67.59	1.5	546.57	16.96
Zhi41	China	NSS	441.7	48.91	17	1.85	106.71	7.25	318.3	10.79	9.31	0.24	36	3.37	254.5	31.36	55.5	5.82	54	2.59	409.32	43.38
Zhong69	China	Mixed	563.35	34.31	14.36	1.05	152.73	9.98	184.76	1.18	6.27	0.07	74.33	4.3	165.41	12.26	17.82	2.33	22.73	2.93	286.55	21.89
ZZ01	China	NSS	710.37	34.7	14.99	0.4	128.91	23.17	288.39	14.08	4.79	0.15	74.78	1.69	328.17	14	44.06	2.73	56.38	3.08	508.18	21.65
ZZ03	China	NSS	338.45	49.02	21.1	0.59	110.47	10.15	170.45	30.5	7.28	0.25	64.9	5.07	141.06	10.53	57.62	0.68	0.05	0.01	270.91	16.53

## Sheet: Commercial lines in Hebei
The contents (μg/100 g) of each B vitamins (B) in grains of each commercial lines grown in Langfang, Hebei province
Lines	B1(average)	stdv	B2(average)	stdv	B3(average)	stdv	B5(average)	stdv	PN(average)	stdv	PL(average)	stdv	PM(average)	stdv	PMP(average)	stdv	PLP(average)	stdv	Total B6 average	stdv
HUANGNUO9	319.41	21.22	12.5	1.62	82.69	1.29	181.73	3.22	5.78	0.31	85.05	0.78	150.53	6.97	35.35	2.68	56.95	2.05	333.66	12.79
JINLAI108	344.11	27.73	12.49	1.3	88.82	14.68	148.92	11.25	9.75	0.21	87.18	2.79	145.2	6.56	17.09	0.93	0.05	0.01	259.27	10.51
ZHENGDAN958	418.79	37.46	24.04	2.23	122.11	7.35	228.81	10.39	6.74	0.34	95.44	5.52	155.27	6.91	17.81	1.25	5.84	0.12	281.09	14.13
XIANGTIAN1	769.14	63.35	27.98	1.49	123.6	14.3	246.69	27.9	5.25	0.09	79.58	7.53	149.04	10.46	49.37	4.73	52.37	0.49	335.62	23.29
JINGZAOJINNUO	506.53	27.98	15	0.03	96.62	3.06	222.53	27.69	6.48	0.23	117.39	13.71	196.53	14.65	26.23	5.03	7.42	0.33	354.04	33.95
GUANGNUO2	331.76	40.74	54.98	3.88	128.81	21.92	253.13	7.07	8.46	0.59	70.87	4.22	178.37	28.29	21.8	0.62	122.49	11.31	402	45.03
XIANGTIANNUOHUANG	240.62	41.5	19.22	2.7	66.48	3.44	151.94	0.67	2.69	0.41	75.71	2.74	65.58	5.29	35.51	3.9	44.03	4.8	223.52	17.14
ZHETIAN2088	399.81	14.18	36.59	2.15	152.79	21.33	638.89	28.34	7.23	0.56	65.66	5.33	182.69	17.25	15.83	1.35	0.05	0.01	271.45	24.51
ZHONGPINTIANNUO	236.84	35.97	14.17	1.36	113.74	15.19	177.31	7.24	4.41	0.47	61.24	9.93	75.22	4.28	47.68	2.5	17.8	0.17	206.35	17.36
JIPINZIHEINUO	183.32	12.77	16.39	1.24	95.82	4.47	187.41	7.02	5.41	0.2	45.72	4.6	107.54	6.65	16.41	2.94	36.23	1.12	211.31	15.52
WANNUO11	531.48	13.44	19.64	2.97	80.12	5.51	257.6	21.76	2.66	0.43	83.76	0.22	73.54	7.28	12.31	1.02	9.32	0.2	181.6	9.15
ZHONGTIAN300	278.03	15.87	22.46	0.95	134.51	16.08	281.94	21.28	4.98	0.3	89.86	14.06	151.57	20.86	15.69	2.95	0.05	0.01	262.14	38.17
SUYUNUO14	219.8	14.34	14.07	2.18	78.76	6.99	231.43	4.04	7.39	0.53	56.98	3.76	122.31	13.7	12.98	1.9	17.2	0.94	216.86	20.83
JINGKENUO2000	193.64	28.27	13.45	2.42	64.23	2.89	132.59	21.33	3.56	0.45	37.65	3.77	72.78	2.86	15.32	2.73	8.55	0.48	137.86	10.28
JINGDUZINUOXIANG	443.51	34.97	26.59	2.42	68.9	5.51	336.27	42.16	3.43	0.58	65.71	5.6	85.3	5.57	16.47	0.4	18.19	0.21	189.09	12.36
JINLILULICAI	228.96	35.88	12.31	0.75	124.88	12.32	218.58	21.2	5.56	0.55	47.13	3.41	124.61	13.63	14.3	0.86	13.52	0.61	205.11	19.06
TIANZI23	444.91	21.16	17.74	2.93	73.39	9.68	253.53	6.82	3.47	0.63	85.94	6.58	95.11	7.73	33.42	4.53	0.05	0.01	217.98	19.48
JINYINLI2	393.39	35.42	106.27	10.3	91.81	5.57	274.44	12.51	14.69	0.2	67.24	3.95	62.76	3.57	16.46	3.19	56.33	4.69	217.48	15.6
HUATIAN501	272.05	35.59	11.77	0.83	135.38	13.98	168.43	28.3	5.66	0.61	93.01	4.25	118.19	7.7	32.82	1.5	55.42	4.44	305.11	18.51
NONGKEYU368	255.69	32.38	19.1	0.22	75.27	2.91	283.51	7.29	5.38	0.52	63.48	2.41	107.91	9.42	17.12	2.35	11.38	0.05	205.28	14.75
JINGKENUO928	154.02	21.21	11.44	1.46	63.82	7.91	189.62	13.6	4.4	0.54	61.44	7.03	128.85	6.42	22.46	2.62	25.33	0.95	242.49	17.56
XINKENUO928	216.09	11.31	13.26	1.17	72.47	4	170.95	13.6	3.75	0.32	81.55	9.98	84.76	9.53	18.16	0.38	0.05	0.01	188.26	20.22
PINNUO28	611.52	71.07	15.41	2.24	113.07	15.12	272.5	13.74	3.51	0.09	121.35	21.25	100.3	14.67	15.5	0.38	13.5	0.2	254.15	36.58
WANTIAN2000	145.78	14.14	18.63	1.57	91.05	3.76	177.12	28.34	4.41	0.5	49.3	3.71	95.78	5.68	13.63	0.29	14.2	0	177.32	10.17
JIXIANG1	335.62	4.74	13.36	1.25	119.75	19.48	241.09	28.25	7.54	0.43	70.98	3.29	149.67	13.71	14.19	0.85	0.05	0.01	242.42	18.29
LONGPING206	429.6	38.44	12.77	1.68	122.71	13.87	144.55	28.24	5.51	0.43	136.38	14.38	187.82	12.66	25.82	2.53	27.91	0.67	383.44	30.67
SUYU10	353.86	35.36	27.42	2.15	87.14	12.43	175.07	29.7	41.29	0.24	80.33	4.24	228.95	9.9	19.28	0.71	23.64	0.96	393.5	16.05
ZHONGJIANYU1	364.18	42.5	15.57	0.9	124.3	13.91	183.53	8.33	8.2	0.25	74.72	4.99	155.47	16.12	22.7	2.28	26.53	0.59	287.62	24.23
SUYU23	478.6	29.7	13.32	2.09	192.95	6.76	160.28	7.08	9.54	0.6	121.6	14.65	189.35	8.93	67.05	0.54	27.04	1.2	414.57	25.92
GUANGNUO2	369.5	42.27	19.02	0.3	129.73	13.98	268.96	14.52	4.67	0.35	46.16	3.81	75.08	5.88	36.96	2.23	12.39	0.33	175.25	12.6
XINJIPINZIHEINUO	300.56	35.18	14.14	1.75	100.89	5.7	227.01	27.66	3.45	0.47	46.72	3.95	74.27	6.32	35.12	2.74	9.66	0.29	169.21	13.77
ZINUO208	254.07	35.36	12.17	0.4	76.66	4.26	181.03	19.73	2.8	0.13	44.59	5.58	64.03	5.31	33.38	4.75	5.39	0.23	150.18	16
JINNUO828	398.64	35.56	14.95	0.13	48.28	1.26	261.55	35.37	3.17	0.21	45.31	4.65	55.29	1.32	11.9	2.14	0.05	0.01	115.71	8.32
JINGDUZINUOXIANG	265.66	39.89	15.42	0	48.35	2.61	246.58	42.77	2.44	0.18	47.22	2.52	83.45	0.26	15.79	1.99	24.86	0.9	173.76	5.85
TIANZI23	244.86	42.27	13.53	2.2	76.62	3.74	268.52	27.64	3.49	0.55	54.2	8.59	97.72	1.48	16.14	2.4	84.18	2.26	255.73	15.29
HUATIAN501	253.27	35.35	24.18	3.4	63.76	5.26	533.32	28.09	16.84	0.03	54.43	3.84	188.65	14.29	15.67	1.66	0.05	0.01	275.63	19.83
