# Supplementary material for: Variation of vitamin B contents in maize inbred lines: Potential genetic resources for biofortification
Source: Front Nutr. 2022 Oct 21;9:1029119. doi: 10.3389/fnut.2022.1029119 (PMC9634661; doi:10.3389/fnut.2022.1029119)
Supplement: Supplementary file 1 [file Data_Sheet_1.zip › Supplementary Table 4.xlsx]

## Sheet: Vitamin B1
Combination of lines	difference	lower value	upper value	p-value (adjusted)
05W002-04K5702	-358.125	-552.924	-163.326	2.72775e-11
05WN230-04K5702	-386.095	-580.894	-191.296	2.72682e-12
07KS4-04K5702	-413.23	-608.029	-218.431	2.53364e-12
177-04K5702	-460.23	-655.029	-265.431	2.24865e-12
303WX-04K5702	-333.467	-528.267	-138.668	1.22119e-09
4F1-04K5702	-302.74	-497.539	-107.941	1.20791e-07
5237-04K5702	386.023	191.223	580.822	2.73681e-12
7381-04K5702	-355.075	-549.874	-160.276	4.30008e-11
835a-04K5702	-249.61	-444.409	-54.8108	0.000149526
835b-04K5702	-237.632	-432.432	-42.8333	0.000624464
8902-04K5702	-204.035	-398.834	-9.23584	0.02179
By4960-04K5702	299.505	104.706	494.304	1.92361e-07
By813-04K5702	885.073	690.273	1079.87	1.05571e-12
By855-04K5702	205.77	10.9708	400.569	0.0184932
CA47-04K5702	-398.465	-593.264	-203.666	2.5272e-12
CIMBL10-04K5702	-415.96	-610.759	-221.161	2.47524e-12
CIMBL129-04K5702	-215.09	-409.889	-20.2908	0.00736453
CIMBL13-04K5702	-236.975	-431.774	-42.1758	0.000673947
CIMBL133-04K5702	-313.54	-508.339	-118.741	2.48849e-08
CIMBL141-04K5702	-296.702	-491.502	-101.903	2.86989e-07
CIMBL146-04K5702	529.33	334.531	724.129	1.06615e-12
CIMBL154-04K5702	813.395	618.596	1008.19	1.05571e-12
CIMBL30-04K5702	-304.475	-499.274	-109.676	9.39707e-08
CIMBL42-04K5702	246.39	51.5908	441.189	0.000221196
CIMBL45-04K5702	-284.025	-478.824	-89.2258	1.6907e-06
CIMBL46-04K5702	-403.972	-598.772	-209.173	2.56728e-12
CIMBL47-04K5702	-262.755	-457.554	-67.9558	2.87034e-05
CIMBL6-04K5702	-216.73	-411.529	-21.9308	0.0062223
CIMBL60-04K5702	452.23	257.431	647.029	2.36688e-12
CIMBL73-04K5702	-340.017	-534.817	-145.218	4.42621e-10
CIMBL77-04K5702	-263.78	-458.579	-68.9808	2.51527e-05
CIMBL83-04K5702	298.72	103.921	493.519	2.15233e-07
CIMBL99-04K5702	-280.815	-475.614	-86.0158	2.62326e-06
CML116-04K5702	-216.86	-411.659	-22.0608	0.00613923
CML118-04K5702	-367.68	-562.479	-172.881	7.7035e-12
CML170-04K5702	-643.282	-838.082	-448.483	1.05571e-12
CML171-04K5702	-372.525	-567.324	-177.726	4.84768e-12
CML191-04K5702	-306.815	-501.614	-112.016	6.68658e-08
CML304-04K5702	-286.695	-481.494	-91.8958	1.16965e-06
CML32-04K5702	-445.665	-640.464	-250.866	2.49301e-12
CML325-04K5702	-234.195	-428.994	-39.3958	0.000927892
CML411-04K5702	-450.297	-645.097	-255.498	2.39109e-12
CML496-04K5702	-396.3	-591.099	-201.501	2.61313e-12
CML51-04K5702	-306.372	-501.172	-111.573	7.13205e-08
Dan599-04K5702	-497.415	-692.214	-302.616	1.27176e-12
DE.EX-04K5702	-333.105	-527.904	-138.306	1.29139e-09
DH29-04K5702	-215.485	-410.284	-20.6858	0.00707278
DSB-04K5702	228.878	34.0783	423.677	0.00168952
GEMS11-04K5702	-451.245	-646.044	-256.446	2.34845e-12
GEMS15-04K5702	-352.87	-547.669	-158.071	6.01864e-11
GEMS16-04K5702	-221.885	-416.684	-27.0858	0.00362007
GEMS30-04K5702	473.6	278.801	668.399	1.86284e-12
GEMS31-04K5702	-244.092	-438.892	-49.2933	0.000291554
GEMS40-04K5702	-666.677	-861.477	-471.878	1.05571e-12
GEMS41-04K5702	-450.967	-645.767	-256.168	2.34535e-12
GEMS47-04K5702	-249.81	-444.609	-55.0108	0.000145908
GEMS55-04K5702	-337.86	-532.659	-143.061	6.18992e-10
GEMS61-04K5702	573.733	378.933	768.532	1.05571e-12
GEMS62-04K5702	-251.737	-446.537	-56.9383	0.000115114
GEMS9-04K5702	-211.595	-406.394	-16.7958	0.0104803
Gy386-04K5702	506.36	311.561	701.159	1.16784e-12
GY386B-04K5702	296.775	101.976	491.574	2.84044e-07
Gy462-04K5702	-321.707	-516.507	-126.908	7.34215e-09
JH96C-04K5702	-338.27	-533.069	-143.471	5.80805e-10
JY01-04K5702	-272.007	-466.807	-77.2083	8.57106e-06
Liao5263-04K5702	-262.417	-457.217	-67.6183	2.99758e-05
Lx9801-04K5702	-211.11	-405.909	-16.3108	0.0109985
p178-04K5702	-226.892	-421.692	-32.0933	0.00210402
Qi319-04K5702	-442.752	-637.552	-247.953	2.47857e-12
R08-04K5702	-454.7	-649.499	-259.901	2.37688e-12
R15X1141-04K5702	-298.712	-493.512	-103.913	2.15464e-07
SC55-04K5702	-247.3	-442.099	-52.5008	0.000198128
Shen137-04K5702	-337.6	-532.399	-142.801	6.4437e-10
Si273-04K5702	844.535	649.736	1039.33	1.05571e-12
SW92E114-04K5702	-368.537	-563.337	-173.738	7.01439e-12
Sy999-04K5702	315.903	121.103	510.702	1.75214e-08
TX5-04K5702	-508.022	-702.822	-313.223	1.15541e-12
TY2-04K5702	-541.697	-736.497	-346.898	1.05771e-12
TY4-04K5702	-378.475	-573.274	-183.676	3.34899e-12
TY5-04K5702	-525.057	-719.857	-330.258	1.07014e-12
TY7-04K5702	-492.777	-687.577	-297.978	1.35547e-12
U8112-04K5702	-339.37	-534.169	-144.571	4.89528e-10
WH413-04K5702	249.443	54.6433	444.242	0.000152623
Ye8001-04K5702	-359.587	-554.387	-164.788	2.20471e-11
Z2018F-04K5702	-302.715	-497.514	-107.916	1.21228e-07
Zheng29-04K5702	-269.95	-464.749	-75.1508	1.12498e-05
Zheng30-04K5702	-440.12	-634.919	-245.321	2.51388e-12
Zhi41-04K5702	-257.272	-452.072	-62.4733	5.76989e-05
Zhong69-04K5702	-199.705	-394.504	-4.90584	0.0324616
ZZ03-04K5702	-456.245	-651.044	-261.446	2.32758e-12
4019-05W002	538.403	343.603	733.202	1.05838e-12
501-05W002	271.858	77.0583	466.657	8.74322e-06
5237-05W002	744.148	549.348	938.947	1.05571e-12
7327-05W002	405.825	211.026	600.624	2.50011e-12
975-12-05W002	263.64	68.8408	458.439	2.56112e-05
B111-05W002	514.925	320.126	709.724	1.10523e-12
BEM-05W002	257.59	62.7908	452.389	5.54333e-05
By4839-05W002	391.805	197.006	586.604	2.60247e-12
By4960-05W002	657.63	462.831	852.429	1.05571e-12
By804-05W002	230.835	36.0358	425.634	0.00135765
By813-05W002	1243.2	1048.4	1438	1.05571e-12
By855-05W002	563.895	369.096	758.694	1.05571e-12
Chang7-2-05W002	194.853	0.0533353	389.652	0.0497716
chuan48-2-05W002	332.025	137.226	526.824	1.52493e-09
CIMBL123-05W002	196.913	2.11334	391.712	0.0416204
CIMBL136-05W002	318.343	123.543	513.142	1.21721e-08
CIMBL139-05W002	261.818	67.0183	456.617	3.23747e-05
CIMBL146-05W002	887.455	692.656	1082.25	1.05571e-12
CIMBL154-05W002	1171.52	976.721	1366.32	1.05571e-12
CIMBL155-05W002	249.935	55.1358	444.734	0.00014369
CIMBL17-05W002	388.058	193.258	582.857	2.67131e-12
CIMBL42-05W002	604.515	409.716	799.314	1.05571e-12
CIMBL54-05W002	520.425	325.626	715.224	1.08746e-12
CIMBL60-05W002	810.355	615.556	1005.15	1.05571e-12
CIMBL69-05W002	444.585	249.786	639.384	2.46236e-12
CIMBL83-05W002	656.845	462.046	851.644	1.05571e-12
CIMBL9-05W002	198.94	4.14084	393.739	0.0347724
CIMBL96-05W002	277.843	83.0433	472.642	3.92567e-06
CML113-05W002	542.095	347.296	736.894	1.05749e-12
CML114-05W002	425.715	230.916	620.514	2.45148e-12
CML115-05W002	256.665	61.8658	451.464	6.22871e-05
CML121-05W002	284.578	89.7783	479.377	1.56695e-06
CML139-05W002	259.818	65.0183	454.617	4.17972e-05
CML170-05W002	-285.157	-479.957	-90.3583	1.44658e-06
CML323-05W002	234.618	39.8183	429.417	0.000884125
CML361-05W002	221.165	26.3658	415.964	0.00390869
CML473-05W002	480.07	285.271	674.869	1.68343e-12
CML480-05W002	438.05	243.251	632.849	2.51943e-12
CML69-05W002	362.9	168.101	557.699	1.39323e-11
dan340-05W002	385.255	190.456	580.054	2.79055e-12
Dan4245-05W002	305.723	110.923	500.522	7.83982e-08
DSB-05W002	587.003	392.203	781.802	1.05571e-12
EN25-05W002	364.418	169.618	559.217	1.14607e-11
FCD0602-05W002	329.083	134.283	523.882	2.39493e-09
GEMS30-05W002	831.725	636.926	1026.52	1.05571e-12
GEMS40-05W002	-308.552	-503.352	-113.753	5.18724e-08
GEMS48-05W002	342.115	147.316	536.914	3.19373e-10
GEMS53-05W002	222.73	27.9308	417.529	0.00330699
GEMS6-05W002	397.54	202.741	592.339	2.56695e-12
GEMS61-05W002	931.858	737.058	1126.66	1.05571e-12
GEMS63-05W002	268.783	73.9833	463.582	1.31164e-05
Gy1032-05W002	289.353	94.5533	484.152	8.08369e-07
Gy386-05W002	864.485	669.686	1059.28	1.05571e-12
GY386B-05W002	654.9	460.101	849.699	1.05571e-12
J4112-05W002	228.443	33.6433	423.242	0.0017731
Liao5114-05W002	335.993	141.193	530.792	8.26731e-10
Lv28-05W002	378.153	183.353	572.952	3.40616e-12
M165-05W002	306.19	111.391	500.989	7.32416e-08
M97-05W002	516.655	321.856	711.454	1.10012e-12
MN-05W002	258.845	64.0458	453.644	4.72939e-05
mo17-05W002	510.143	315.343	704.942	1.11988e-12
NMJT-05W002	285.265	90.4658	480.064	1.42529e-06
Si273-05W002	1202.66	1007.86	1397.46	1.05571e-12
Sy1077-05W002	204.82	10.0208	399.619	0.0202373
Sy999-05W002	674.028	479.228	868.827	1.05571e-12
Tian77-05W002	260.72	65.9208	455.519	3.72548e-05
W138-05W002	243.983	49.1833	438.782	0.000295414
WH413-05W002	607.568	412.768	802.367	1.05571e-12
Wu109-05W002	291.238	96.4383	486.037	6.21011e-07
Xun971-05W002	454.863	260.063	649.662	2.36378e-12
Ye478-05W002	212.005	17.2058	406.804	0.01006
ZB648-05W002	494.063	299.263	688.862	1.33904e-12
Zheng653-05W002	298.455	103.656	493.254	2.23542e-07
238-05WN230	206.825	12.0258	401.624	0.0167179
4019-05WN230	566.373	371.573	761.172	1.05571e-12
501-05WN230	299.828	105.028	494.627	1.83672e-07
5237-05WN230	772.118	577.318	966.917	1.05571e-12
7327-05WN230	433.795	238.996	628.594	2.52676e-12
975-12-05WN230	291.61	96.8108	486.409	5.89389e-07
B111-05WN230	542.895	348.096	737.694	1.05727e-12
BEM-05WN230	285.56	90.7608	480.359	1.36843e-06
By4839-05WN230	419.775	224.976	614.574	2.51477e-12
By4960-05WN230	685.6	490.801	880.399	1.05571e-12
By804-05WN230	258.805	64.0058	453.604	4.75344e-05
By813-05WN230	1271.17	1076.37	1465.97	1.05571e-12
By855-05WN230	591.865	397.066	786.664	1.05571e-12
Chang7-2-05WN230	222.823	28.0233	417.622	0.00327432
chuan48-2-05WN230	359.995	165.196	554.794	2.07891e-11
CIMBL123-05WN230	224.883	30.0833	419.682	0.00262101
CIMBL136-05WN230	346.313	151.513	541.112	1.66079e-10
CIMBL139-05WN230	289.788	94.9883	484.587	7.60739e-07
CIMBL146-05WN230	915.425	720.626	1110.22	1.05571e-12
CIMBL154-05WN230	1199.49	1004.69	1394.29	1.05571e-12
CIMBL155-05WN230	277.905	83.1058	472.704	3.89268e-06
CIMBL16-05WN230	211.728	16.9283	406.527	0.0103427
CIMBL17-05WN230	416.028	221.228	610.827	2.46936e-12
CIMBL42-05WN230	632.485	437.686	827.284	1.05571e-12
CIMBL54-05WN230	548.395	353.596	743.194	1.05682e-12
CIMBL60-05WN230	838.325	643.526	1033.12	1.05571e-12
CIMBL69-05WN230	472.555	277.756	667.354	1.86462e-12
CIMBL83-05WN230	684.815	490.016	879.614	1.05571e-12
CIMBL9-05WN230	226.91	32.1108	421.709	0.00209998
CIMBL96-05WN230	305.813	111.013	500.612	7.73785e-08
CML113-05WN230	570.065	375.266	764.864	1.05571e-12
CML114-05WN230	453.685	258.886	648.484	2.44305e-12
CML115-05WN230	284.635	89.8358	479.434	1.55459e-06
CML121-05WN230	312.548	117.748	507.347	2.88208e-08
CML139-05WN230	287.788	92.9883	482.587	1.00516e-06
CML170-05WN230	-257.187	-451.987	-62.3883	5.83206e-05
CML323-05WN230	262.588	67.7883	457.387	2.93282e-05
CML361-05WN230	249.135	54.3358	443.934	0.000158469
CML473-05WN230	508.04	313.241	702.839	1.15563e-12
CML480-05WN230	466.02	271.221	660.819	2.08089e-12
CML69-05WN230	390.87	196.071	585.669	2.64733e-12
dan340-05WN230	413.225	218.426	608.024	2.53519e-12
Dan4245-05WN230	333.693	138.893	528.492	1.17954e-09
DH3732-05WN230	205.443	10.6433	400.242	0.0190783
DSB-05WN230	614.973	420.173	809.772	1.05571e-12
EN25-05WN230	392.388	197.588	587.187	2.57649e-12
FCD0602-05WN230	357.053	162.253	551.852	3.19716e-11
GEMS30-05WN230	859.695	664.896	1054.49	1.05571e-12
GEMS33-05WN230	202.96	8.16084	397.759	0.0240917
GEMS40-05WN230	-280.582	-475.382	-85.7833	2.70764e-06
GEMS48-05WN230	370.085	175.286	564.884	6.04639e-12
GEMS53-05WN230	250.7	55.9008	445.499	0.00013081
GEMS6-05WN230	425.51	230.711	620.309	2.47125e-12
GEMS61-05WN230	959.828	765.028	1154.63	1.05571e-12
GEMS63-05WN230	296.753	101.953	491.552	2.84955e-07
Gy1032-05WN230	317.323	122.523	512.122	1.41776e-08
Gy386-05WN230	892.455	697.656	1087.25	1.05571e-12
GY386B-05WN230	682.87	488.071	877.669	1.05571e-12
J4112-05WN230	256.413	61.6133	451.212	6.42966e-05
L3180-05WN230	214.103	19.3033	408.902	0.00814374
Liao5114-05WN230	363.963	169.163	558.762	1.21559e-11
Lv28-05WN230	406.123	211.323	600.922	2.48712e-12
M165-05WN230	334.16	139.361	528.959	1.09743e-09
M97-05WN230	544.625	349.826	739.424	1.05704e-12
MN-05WN230	286.815	92.0158	481.614	1.15036e-06
mo17-05WN230	538.113	343.313	732.912	1.05838e-12
Nan21-3-05WN230	198.468	3.66834	393.267	0.0362719
NMJT-05WN230	313.235	118.436	508.034	2.60344e-08
Si273-05WN230	1230.63	1035.83	1425.43	1.05571e-12
Sy1077-05WN230	232.79	37.9908	427.589	0.00108883
Sy999-05WN230	701.998	507.198	896.797	1.05571e-12
Tian77-05WN230	288.69	93.8908	483.489	8.86578e-07
TY11-05WN230	210.983	16.1833	405.782	0.0111386
TY8-05WN230	203.695	8.89584	398.494	0.0224954
W138-05WN230	271.953	77.1533	466.752	8.6338e-06
WH413-05WN230	635.538	440.738	830.337	1.05571e-12
Wu109-05WN230	319.208	124.408	514.007	1.06925e-08
Xun971-05WN230	482.833	288.033	677.632	1.60616e-12
Ye478-05WN230	239.975	45.1758	434.774	0.000474985
Yu87-1-05WN230	222.753	27.9533	417.552	0.00329902
ZB648-05WN230	522.033	327.233	716.832	1.07436e-12
Zheng653-05WN230	326.425	131.626	521.224	3.59286e-09
ZZ01-05WN230	218.31	23.5108	413.109	0.00528048
238-07KS4	233.96	39.1608	428.759	0.000953124
4019-07KS4	593.508	398.708	788.307	1.05571e-12
501-07KS4	326.963	132.163	521.762	3.31045e-09
5237-07KS4	799.253	604.453	994.052	1.05571e-12
7327-07KS4	460.93	266.131	655.729	2.20368e-12
8902-07KS4	209.195	14.3958	403.994	0.0132846
975-12-07KS4	318.745	123.946	513.544	1.14601e-08
B111-07KS4	570.03	375.231	764.829	1.05571e-12
BEM-07KS4	312.695	117.896	507.494	2.81993e-08
By4839-07KS4	446.91	252.111	641.709	2.44194e-12
By4960-07KS4	712.735	517.936	907.534	1.05571e-12
By804-07KS4	285.94	91.1408	480.739	1.29844e-06
By813-07KS4	1298.3	1103.5	1493.1	1.05571e-12
By855-07KS4	619	424.201	813.799	1.05571e-12
Chang7-2-07KS4	249.958	55.1583	444.757	0.000143295
chuan48-2-07KS4	387.13	192.331	581.929	2.69584e-12
CIMBL123-07KS4	252.018	57.2183	446.817	0.000111201
CIMBL129-07KS4	198.14	3.34084	392.939	0.0373447
CIMBL136-07KS4	373.447	178.648	568.247	4.48874e-12
CIMBL139-07KS4	316.923	122.123	511.722	1.505e-08
CIMBL146-07KS4	942.56	747.761	1137.36	1.05571e-12
CIMBL154-07KS4	1226.62	1031.83	1421.42	1.05571e-12
CIMBL155-07KS4	305.04	110.241	499.839	8.65733e-08
CIMBL16-07KS4	238.863	44.0633	433.662	0.000541097
CIMBL17-07KS4	443.163	248.363	637.962	2.44504e-12
CIMBL42-07KS4	659.62	464.821	854.419	1.05571e-12
CIMBL54-07KS4	575.53	380.731	770.329	1.05571e-12
CIMBL6-07KS4	196.5	1.70084	391.299	0.0431514
CIMBL60-07KS4	865.46	670.661	1060.26	1.05571e-12
CIMBL69-07KS4	499.69	304.891	694.489	1.24334e-12
CIMBL83-07KS4	711.95	517.151	906.749	1.05571e-12
CIMBL9-07KS4	254.045	59.2458	448.844	8.64666e-05
CIMBL96-07KS4	332.948	138.148	527.747	1.32301e-09
CML113-07KS4	597.2	402.401	791.999	1.05571e-12
CML114-07KS4	480.82	286.021	675.619	1.65945e-12
CML115-07KS4	311.77	116.971	506.569	3.23268e-08
CML116-07KS4	196.37	1.57084	391.169	0.0436441
CML121-07KS4	339.683	144.883	534.482	4.663e-10
CML139-07KS4	314.923	120.123	509.722	2.02708e-08
CML170-07KS4	-230.053	-424.852	-35.2533	0.00148208
CML323-07KS4	289.723	94.9233	484.522	7.67677e-07
CML361-07KS4	276.27	81.4708	471.069	4.85181e-06
CML473-07KS4	535.175	340.376	729.974	1.05926e-12
CML480-07KS4	493.155	298.356	687.954	1.35436e-12
CML69-07KS4	418.005	223.206	612.804	2.57561e-12
dan340-07KS4	440.36	245.561	635.159	2.50111e-12
Dan4245-07KS4	360.828	166.028	555.627	1.85379e-11
DH29-07KS4	197.745	2.94584	392.544	0.038676
DH3732-07KS4	232.578	37.7783	427.377	0.00111538
DSB-07KS4	642.107	447.308	836.907	1.05571e-12
EN25-07KS4	419.523	224.723	614.322	2.52087e-12
FCD0602-07KS4	384.188	189.388	578.987	2.79365e-12
GEMS2-07KS4	220.968	26.1683	415.767	0.00399158
GEMS30-07KS4	886.83	692.031	1081.63	1.05571e-12
GEMS33-07KS4	230.095	35.2958	424.894	0.00147505
GEMS40-07KS4	-253.447	-448.247	-58.6483	9.314e-05
GEMS48-07KS4	397.22	202.421	592.019	2.57905e-12
GEMS53-07KS4	277.835	83.0358	472.634	3.92965e-06
GEMS6-07KS4	452.645	257.846	647.444	2.35267e-12
GEMS61-07KS4	986.963	792.163	1181.76	1.05571e-12
GEMS63-07KS4	323.888	129.088	518.687	5.2815e-09
GEMS9-07KS4	201.635	6.83584	396.434	0.0272303
Gy1032-07KS4	344.458	149.658	539.257	2.21616e-10
Gy386-07KS4	919.59	724.791	1114.39	1.05571e-12
GY386B-07KS4	710.005	515.206	904.804	1.05571e-12
J4112-07KS4	283.548	88.7483	478.347	1.80533e-06
L3180-07KS4	241.238	46.4383	436.037	0.000409358
Liao5114-07KS4	391.098	196.298	585.897	2.63933e-12
Lv28-07KS4	433.258	238.458	628.057	2.55451e-12
Lx9801-07KS4	202.12	7.32084	396.919	0.026041
M165-07KS4	361.295	166.496	556.094	1.73594e-11
M97-07KS4	571.76	376.961	766.559	1.05571e-12
MN-07KS4	313.95	119.151	508.749	2.3418e-08
mo17-07KS4	565.248	370.448	760.047	1.05571e-12
Nan21-3-07KS4	225.603	30.8033	420.402	0.00242334
NMJT-07KS4	340.37	145.571	535.169	4.18979e-10
Si273-07KS4	1257.77	1062.97	1452.56	1.05571e-12
Sy1077-07KS4	259.925	65.1258	454.724	4.12291e-05
Sy999-07KS4	729.133	534.333	923.932	1.05571e-12
Tian77-07KS4	315.825	121.026	510.624	1.77247e-08
TY11-07KS4	238.118	43.3183	432.917	0.000590217
TY8-07KS4	230.83	36.0308	425.629	0.00135841
W138-07KS4	299.088	104.288	493.887	2.04211e-07
WH413-07KS4	662.673	467.873	857.472	1.05571e-12
Wu109-07KS4	346.343	151.543	541.142	1.65299e-10
Xun971-07KS4	509.968	315.168	704.767	1.12188e-12
Ye478-07KS4	267.11	72.3108	461.909	1.63261e-05
Yu87-1-07KS4	249.888	55.0883	444.687	0.000144529
ZB648-07KS4	549.168	354.368	743.967	1.0566e-12
Zheng653-07KS4	353.56	158.761	548.359	5.41559e-11
Zhong69-07KS4	213.525	18.7258	408.324	0.00863432
ZZ01-07KS4	245.445	50.6458	440.244	0.000247887
238-177	280.96	86.1608	475.759	2.57195e-06
4019-177	640.507	445.708	835.307	1.05571e-12
501-177	373.962	179.163	568.762	4.32465e-12
5237-177	846.252	651.453	1041.05	1.05571e-12
7327-177	507.93	313.131	702.729	1.15585e-12
835a-177	210.62	15.8208	405.419	0.011546
835b-177	222.597	27.7983	417.397	0.00335433
8902-177	256.195	61.3958	450.994	6.60778e-05
975-12-177	365.745	170.946	560.544	9.69969e-12
B111-177	617.03	422.231	811.829	1.05571e-12
BEM-177	359.695	164.896	554.494	2.17116e-11
By4839-177	493.91	299.111	688.709	1.34437e-12
By4960-177	759.735	564.936	954.534	1.05571e-12
By804-177	332.94	138.141	527.739	1.32454e-09
By813-177	1345.3	1150.5	1540.1	1.05571e-12
By855-177	666	471.201	860.799	1.05571e-12
Chang7-2-177	296.957	102.158	491.757	2.76762e-07
chuan48-2-177	434.13	239.331	628.929	2.50322e-12
CIMBL123-177	299.017	104.218	493.817	2.06267e-07
CIMBL129-177	245.14	50.3408	439.939	0.000257146
CIMBL13-177	223.255	28.4558	418.054	0.00312554
CIMBL136-177	420.447	225.648	615.247	2.52764e-12
CIMBL139-177	363.922	169.123	558.722	1.22159e-11
CIMBL146-177	989.56	794.761	1184.36	1.05571e-12
CIMBL154-177	1273.62	1078.83	1468.42	1.05571e-12
CIMBL155-177	352.04	157.241	546.839	6.82484e-11
CIMBL16-177	285.862	91.0633	480.662	1.31242e-06
CIMBL17-177	490.162	295.363	684.962	1.4263e-12
CIMBL42-177	706.62	511.821	901.419	1.05571e-12
CIMBL47-177	197.475	2.67584	392.274	0.0396101
CIMBL54-177	622.53	427.731	817.329	1.05571e-12
CIMBL6-177	243.5	48.7008	438.299	0.000312938
CIMBL60-177	912.46	717.661	1107.26	1.05571e-12
CIMBL69-177	546.69	351.891	741.489	1.05682e-12
CIMBL77-177	196.45	1.65084	391.249	0.0433403
CIMBL83-177	758.95	564.151	953.749	1.05571e-12
CIMBL9-177	301.045	106.246	495.844	1.54212e-07
CIMBL96-177	379.947	185.148	574.747	3.12073e-12
CML113-177	644.2	449.401	838.999	1.05571e-12
CML114-177	527.82	333.021	722.619	1.06704e-12
CML115-177	358.77	163.971	553.569	2.48216e-11
CML116-177	243.37	48.5708	438.169	0.000317828
CML121-177	386.682	191.883	581.482	2.71883e-12
CML139-177	361.922	167.123	556.722	1.5916e-11
CML323-177	336.722	141.923	531.522	7.38317e-10
CML325-177	226.035	31.2358	420.834	0.00231148
CML361-177	323.27	128.471	518.069	5.79893e-09
CML473-177	582.175	387.376	776.974	1.05571e-12
CML480-177	540.155	345.356	734.954	1.05771e-12
CML69-177	465.005	270.206	659.804	2.14129e-12
dan340-177	487.36	292.561	682.159	1.48204e-12
Dan4245-177	407.827	213.028	602.627	2.6118e-12
DH29-177	244.745	49.9458	439.544	0.000269634
DH3732-177	279.577	84.7783	474.377	3.10394e-06
DSB-177	689.107	494.308	883.907	1.05571e-12
EN25-177	466.522	271.723	661.322	2.05758e-12
FCD0602-177	431.187	236.388	625.987	2.50322e-12
GEMS16-177	238.345	43.5458	433.144	0.000574781
GEMS2-177	267.967	73.1683	462.767	1.45951e-05
GEMS30-177	933.83	739.031	1128.63	1.05571e-12
GEMS31-177	216.137	21.3383	410.937	0.00661436
GEMS33-177	277.095	82.2958	471.894	4.34207e-06
GEMS40-177	-206.448	-401.247	-11.6483	0.0173344
GEMS47-177	210.42	15.6208	405.219	0.0117767
GEMS48-177	444.22	249.421	639.019	2.48457e-12
GEMS53-177	324.835	130.036	519.634	4.57483e-09
GEMS6-177	499.645	304.846	694.444	1.24289e-12
GEMS61-177	1033.96	839.163	1228.76	1.05571e-12
GEMS62-177	208.492	13.6933	403.292	0.0142278
GEMS63-177	370.887	176.088	565.687	5.61429e-12
GEMS9-177	248.635	53.8358	443.434	0.000168441
Gy1032-177	391.457	196.658	586.257	2.61691e-12
Gy386-177	966.59	771.791	1161.39	1.05571e-12
GY386B-177	757.005	562.206	951.804	1.05571e-12
J4112-177	330.547	135.748	525.347	1.91352e-09
L3180-177	288.237	93.4383	483.037	9.44212e-07
Liao5114-177	438.097	243.298	632.897	2.5201e-12
Liao5263-177	197.812	3.01334	392.612	0.0384456
Lv28-177	480.257	285.458	675.057	1.67255e-12
Lx9801-177	249.12	54.3208	443.919	0.00015876
M165-177	408.295	213.496	603.094	2.5947e-12
M97-177	618.76	423.961	813.559	1.05571e-12
MN-177	360.95	166.151	555.749	1.822e-11
mo17-177	612.247	417.448	807.047	1.05571e-12
Nan21-3-177	272.602	77.8033	467.402	7.92018e-06
NMJT-177	387.37	192.571	582.169	2.68197e-12
p178-177	233.337	38.5383	428.137	0.00102317
SC55-177	212.93	18.1308	407.729	0.00916841
Si273-177	1304.76	1109.97	1499.56	1.05571e-12
Sy1077-177	306.925	112.126	501.724	6.58016e-08
Sy999-177	776.132	581.333	970.932	1.05571e-12
Tian77-177	362.825	168.026	557.624	1.40764e-11
TY11-177	285.117	90.3183	479.917	1.45458e-06
TY8-177	277.83	83.0308	472.629	3.9323e-06
W138-177	346.087	151.288	540.887	1.72008e-10
WH413-177	709.672	514.873	904.472	1.05571e-12
Wu109-177	393.342	198.543	588.142	2.52731e-12
Xun971-177	556.967	362.168	751.767	1.05593e-12
Ye478-177	314.11	119.311	508.909	2.2869e-08
Yu87-1-177	296.887	102.088	491.687	2.79534e-07
ZB648-177	596.167	401.368	790.967	1.05571e-12
Zheng653-177	400.56	205.761	595.359	2.57216e-12
Zhi41-177	202.957	8.15834	397.757	0.0240973
Zhong69-177	260.525	65.7258	455.324	3.81937e-05
ZZ01-177	292.445	97.6458	487.244	5.24134e-07
4019-238	359.548	164.748	554.347	2.21793e-11
5237-238	565.293	370.493	760.092	1.05571e-12
7327-238	226.97	32.1708	421.769	0.00208617
B111-238	336.07	141.271	530.869	8.16863e-10
By4839-238	212.95	18.1508	407.749	0.00914997
By4960-238	478.775	283.976	673.574	1.71119e-12
By813-238	1064.34	869.543	1259.14	1.05571e-12
By855-238	385.04	190.241	579.839	2.8072e-12
CA47-238	-219.195	-413.994	-24.3958	0.00481314
CIMBL10-238	-236.69	-431.489	-41.8908	0.000696544
CIMBL146-238	708.6	513.801	903.399	1.05571e-12
CIMBL154-238	992.665	797.866	1187.46	1.05571e-12
CIMBL17-238	209.203	14.4033	404.002	0.0132749
CIMBL42-238	425.66	230.861	620.459	2.4537e-12
CIMBL46-238	-224.702	-419.502	-29.9033	0.00267276
CIMBL54-238	341.57	146.771	536.369	3.47688e-10
CIMBL60-238	631.5	436.701	826.299	1.05571e-12
CIMBL69-238	265.73	70.9308	460.529	1.954e-05
CIMBL83-238	477.99	283.191	672.789	1.74383e-12
CML113-238	363.24	168.441	558.039	1.33128e-11
CML114-238	246.86	52.0608	441.659	0.000208976
CML170-238	-464.013	-658.812	-269.213	2.1253e-12
CML32-238	-266.395	-461.194	-71.5958	1.7921e-05
CML411-238	-271.027	-465.827	-76.2283	9.7586e-06
CML473-238	301.215	106.416	496.014	1.50487e-07
CML480-238	259.195	64.3958	453.994	4.52392e-05
CML496-238	-217.03	-411.829	-22.2308	0.00603218
dan340-238	206.4	11.6008	401.199	0.0174134
Dan599-238	-318.145	-512.944	-123.346	1.25373e-08
DSB-238	408.147	213.348	602.947	2.59892e-12
GEMS11-238	-271.975	-466.774	-77.1758	8.60808e-06
GEMS30-238	652.87	458.071	847.669	1.05571e-12
GEMS40-238	-487.407	-682.207	-292.608	1.48204e-12
GEMS41-238	-271.697	-466.497	-76.8983	8.93058e-06
GEMS6-238	218.685	23.8858	413.484	0.00507749
GEMS61-238	753.003	558.203	947.802	1.05571e-12
Gy386-238	685.63	490.831	880.429	1.05571e-12
GY386B-238	476.045	281.246	670.844	1.82043e-12
Lv28-238	199.298	4.49834	394.097	0.0336749
M97-238	337.8	143.001	532.599	6.24777e-10
mo17-238	331.288	136.488	526.087	1.70801e-09
Qi319-238	-263.483	-458.282	-68.6833	2.61367e-05
R08-238	-275.43	-470.229	-80.6308	5.43079e-06
Si273-238	1023.81	829.006	1218.6	1.05571e-12
Sy999-238	495.173	300.373	689.972	1.30707e-12
TX5-238	-328.752	-523.552	-133.953	2.51892e-09
TY2-238	-362.428	-557.227	-167.628	1.4854e-11
TY4-238	-199.205	-394.004	-4.40584	0.0339559
TY5-238	-345.788	-540.587	-150.988	1.80076e-10
TY7-238	-313.507	-508.307	-118.708	2.5005e-08
WH413-238	428.712	233.913	623.512	2.56739e-12
Xun971-238	276.007	81.2083	470.807	5.02594e-06
ZB648-238	315.207	120.408	510.007	1.94301e-08
Zheng30-238	-260.85	-455.649	-66.0508	3.66414e-05
ZZ03-238	-276.975	-471.774	-82.1758	4.41282e-06
4019-303WX	513.745	318.946	708.544	1.10789e-12
501-303WX	247.2	52.4008	441.999	0.000200545
5237-303WX	719.49	524.691	914.289	1.05571e-12
7327-303WX	381.167	186.368	575.967	3.07643e-12
975-12-303WX	238.982	44.1833	433.782	0.000533562
B111-303WX	490.267	295.468	685.067	1.41875e-12
BEM-303WX	232.932	38.1333	427.732	0.00107136
By4839-303WX	367.147	172.348	561.947	8.19822e-12
By4960-303WX	632.972	438.173	827.772	1.05571e-12
By804-303WX	206.177	11.3783	400.977	0.017788
By813-303WX	1218.54	1023.74	1413.34	1.05571e-12
By855-303WX	539.238	344.438	734.037	1.05815e-12
chuan48-2-303WX	307.367	112.568	502.167	6.16864e-08
CIMBL136-303WX	293.685	98.8858	488.484	4.40106e-07
CIMBL139-303WX	237.16	42.3608	431.959	0.000659656
CIMBL146-303WX	862.797	667.998	1057.6	1.05571e-12
CIMBL154-303WX	1146.86	952.063	1341.66	1.05571e-12
CIMBL155-303WX	225.277	30.4783	420.077	0.00251075
CIMBL17-303WX	363.4	168.601	558.199	1.30879e-11
CIMBL42-303WX	579.857	385.058	774.657	1.05571e-12
CIMBL54-303WX	495.767	300.968	690.567	1.29619e-12
CIMBL60-303WX	785.697	590.898	980.497	1.05571e-12
CIMBL69-303WX	419.927	225.128	614.727	2.54763e-12
CIMBL83-303WX	632.187	437.388	826.987	1.05571e-12
CIMBL96-303WX	253.185	58.3858	447.984	9.62272e-05
CML113-303WX	517.438	322.638	712.237	1.10012e-12
CML114-303WX	401.058	206.258	595.857	2.5574e-12
CML115-303WX	232.007	37.2083	426.807	0.00118968
CML121-303WX	259.92	65.1208	454.719	4.12554e-05
CML139-303WX	235.16	40.3608	429.959	0.000830817
CML170-303WX	-309.815	-504.614	-115.016	4.31055e-08
CML323-303WX	209.96	15.1608	404.759	0.0123234
CML361-303WX	196.507	1.70834	391.307	0.0431231
CML473-303WX	455.412	260.613	650.212	2.3429e-12
CML480-303WX	413.392	218.593	608.192	2.52476e-12
CML69-303WX	338.242	143.443	533.042	5.8329e-10
dan340-303WX	360.597	165.798	555.397	1.90838e-11
Dan4245-303WX	281.065	86.2658	475.864	2.5354e-06
DSB-303WX	562.345	367.546	757.144	1.05571e-12
EN25-303WX	339.76	144.961	534.559	4.60709e-10
FCD0602-303WX	304.425	109.626	499.224	9.46545e-08
GEMS30-303WX	807.067	612.268	1001.87	1.05571e-12
GEMS40-303WX	-333.21	-528.009	-138.411	1.27066e-09
GEMS48-303WX	317.457	122.658	512.257	1.38945e-08
GEMS53-303WX	198.072	3.27334	392.872	0.0375693
GEMS6-303WX	372.882	178.083	567.682	4.70279e-12
GEMS61-303WX	907.2	712.401	1102	1.05571e-12
GEMS63-303WX	244.125	49.3258	438.924	0.000290422
Gy1032-303WX	264.695	69.8958	459.494	2.2347e-05
Gy386-303WX	839.827	645.028	1034.63	1.05571e-12
GY386B-303WX	630.242	435.443	825.042	1.05571e-12
J4112-303WX	203.785	8.98584	398.584	0.0223067
Liao5114-303WX	311.335	116.536	506.134	3.44681e-08
Lv28-303WX	353.495	158.696	548.294	5.46961e-11
M165-303WX	281.532	86.7333	476.332	2.37877e-06
M97-303WX	491.997	297.198	686.797	1.38589e-12
MN-303WX	234.187	39.3883	428.987	0.000928687
mo17-303WX	485.485	290.686	680.284	1.53932e-12
NMJT-303WX	260.607	65.8083	455.407	3.77937e-05
Si273-303WX	1178	983.203	1372.8	1.05571e-12
Sy999-303WX	649.37	454.571	844.169	1.05571e-12
Tian77-303WX	236.062	41.2633	430.862	0.000748886
TY2-303WX	-208.23	-403.029	-13.4308	0.0145957
W138-303WX	219.325	24.5258	414.124	0.00474786
WH413-303WX	582.91	388.111	777.709	1.05571e-12
Wu109-303WX	266.58	71.7808	461.379	1.74943e-05
Xun971-303WX	430.205	235.406	625.004	2.5181e-12
ZB648-303WX	469.405	274.606	664.204	2.00784e-12
Zheng653-303WX	273.797	78.9983	468.597	6.75543e-06
4F1-4019	-483.018	-677.817	-288.218	1.59639e-12
501-4019	-266.545	-461.344	-71.7458	1.75743e-05
5237-4019	205.745	10.9458	400.544	0.0185373
7381-4019	-535.353	-730.152	-340.553	1.05904e-12
835a-4019	-429.888	-624.687	-235.088	2.54552e-12
835b-4019	-417.91	-612.709	-223.111	2.58304e-12
8902-4019	-384.313	-579.112	-189.513	2.78666e-12
975-12-4019	-274.763	-469.562	-79.9633	5.93853e-06
BEM-4019	-280.813	-475.612	-86.0133	2.62415e-06
By804-4019	-307.568	-502.367	-112.768	5.99105e-08
By813-4019	704.795	509.996	899.594	1.05571e-12
CA47-4019	-578.743	-773.542	-383.943	1.05571e-12
Chang7-2-4019	-343.55	-538.349	-148.751	2.55333e-10
chuan48-2-4019	-206.378	-401.177	-11.5783	0.017451
CIMBL10-4019	-596.238	-791.037	-401.438	1.05571e-12
CIMBL123-4019	-341.49	-536.289	-146.691	3.52048e-10
CIMBL129-4019	-395.368	-590.167	-200.568	2.56362e-12
CIMBL13-4019	-417.253	-612.052	-222.453	2.61413e-12
CIMBL133-4019	-493.818	-688.617	-299.018	1.34392e-12
CIMBL136-4019	-220.06	-414.859	-25.2608	0.00439414
CIMBL139-4019	-276.585	-471.384	-81.7858	4.65063e-06
CIMBL141-4019	-476.98	-671.779	-282.181	1.7687e-12
CIMBL146-4019	349.052	154.253	543.852	1.08396e-10
CIMBL154-4019	633.117	438.318	827.917	1.05571e-12
CIMBL155-4019	-288.468	-483.267	-93.6683	9.14473e-07
CIMBL16-4019	-354.645	-549.444	-159.846	4.5899e-11
CIMBL30-4019	-484.753	-679.552	-289.953	1.54177e-12
CIMBL45-4019	-464.303	-659.102	-269.503	2.16838e-12
CIMBL46-4019	-584.25	-779.049	-389.451	1.05571e-12
CIMBL47-4019	-443.033	-637.832	-248.233	2.45859e-12
CIMBL6-4019	-397.008	-591.807	-202.208	2.5806e-12
CIMBL60-4019	271.952	77.1533	466.752	8.6338e-06
CIMBL73-4019	-520.295	-715.094	-325.496	1.08813e-12
CIMBL77-4019	-444.058	-638.857	-249.258	2.50266e-12
CIMBL9-4019	-339.463	-534.262	-144.663	4.82541e-10
CIMBL96-4019	-260.56	-455.359	-65.7608	3.80235e-05
CIMBL99-4019	-461.093	-655.892	-266.293	2.20279e-12
CML115-4019	-281.738	-476.537	-86.9383	2.31311e-06
CML116-4019	-397.138	-591.937	-202.338	2.58027e-12
CML118-4019	-547.958	-742.757	-353.158	1.05682e-12
CML121-4019	-253.825	-448.624	-59.0258	8.8868e-05
CML139-4019	-278.585	-473.384	-83.7858	3.55081e-06
CML170-4019	-823.56	-1018.36	-628.761	1.05571e-12
CML171-4019	-552.803	-747.602	-358.003	1.05593e-12
CML191-4019	-487.093	-681.892	-292.293	1.49492e-12
CML304-4019	-466.973	-661.772	-272.173	2.08467e-12
CML32-4019	-625.943	-820.742	-431.143	1.05571e-12
CML323-4019	-303.785	-498.584	-108.986	1.03851e-07
CML325-4019	-414.473	-609.272	-219.673	2.51565e-12
CML361-4019	-317.238	-512.037	-122.438	1.43587e-08
CML411-4019	-630.575	-825.374	-435.776	1.05571e-12
CML496-4019	-576.578	-771.377	-381.778	1.05571e-12
CML51-4019	-486.65	-681.449	-291.851	1.48981e-12
Dan4245-4019	-232.68	-427.479	-37.8808	0.0011025
Dan599-4019	-677.693	-872.492	-482.893	1.05571e-12
DE.EX-4019	-513.383	-708.182	-318.583	1.10878e-12
DH29-4019	-395.763	-590.562	-200.963	2.63423e-12
DH3732-4019	-360.93	-555.729	-166.131	1.82706e-11
FCD0602-4019	-209.32	-404.119	-14.5208	0.013123
GEMS11-4019	-631.523	-826.322	-436.723	1.05571e-12
GEMS15-4019	-533.148	-727.947	-338.348	1.06393e-12
GEMS16-4019	-402.163	-596.962	-207.363	2.60447e-12
GEMS2-4019	-372.54	-567.339	-177.741	4.84468e-12
GEMS30-4019	293.322	98.5233	488.122	4.63198e-07
GEMS31-4019	-424.37	-619.169	-229.571	2.51232e-12
GEMS33-4019	-363.413	-558.212	-168.613	1.3071e-11
GEMS40-4019	-846.955	-1041.75	-652.156	1.05571e-12
GEMS41-4019	-631.245	-826.044	-436.446	1.05571e-12
GEMS47-4019	-430.088	-624.887	-235.288	2.5363e-12
GEMS48-4019	-196.288	-391.087	-1.48834	0.0439593
GEMS53-4019	-315.673	-510.472	-120.873	1.81317e-08
GEMS55-4019	-518.138	-712.937	-323.338	1.09657e-12
GEMS61-4019	393.455	198.656	588.254	2.5262e-12
GEMS62-4019	-432.015	-626.814	-237.216	2.47924e-12
GEMS63-4019	-269.62	-464.419	-74.8208	1.17494e-05
GEMS9-4019	-391.873	-586.672	-197.073	2.60092e-12
Gy1032-4019	-249.05	-443.849	-54.2508	0.000160123
Gy386-4019	326.082	131.283	520.882	3.78509e-09
Gy462-4019	-501.985	-696.784	-307.186	1.20537e-12
J4112-4019	-309.96	-504.759	-115.161	4.21971e-08
JH96C-4019	-518.548	-713.347	-323.748	1.09546e-12
JY01-4019	-452.285	-647.084	-257.486	2.36655e-12
L3180-4019	-352.27	-547.069	-157.471	6.58723e-11
Liao5114-4019	-202.41	-397.209	-7.61084	0.0253525
Liao5263-4019	-442.695	-637.494	-247.896	2.48213e-12
Lx9801-4019	-391.388	-586.187	-196.588	2.6209e-12
M165-4019	-232.213	-427.012	-37.4133	0.00116243
MN-4019	-279.558	-474.357	-84.7583	3.11238e-06
Nan21-3-4019	-367.905	-562.704	-173.106	7.52165e-12
NMJT-4019	-253.138	-447.937	-58.3383	9.67963e-05
p178-4019	-407.17	-601.969	-212.371	2.55207e-12
Qi319-4019	-623.03	-817.829	-428.231	1.05571e-12
R08-4019	-634.978	-829.777	-440.178	1.05571e-12
R15X1141-4019	-478.99	-673.789	-284.191	1.70053e-12
SC55-4019	-427.578	-622.377	-232.778	2.62212e-12
Shen137-4019	-517.878	-712.677	-323.078	1.09768e-12
Si273-4019	664.257	469.458	859.057	1.05571e-12
SW92E114-4019	-548.815	-743.614	-354.016	1.05682e-12
Sy1077-4019	-333.583	-528.382	-138.783	1.19973e-09
Tian77-4019	-277.683	-472.482	-82.8833	4.01138e-06
TX5-4019	-688.3	-883.099	-493.501	1.05571e-12
TY11-4019	-355.39	-550.189	-160.591	4.1001e-11
TY2-4019	-721.975	-916.774	-527.176	1.05571e-12
TY4-4019	-558.753	-753.552	-363.953	1.05593e-12
TY5-4019	-705.335	-900.134	-510.536	1.05571e-12
TY7-4019	-673.055	-867.854	-478.256	1.05571e-12
TY8-4019	-362.678	-557.477	-167.878	1.43622e-11
U8112-4019	-519.648	-714.447	-324.848	1.09124e-12
W138-4019	-294.42	-489.219	-99.6208	3.96698e-07
Wu109-4019	-247.165	-441.964	-52.3658	0.000201397
Ye478-4019	-326.398	-521.197	-131.598	3.60794e-09
Ye8001-4019	-539.865	-734.664	-345.066	1.05793e-12
Yu87-1-4019	-343.62	-538.419	-148.821	2.52559e-10
Z2018F-4019	-482.993	-677.792	-288.193	1.59905e-12
Zheng29-4019	-450.228	-645.027	-255.428	2.38398e-12
Zheng30-4019	-620.398	-815.197	-425.598	1.05571e-12
Zheng653-4019	-239.948	-434.747	-45.1483	0.000476522
Zhi41-4019	-437.55	-632.349	-242.751	2.5554e-12
Zhong69-4019	-379.983	-574.782	-185.183	3.12073e-12
ZZ01-4019	-348.063	-542.862	-153.263	1.26441e-10
ZZ03-4019	-636.523	-831.322	-441.723	1.05571e-12
501-4F1	216.473	21.6733	411.272	0.00638994
5237-4F1	688.763	493.963	883.562	1.05571e-12
7327-4F1	350.44	155.641	545.239	8.7402e-11
975-12-4F1	208.255	13.4558	403.054	0.0145603
B111-4F1	459.54	264.741	654.339	2.19269e-12
BEM-4F1	202.205	7.40584	397.004	0.0258375
By4839-4F1	336.42	141.621	531.219	7.73764e-10
By4960-4F1	602.245	407.446	797.044	1.05571e-12
By813-4F1	1187.81	993.013	1382.61	1.05571e-12
By855-4F1	508.51	313.711	703.309	1.14786e-12
chuan48-2-4F1	276.64	81.8408	471.439	4.61635e-06
CIMBL136-4F1	262.957	68.1583	457.757	2.79653e-05
CIMBL139-4F1	206.432	11.6333	401.232	0.0173593
CIMBL146-4F1	832.07	637.271	1026.87	1.05571e-12
CIMBL154-4F1	1116.13	921.336	1310.93	1.05571e-12
CIMBL17-4F1	332.672	137.873	527.472	1.38027e-09
CIMBL42-4F1	549.13	354.331	743.929	1.0566e-12
CIMBL54-4F1	465.04	270.241	659.839	2.13507e-12
CIMBL60-4F1	754.97	560.171	949.769	1.05571e-12
CIMBL69-4F1	389.2	194.401	583.999	2.64677e-12
CIMBL83-4F1	601.46	406.661	796.259	1.05571e-12
CIMBL96-4F1	222.457	27.6583	417.257	0.00340505
CML113-4F1	486.71	291.911	681.509	1.48914e-12
CML114-4F1	370.33	175.531	565.129	5.92693e-12
CML115-4F1	201.28	6.48084	396.079	0.0281315
CML121-4F1	229.192	34.3933	423.992	0.00163135
CML139-4F1	204.432	9.63334	399.232	0.0209907
CML170-4F1	-340.543	-535.342	-145.743	4.07881e-10
CML473-4F1	424.685	229.886	619.484	2.50477e-12
CML480-4F1	382.665	187.866	577.464	2.93454e-12
CML69-4F1	307.515	112.716	502.314	6.03718e-08
dan340-4F1	329.87	135.071	524.669	2.123e-09
Dan4245-4F1	250.337	55.5383	445.137	0.000136768
DSB-4F1	531.617	336.818	726.417	1.06459e-12
EN25-4F1	309.032	114.233	503.832	4.83498e-08
FCD0602-4F1	273.697	78.8983	468.497	6.84611e-06
GEMS30-4F1	776.34	581.541	971.139	1.05571e-12
GEMS40-4F1	-363.938	-558.737	-169.138	1.21949e-11
GEMS48-4F1	286.73	91.9308	481.529	1.16399e-06
GEMS6-4F1	342.155	147.356	536.954	3.17389e-10
GEMS61-4F1	876.473	681.673	1071.27	1.05571e-12
GEMS63-4F1	213.397	18.5983	408.197	0.00874627
Gy1032-4F1	233.967	39.1683	428.767	0.000952309
Gy386-4F1	809.1	614.301	1003.9	1.05571e-12
GY386B-4F1	599.515	404.716	794.314	1.05571e-12
Liao5114-4F1	280.607	85.8083	475.407	2.69844e-06
Lv28-4F1	322.767	127.968	517.567	6.25662e-09
M165-4F1	250.805	56.0058	445.604	0.000129132
M97-4F1	461.27	266.471	656.069	2.19136e-12
MN-4F1	203.46	8.66084	398.259	0.0229951
mo17-4F1	454.757	259.958	649.557	2.37244e-12
NMJT-4F1	229.88	35.0808	424.679	0.00151094
Si273-4F1	1147.28	952.476	1342.07	1.05571e-12
Sy999-4F1	618.642	423.843	813.442	1.05571e-12
Tian77-4F1	205.335	10.5358	400.134	0.019274
TX5-4F1	-205.283	-400.082	-10.4833	0.0193703
TY2-4F1	-238.958	-433.757	-44.1583	0.000535123
TY5-4F1	-222.318	-417.117	-27.5183	0.00345649
WH413-4F1	552.182	357.383	746.982	1.05593e-12
Wu109-4F1	235.852	41.0533	430.652	0.00076723
Xun971-4F1	399.477	204.678	594.277	2.48612e-12
ZB648-4F1	438.677	243.878	633.477	2.54163e-12
Zheng653-4F1	243.07	48.2708	437.869	0.000329395
5237-501	472.29	277.491	667.089	1.88305e-12
7381-501	-268.808	-463.607	-74.0083	1.30734e-05
B111-501	243.067	48.2683	437.867	0.000329493
By4960-501	385.772	190.973	580.572	2.75324e-12
By813-501	971.34	776.541	1166.14	1.05571e-12
By855-501	292.038	97.2383	486.837	5.55042e-07
CA47-501	-312.198	-506.997	-117.398	3.03501e-08
CIMBL10-501	-329.693	-524.492	-134.893	2.18137e-09
CIMBL133-501	-227.273	-422.072	-32.4733	0.00201785
CIMBL141-501	-210.435	-405.234	-15.6358	0.0117592
CIMBL146-501	615.597	420.798	810.397	1.05571e-12
CIMBL154-501	899.662	704.863	1094.46	1.05571e-12
CIMBL30-501	-218.208	-413.007	-23.4083	0.00533728
CIMBL42-501	332.657	137.858	527.457	1.38346e-09
CIMBL45-501	-197.758	-392.557	-2.95834	0.0386333
CIMBL46-501	-317.705	-512.504	-122.906	1.339e-08
CIMBL54-501	248.567	53.7683	443.367	0.000169833
CIMBL60-501	538.497	343.698	733.297	1.05815e-12
CIMBL73-501	-253.75	-448.549	-58.9508	8.97014e-05
CIMBL83-501	384.987	190.188	579.787	2.80365e-12
CML113-501	270.237	75.4383	465.037	1.08314e-05
CML118-501	-281.413	-476.212	-86.6133	2.41805e-06
CML170-501	-557.015	-751.814	-362.216	1.05593e-12
CML171-501	-286.258	-481.057	-91.4583	1.24267e-06
CML191-501	-220.548	-415.347	-25.7483	0.00417337
CML304-501	-200.428	-395.227	-5.62834	0.0304062
CML32-501	-359.398	-554.197	-164.598	2.2658e-11
CML411-501	-364.03	-558.829	-169.231	1.20516e-11
CML473-501	208.212	13.4133	403.012	0.0146205
CML496-501	-310.033	-504.832	-115.233	4.17501e-08
CML51-501	-220.105	-414.904	-25.3058	0.00437331
Dan599-501	-411.148	-605.947	-216.348	2.53875e-12
DE.EX-501	-246.838	-441.637	-52.0383	0.000209546
DSB-501	315.145	120.346	509.944	1.96115e-08
GEMS11-501	-364.978	-559.777	-170.178	1.06716e-11
GEMS15-501	-266.603	-461.402	-71.8033	1.74431e-05
GEMS30-501	559.867	365.068	754.667	1.05571e-12
GEMS40-501	-580.41	-775.209	-385.611	1.05571e-12
GEMS41-501	-364.7	-559.499	-169.901	1.10513e-11
GEMS55-501	-251.593	-446.392	-56.7933	0.000117193
GEMS61-501	660	465.201	854.799	1.05571e-12
Gy386-501	592.627	397.828	787.427	1.05571e-12
GY386B-501	383.042	188.243	577.842	2.89913e-12
Gy462-501	-235.44	-430.239	-40.6408	0.000804522
JH96C-501	-252.003	-446.802	-57.2033	0.000111407
M97-501	244.797	49.9983	439.597	0.000267941
mo17-501	238.285	43.4858	433.084	0.000578814
Qi319-501	-356.485	-551.284	-161.686	3.48027e-11
R08-501	-368.433	-563.232	-173.633	7.08889e-12
R15X1141-501	-212.445	-407.244	-17.6458	0.00962629
Shen137-501	-251.333	-446.132	-56.5333	0.000121011
Si273-501	930.803	736.003	1125.6	1.05571e-12
SW92E114-501	-282.27	-477.069	-87.4708	2.15074e-06
Sy999-501	402.17	207.371	596.969	2.60758e-12
TX5-501	-421.755	-616.554	-226.956	2.5534e-12
TY2-501	-455.43	-650.229	-260.631	2.36822e-12
TY4-501	-292.208	-487.007	-97.4083	5.41936e-07
TY5-501	-438.79	-633.589	-243.991	2.53786e-12
TY7-501	-406.51	-601.309	-211.711	2.47069e-12
U8112-501	-253.103	-447.902	-58.3033	9.72178e-05
WH413-501	335.71	140.911	530.509	8.63637e-10
Ye8001-501	-273.32	-468.119	-78.5208	7.19926e-06
Z2018F-501	-216.448	-411.247	-21.6483	0.00640644
ZB648-501	222.205	27.4058	417.004	0.00349836
Zheng30-501	-353.853	-548.652	-159.053	5.17901e-11
ZZ03-501	-369.978	-564.777	-175.178	6.11333e-12
7327-5237	-338.323	-533.122	-143.523	5.76091e-10
7381-5237	-741.098	-935.897	-546.298	1.05571e-12
835a-5237	-635.633	-830.432	-440.833	1.05571e-12
835b-5237	-623.655	-818.454	-428.856	1.05571e-12
8902-5237	-590.058	-784.857	-395.258	1.05571e-12
975-12-5237	-480.508	-675.307	-285.708	1.68054e-12
B111-5237	-229.223	-424.022	-34.4233	0.00162591
BEM-5237	-486.558	-681.357	-291.758	1.49536e-12
By4839-5237	-352.343	-547.142	-157.543	6.51362e-11
By804-5237	-513.313	-708.112	-318.513	1.111e-12
By813-5237	499.05	304.251	693.849	1.25089e-12
CA47-5237	-784.488	-979.287	-589.688	1.05571e-12
Chang7-2-5237	-549.295	-744.094	-354.496	1.05682e-12
chuan48-2-5237	-412.123	-606.922	-217.323	2.55551e-12
CIMBL10-5237	-801.983	-996.782	-607.183	1.05571e-12
CIMBL123-5237	-547.235	-742.034	-352.436	1.05682e-12
CIMBL129-5237	-601.113	-795.912	-406.313	1.05571e-12
CIMBL13-5237	-622.998	-817.797	-428.198	1.05571e-12
CIMBL133-5237	-699.563	-894.362	-504.763	1.05571e-12
CIMBL136-5237	-425.805	-620.604	-231.006	2.47835e-12
CIMBL139-5237	-482.33	-677.129	-287.531	1.60949e-12
CIMBL141-5237	-682.725	-877.524	-487.926	1.05571e-12
CIMBL154-5237	427.372	232.573	622.172	2.63889e-12
CIMBL155-5237	-494.213	-689.012	-299.413	1.33749e-12
CIMBL16-5237	-560.39	-755.189	-365.591	1.05571e-12
CIMBL17-5237	-356.09	-550.889	-161.291	3.6899e-11
CIMBL30-5237	-690.498	-885.297	-495.698	1.05571e-12
CIMBL45-5237	-670.048	-864.847	-475.248	1.05571e-12
CIMBL46-5237	-789.995	-984.794	-595.196	1.05571e-12
CIMBL47-5237	-648.778	-843.577	-453.978	1.05571e-12
CIMBL54-5237	-223.723	-418.522	-28.9233	0.00297192
CIMBL6-5237	-602.753	-797.552	-407.953	1.05571e-12
CIMBL69-5237	-299.563	-494.362	-104.763	1.90783e-07
CIMBL73-5237	-726.04	-920.839	-531.241	1.05571e-12
CIMBL77-5237	-649.803	-844.602	-455.003	1.05571e-12
CIMBL9-5237	-545.208	-740.007	-350.408	1.05704e-12
CIMBL96-5237	-466.305	-661.104	-271.506	2.07778e-12
CIMBL99-5237	-666.838	-861.637	-472.038	1.05571e-12
CML113-5237	-202.053	-396.852	-7.25334	0.0262037
CML114-5237	-318.433	-513.232	-123.633	1.20092e-08
CML115-5237	-487.483	-682.282	-292.683	1.48004e-12
CML116-5237	-602.883	-797.682	-408.083	1.05571e-12
CML118-5237	-753.703	-948.502	-558.903	1.05571e-12
CML121-5237	-459.57	-654.369	-264.771	2.18781e-12
CML139-5237	-484.33	-679.129	-289.531	1.56197e-12
CML170-5237	-1029.31	-1224.1	-834.506	1.05571e-12
CML171-5237	-758.548	-953.347	-563.748	1.05571e-12
CML191-5237	-692.838	-887.637	-498.038	1.05571e-12
CML304-5237	-672.718	-867.517	-477.918	1.05571e-12
CML32-5237	-831.688	-1026.49	-636.888	1.05571e-12
CML323-5237	-509.53	-704.329	-314.731	1.12477e-12
CML325-5237	-620.218	-815.017	-425.418	1.05571e-12
CML361-5237	-522.983	-717.782	-328.183	1.07259e-12
CML411-5237	-836.32	-1031.12	-641.521	1.05571e-12
CML473-5237	-264.078	-458.877	-69.2783	2.42048e-05
CML480-5237	-306.098	-500.897	-111.298	7.42347e-08
CML496-5237	-782.323	-977.122	-587.523	1.05571e-12
CML51-5237	-692.395	-887.194	-497.596	1.05571e-12
CML69-5237	-381.248	-576.047	-186.448	3.07276e-12
dan340-5237	-358.893	-553.692	-164.093	2.43759e-11
Dan4245-5237	-438.425	-633.224	-243.626	2.53508e-12
Dan599-5237	-883.438	-1078.24	-688.638	1.05571e-12
DE.EX-5237	-719.128	-913.927	-524.328	1.05571e-12
DH29-5237	-601.508	-796.307	-406.708	1.05571e-12
DH3732-5237	-566.675	-761.474	-371.876	1.05571e-12
EN25-5237	-379.73	-574.529	-184.931	3.15292e-12
FCD0602-5237	-415.065	-609.864	-220.266	2.51443e-12
GEMS11-5237	-837.268	-1032.07	-642.468	1.05571e-12
GEMS15-5237	-738.893	-933.692	-544.093	1.05571e-12
GEMS16-5237	-607.908	-802.707	-413.108	1.05571e-12
GEMS2-5237	-578.285	-773.084	-383.486	1.05571e-12
GEMS31-5237	-630.115	-824.914	-435.316	1.05571e-12
GEMS33-5237	-569.158	-763.957	-374.358	1.05571e-12
GEMS40-5237	-1052.7	-1247.5	-857.901	1.05571e-12
GEMS41-5237	-836.99	-1031.79	-642.191	1.05571e-12
GEMS47-5237	-635.833	-830.632	-441.033	1.05571e-12
GEMS48-5237	-402.033	-596.832	-207.233	2.60802e-12
GEMS53-5237	-521.418	-716.217	-326.618	1.07503e-12
GEMS55-5237	-723.883	-918.682	-529.083	1.05571e-12
GEMS6-5237	-346.608	-541.407	-151.808	1.5861e-10
GEMS62-5237	-637.76	-832.559	-442.961	1.05571e-12
GEMS63-5237	-475.365	-670.164	-280.566	1.82443e-12
GEMS9-5237	-597.618	-792.417	-402.818	1.05571e-12
Gy1032-5237	-454.795	-649.594	-259.996	2.37455e-12
Gy462-5237	-707.73	-902.529	-512.931	1.05571e-12
J4112-5237	-515.705	-710.504	-320.906	1.10167e-12
JH96C-5237	-724.293	-919.092	-529.493	1.05571e-12
JY01-5237	-658.03	-852.829	-463.231	1.05571e-12
L3180-5237	-558.015	-752.814	-363.216	1.05593e-12
Liao5114-5237	-408.155	-602.954	-213.356	2.59626e-12
Liao5263-5237	-648.44	-843.239	-453.641	1.05571e-12
Lv28-5237	-365.995	-560.794	-171.196	9.40281e-12
Lx9801-5237	-597.133	-791.932	-402.333	1.05571e-12
M165-5237	-437.958	-632.757	-243.158	2.52531e-12
M97-5237	-227.493	-422.292	-32.6933	0.00196951
MN-5237	-485.303	-680.102	-290.503	1.54399e-12
mo17-5237	-234.005	-428.804	-39.2058	0.000948242
Nan21-3-5237	-573.65	-768.449	-378.851	1.05571e-12
NMJT-5237	-458.883	-653.682	-264.083	2.2361e-12
p178-5237	-612.915	-807.714	-418.116	1.05571e-12
Qi319-5237	-828.775	-1023.57	-633.976	1.05571e-12
R08-5237	-840.723	-1035.52	-645.923	1.05571e-12
R15X1141-5237	-684.735	-879.534	-489.936	1.05571e-12
SC55-5237	-633.323	-828.122	-438.523	1.05571e-12
Shen137-5237	-723.623	-918.422	-528.823	1.05571e-12
Si273-5237	458.512	263.713	653.312	2.2683e-12
SW92E114-5237	-754.56	-949.359	-559.761	1.05571e-12
Sy1077-5237	-539.328	-734.127	-344.528	1.05815e-12
Tian77-5237	-483.428	-678.227	-288.628	1.5884e-12
TX5-5237	-894.045	-1088.84	-699.246	1.05571e-12
TY11-5237	-561.135	-755.934	-366.336	1.05571e-12
TY2-5237	-927.72	-1122.52	-732.921	1.05571e-12
TY4-5237	-764.498	-959.297	-569.698	1.05571e-12
TY5-5237	-911.08	-1105.88	-716.281	1.05571e-12
TY7-5237	-878.8	-1073.6	-684.001	1.05571e-12
TY8-5237	-568.423	-763.222	-373.623	1.05571e-12
U8112-5237	-725.393	-920.192	-530.593	1.05571e-12
W138-5237	-500.165	-694.964	-305.366	1.22269e-12
Wu109-5237	-452.91	-647.709	-258.111	2.35845e-12
Xun971-5237	-289.285	-484.084	-94.4858	8.16017e-07
Ye478-5237	-532.143	-726.942	-337.343	1.06437e-12
Ye8001-5237	-745.61	-940.409	-550.811	1.05571e-12
Yu87-1-5237	-549.365	-744.164	-354.566	1.05682e-12
Z2018F-5237	-688.738	-883.537	-493.938	1.05571e-12
ZB648-5237	-250.085	-444.884	-55.2858	0.000141072
Zheng29-5237	-655.973	-850.772	-461.173	1.05571e-12
Zheng30-5237	-826.143	-1020.94	-631.343	1.05571e-12
Zheng653-5237	-445.693	-640.492	-250.893	2.48657e-12
Zhi41-5237	-643.295	-838.094	-448.496	1.05571e-12
Zhong69-5237	-585.728	-780.527	-390.928	1.05571e-12
ZZ01-5237	-553.808	-748.607	-359.008	1.05593e-12
ZZ03-5237	-842.268	-1037.07	-647.468	1.05571e-12
7381-7327	-402.775	-597.574	-207.976	2.58293e-12
835a-7327	-297.31	-492.109	-102.511	2.63213e-07
835b-7327	-285.332	-480.132	-90.5333	1.41208e-06
8902-7327	-251.735	-446.534	-56.9358	0.00011515
By4960-7327	251.805	57.0058	446.604	0.000114159
By813-7327	837.373	642.573	1032.17	1.05571e-12
CA47-7327	-446.165	-640.964	-251.366	2.45204e-12
Chang7-2-7327	-210.972	-405.772	-16.1733	0.0111497
CIMBL10-7327	-463.66	-658.459	-268.861	2.15217e-12
CIMBL123-7327	-208.912	-403.712	-14.1133	0.0136568
CIMBL129-7327	-262.79	-457.589	-67.9908	2.85745e-05
CIMBL13-7327	-284.675	-479.474	-89.8758	1.54605e-06
CIMBL133-7327	-361.24	-556.039	-166.441	1.74988e-11
CIMBL141-7327	-344.402	-539.202	-149.603	2.23535e-10
CIMBL146-7327	481.63	286.831	676.429	1.62348e-12
CIMBL154-7327	765.695	570.896	960.494	1.05571e-12
CIMBL16-7327	-222.067	-416.867	-27.2683	0.00355017
CIMBL30-7327	-352.175	-546.974	-157.376	6.68333e-11
CIMBL42-7327	198.69	3.89084	393.489	0.0355588
CIMBL45-7327	-331.725	-526.524	-136.926	1.59694e-09
CIMBL46-7327	-451.672	-646.472	-256.873	2.33358e-12
CIMBL47-7327	-310.455	-505.254	-115.656	3.92359e-08
CIMBL6-7327	-264.43	-459.229	-69.6308	2.31266e-05
CIMBL60-7327	404.53	209.731	599.329	2.54075e-12
CIMBL73-7327	-387.717	-582.517	-192.918	2.70173e-12
CIMBL77-7327	-311.48	-506.279	-116.681	3.37392e-08
CIMBL83-7327	251.02	56.2208	445.819	0.000125761
CIMBL9-7327	-206.885	-401.684	-12.0858	0.0166218
CIMBL99-7327	-328.515	-523.314	-133.716	2.61207e-09
CML116-7327	-264.56	-459.359	-69.7608	2.27409e-05
CML118-7327	-415.38	-610.179	-220.581	2.49989e-12
CML170-7327	-690.982	-885.782	-496.183	1.05571e-12
CML171-7327	-420.225	-615.024	-225.426	2.53841e-12
CML191-7327	-354.515	-549.314	-159.716	4.68173e-11
CML304-7327	-334.395	-529.194	-139.596	1.05832e-09
CML32-7327	-493.365	-688.164	-298.566	1.3497e-12
CML325-7327	-281.895	-476.694	-87.0958	2.26387e-06
CML411-7327	-497.997	-692.797	-303.198	1.27087e-12
CML496-7327	-444	-638.799	-249.201	2.4899e-12
CML51-7327	-354.072	-548.872	-159.273	5.00794e-11
Dan599-7327	-545.115	-739.914	-350.316	1.05704e-12
DE.EX-7327	-380.805	-575.604	-186.006	3.12583e-12
DH29-7327	-263.185	-457.984	-68.3858	2.71581e-05
DH3732-7327	-228.352	-423.152	-33.5533	0.00179087
GEMS11-7327	-498.945	-693.744	-304.146	1.25178e-12
GEMS15-7327	-400.57	-595.369	-205.771	2.57849e-12
GEMS16-7327	-269.585	-464.384	-74.7858	1.18036e-05
GEMS2-7327	-239.962	-434.762	-45.1633	0.000475683
GEMS30-7327	425.9	231.101	620.699	2.47413e-12
GEMS31-7327	-291.792	-486.592	-96.9933	5.74479e-07
GEMS33-7327	-230.835	-425.634	-36.0358	0.00135765
GEMS40-7327	-714.377	-909.177	-519.578	1.05571e-12
GEMS41-7327	-498.667	-693.467	-303.868	1.26199e-12
GEMS47-7327	-297.51	-492.309	-102.711	2.55817e-07
GEMS55-7327	-385.56	-580.359	-190.761	2.76235e-12
GEMS61-7327	526.033	331.233	720.832	1.06859e-12
GEMS62-7327	-299.437	-494.237	-104.638	1.9423e-07
GEMS9-7327	-259.295	-454.094	-64.4958	4.46683e-05
Gy386-7327	458.66	263.861	653.459	2.25409e-12
GY386B-7327	249.075	54.2758	443.874	0.000159635
Gy462-7327	-369.407	-564.207	-174.608	6.38611e-12
JH96C-7327	-385.97	-580.769	-191.171	2.7367e-12
JY01-7327	-319.707	-514.507	-124.908	9.91966e-09
L3180-7327	-219.692	-414.492	-24.8933	0.00456778
Liao5263-7327	-310.117	-504.917	-115.318	4.12318e-08
Lx9801-7327	-258.81	-453.609	-64.0108	4.75043e-05
Nan21-3-7327	-235.327	-430.127	-40.5283	0.00081499
p178-7327	-274.592	-469.392	-79.7933	6.07508e-06
Qi319-7327	-490.452	-685.252	-295.653	1.41587e-12
R08-7327	-502.4	-697.199	-307.601	1.20093e-12
R15X1141-7327	-346.412	-541.212	-151.613	1.63514e-10
SC55-7327	-295	-489.799	-100.201	3.65437e-07
Shen137-7327	-385.3	-580.099	-190.501	2.78566e-12
Si273-7327	796.835	602.036	991.634	1.05571e-12
SW92E114-7327	-416.237	-611.037	-221.438	2.46503e-12
Sy1077-7327	-201.005	-395.804	-6.20584	0.028848
Sy999-7327	268.203	73.4033	463.002	1.41528e-05
TX5-7327	-555.722	-750.522	-360.923	1.05593e-12
TY11-7327	-222.812	-417.612	-28.0133	0.00327783
TY2-7327	-589.397	-784.197	-394.598	1.05571e-12
TY4-7327	-426.175	-620.974	-231.376	2.4688e-12
TY5-7327	-572.757	-767.557	-377.958	1.05571e-12
TY7-7327	-540.477	-735.277	-345.678	1.05771e-12
TY8-7327	-230.1	-424.899	-35.3008	0.00147423
U8112-7327	-387.07	-581.869	-192.271	2.69884e-12
WH413-7327	201.743	6.94334	396.542	0.0269625
Ye8001-7327	-407.287	-602.087	-212.488	2.54785e-12
Yu87-1-7327	-211.042	-405.842	-16.2433	0.0110725
Z2018F-7327	-350.415	-545.214	-155.616	8.77437e-11
Zheng29-7327	-317.65	-512.449	-122.851	1.35006e-08
Zheng30-7327	-487.82	-682.619	-293.021	1.45894e-12
Zhi41-7327	-304.972	-499.772	-110.173	8.7426e-08
Zhong69-7327	-247.405	-442.204	-52.6058	0.000195621
ZZ01-7327	-215.485	-410.284	-20.6858	0.00707278
ZZ03-7327	-503.945	-698.744	-309.146	1.1916e-12
975-12-7381	260.59	65.7908	455.389	3.78782e-05
B111-7381	511.875	317.076	706.674	1.11411e-12
BEM-7381	254.54	59.7408	449.339	8.12912e-05
By4839-7381	388.755	193.956	583.554	2.68197e-12
By4960-7381	654.58	459.781	849.379	1.05571e-12
By804-7381	227.785	32.9858	422.584	0.00190693
By813-7381	1240.15	1045.35	1434.95	1.05571e-12
By855-7381	560.845	366.046	755.644	1.05571e-12
chuan48-2-7381	328.975	134.176	523.774	2.43464e-09
CIMBL136-7381	315.293	120.493	510.092	1.91861e-08
CIMBL139-7381	258.768	63.9683	453.567	4.7761e-05
CIMBL146-7381	884.405	689.606	1079.2	1.05571e-12
CIMBL154-7381	1168.47	973.671	1363.27	1.05571e-12
CIMBL155-7381	246.885	52.0858	441.684	0.000208344
CIMBL17-7381	385.008	190.208	579.807	2.8112e-12
CIMBL42-7381	601.465	406.666	796.264	1.05571e-12
CIMBL54-7381	517.375	322.576	712.174	1.09879e-12
CIMBL60-7381	807.305	612.506	1002.1	1.05571e-12
CIMBL69-7381	441.535	246.736	636.334	2.43261e-12
CIMBL83-7381	653.795	458.996	848.594	1.05571e-12
CIMBL9-7381	195.89	1.09084	390.689	0.0455064
CIMBL96-7381	274.793	79.9933	469.592	5.91475e-06
CML113-7381	539.045	344.246	733.844	1.05815e-12
CML114-7381	422.665	227.866	617.464	2.53009e-12
CML115-7381	253.615	58.8158	448.414	9.12205e-05
CML121-7381	281.528	86.7283	476.327	2.38039e-06
CML139-7381	256.768	61.9683	451.567	6.14889e-05
CML170-7381	-288.207	-483.007	-93.4083	9.4816e-07
CML323-7381	231.568	36.7683	426.367	0.00125025
CML361-7381	218.115	23.3158	412.914	0.00538903
CML473-7381	477.02	282.221	671.819	1.76359e-12
CML480-7381	435	240.201	629.799	2.47569e-12
CML69-7381	359.85	165.051	554.649	2.12351e-11
dan340-7381	382.205	187.406	577.004	2.97573e-12
Dan4245-7381	302.673	107.873	497.472	1.21974e-07
DSB-7381	583.953	389.153	778.752	1.05571e-12
EN25-7381	361.368	166.568	556.167	1.71904e-11
FCD0602-7381	326.033	131.233	520.832	3.81399e-09
GEMS30-7381	828.675	633.876	1023.47	1.05571e-12
GEMS40-7381	-311.602	-506.402	-116.803	3.31353e-08
GEMS48-7381	339.065	144.266	533.864	5.13305e-10
GEMS53-7381	219.68	24.8808	414.479	0.0045738
GEMS6-7381	394.49	199.691	589.289	2.60492e-12
GEMS61-7381	928.808	734.008	1123.61	1.05571e-12
GEMS63-7381	265.733	70.9333	460.532	1.95337e-05
Gy1032-7381	286.303	91.5033	481.102	1.23496e-06
Gy386-7381	861.435	666.636	1056.23	1.05571e-12
GY386B-7381	651.85	457.051	846.649	1.05571e-12
J4112-7381	225.393	30.5933	420.192	0.00247948
Liao5114-7381	332.943	138.143	527.742	1.32402e-09
Lv28-7381	375.103	180.303	569.902	3.97959e-12
M165-7381	303.14	108.341	497.939	1.14008e-07
M97-7381	513.605	318.806	708.404	1.10834e-12
MN-7381	255.795	60.9958	450.594	6.94795e-05
mo17-7381	507.093	312.293	701.892	1.16229e-12
NMJT-7381	282.215	87.4158	477.014	2.16698e-06
Si273-7381	1199.61	1004.81	1394.41	1.05571e-12
Sy1077-7381	201.77	6.97084	396.569	0.0268944
Sy999-7381	670.978	476.178	865.777	1.05571e-12
Tian77-7381	257.67	62.8708	452.469	5.48762e-05
W138-7381	240.933	46.1333	435.732	0.000424364
WH413-7381	604.518	409.718	799.317	1.05571e-12
Wu109-7381	288.188	93.3883	482.987	9.50801e-07
Xun971-7381	451.813	257.013	646.612	2.32958e-12
Ye478-7381	208.955	14.1558	403.754	0.0136002
ZB648-7381	491.013	296.213	685.812	1.39477e-12
Zheng653-7381	295.405	100.606	490.204	3.45056e-07
B111-835a	406.41	211.611	601.209	2.47213e-12
By4839-835a	283.29	88.4908	478.089	1.87027e-06
By4960-835a	549.115	354.316	743.914	1.0566e-12
By813-835a	1134.68	939.883	1329.48	1.05571e-12
By855-835a	455.38	260.581	650.179	2.34446e-12
chuan48-2-835a	223.51	28.7108	418.309	0.00304084
CIMBL136-835a	209.827	15.0283	404.627	0.0124851
CIMBL146-835a	778.94	584.141	973.739	1.05571e-12
CIMBL154-835a	1063	868.206	1257.8	1.05571e-12
CIMBL17-835a	279.543	84.7433	474.342	3.11872e-06
CIMBL42-835a	496	301.201	690.799	1.30063e-12
CIMBL54-835a	411.91	217.111	606.709	2.57039e-12
CIMBL60-835a	701.84	507.041	896.639	1.05571e-12
CIMBL69-835a	336.07	141.271	530.869	8.16863e-10
CIMBL83-835a	548.33	353.531	743.129	1.05682e-12
CML113-835a	433.58	238.781	628.379	2.53464e-12
CML114-835a	317.2	122.401	511.999	1.44394e-08
CML170-835a	-393.673	-588.472	-198.873	2.52387e-12
CML32-835a	-196.055	-390.854	-1.25584	0.0448585
CML411-835a	-200.688	-395.487	-5.88834	0.0296955
CML473-835a	371.555	176.756	566.354	5.27922e-12
CML480-835a	329.535	134.736	524.334	2.23464e-09
CML69-835a	254.385	59.5858	449.184	8.28786e-05
dan340-835a	276.74	81.9408	471.539	4.55465e-06
Dan4245-835a	197.207	2.40834	392.007	0.0405552
Dan599-835a	-247.805	-442.604	-53.0058	0.000186348
DSB-835a	478.487	283.688	673.287	1.71385e-12
EN25-835a	255.902	61.1033	450.702	6.8549e-05
FCD0602-835a	220.567	25.7683	415.367	0.00416454
GEMS11-835a	-201.635	-396.434	-6.83584	0.0272303
GEMS30-835a	723.21	528.411	918.009	1.05571e-12
GEMS40-835a	-417.068	-611.867	-222.268	2.55129e-12
GEMS41-835a	-201.358	-396.157	-6.55834	0.0279325
GEMS48-835a	233.6	38.8008	428.399	0.000993055
GEMS6-835a	289.025	94.2258	483.824	8.46146e-07
GEMS61-835a	823.343	628.543	1018.14	1.05571e-12
Gy386-835a	755.97	561.171	950.769	1.05571e-12
GY386B-835a	546.385	351.586	741.184	1.05682e-12
Liao5114-835a	227.477	32.6783	422.277	0.00197277
Lv28-835a	269.637	74.8383	464.437	1.17223e-05
M165-835a	197.675	2.87584	392.474	0.0389163
M97-835a	408.14	213.341	602.939	2.59648e-12
mo17-835a	401.627	206.828	596.427	2.53209e-12
R08-835a	-205.09	-399.889	-10.2908	0.0197269
Si273-835a	1094.14	899.346	1288.94	1.05571e-12
Sy999-835a	565.512	370.713	760.312	1.05571e-12
TX5-835a	-258.413	-453.212	-63.6133	4.99583e-05
TY2-835a	-292.088	-486.887	-97.2883	5.51156e-07
TY5-835a	-275.448	-470.247	-80.6483	5.41807e-06
TY7-835a	-243.168	-437.967	-48.3683	0.000325592
WH413-835a	499.052	304.253	693.852	1.25089e-12
Xun971-835a	346.347	151.548	541.147	1.65175e-10
ZB648-835a	385.547	190.748	580.347	2.76301e-12
ZZ03-835a	-206.635	-401.434	-11.8358	0.0170256
B111-835b	394.433	199.633	589.232	2.60625e-12
By4839-835b	271.312	76.5133	466.112	9.39761e-06
By4960-835b	537.138	342.338	731.937	1.0586e-12
By813-835b	1122.7	927.906	1317.5	1.05571e-12
By855-835b	443.403	248.603	638.202	2.42928e-12
chuan48-2-835b	211.532	16.7333	406.332	0.0105458
CIMBL136-835b	197.85	3.05084	392.649	0.0383181
CIMBL146-835b	766.962	572.163	961.762	1.05571e-12
CIMBL154-835b	1051.03	856.228	1245.83	1.05571e-12
CIMBL17-835b	267.565	72.7658	462.364	1.5384e-05
CIMBL42-835b	484.023	289.223	678.822	1.57974e-12
CIMBL54-835b	399.933	205.133	594.732	2.59659e-12
CIMBL60-835b	689.862	495.063	884.662	1.05571e-12
CIMBL69-835b	324.092	129.293	518.892	5.12001e-09
CIMBL83-835b	536.353	341.553	731.152	1.05904e-12
CML113-835b	421.603	226.803	616.402	2.57117e-12
CML114-835b	305.223	110.423	500.022	8.43086e-08
CML170-835b	-405.65	-600.449	-210.851	2.50666e-12
CML32-835b	-208.032	-402.832	-13.2333	0.0148783
CML411-835b	-212.665	-407.464	-17.8658	0.00941602
CML473-835b	359.577	164.778	554.377	2.20776e-11
CML480-835b	317.557	122.758	512.357	1.36885e-08
CML69-835b	242.407	47.6083	437.207	0.000356393
dan340-835b	264.762	69.9633	459.562	2.21526e-05
Dan599-835b	-259.782	-454.582	-64.9833	4.19837e-05
DSB-835b	466.51	271.711	661.309	2.05935e-12
EN25-835b	243.925	49.1258	438.724	0.000297452
FCD0602-835b	208.59	13.7908	403.389	0.0140933
GEMS11-835b	-213.612	-408.412	-18.8133	0.00855827
GEMS30-835b	711.233	516.433	906.032	1.05571e-12
GEMS40-835b	-429.045	-623.844	-234.246	2.54252e-12
GEMS41-835b	-213.335	-408.134	-18.5358	0.00880164
GEMS48-835b	221.623	26.8233	416.422	0.00372289
GEMS6-835b	277.048	82.2483	471.847	4.36994e-06
GEMS61-835b	811.365	616.566	1006.16	1.05571e-12
Gy386-835b	743.993	549.193	938.792	1.05571e-12
GY386B-835b	534.408	339.608	729.207	1.06282e-12
Liao5114-835b	215.5	20.7008	410.299	0.00706192
Lv28-835b	257.66	62.8608	452.459	5.49455e-05
M97-835b	396.163	201.363	590.962	2.6138e-12
mo17-835b	389.65	194.851	584.449	2.63012e-12
Qi319-835b	-205.12	-399.919	-10.3208	0.019671
R08-835b	-217.067	-411.867	-22.2683	0.0060088
Si273-835b	1082.17	887.368	1276.97	1.05571e-12
Sy999-835b	553.535	358.736	748.334	1.05593e-12
TX5-835b	-270.39	-465.189	-75.5908	1.06158e-05
TY2-835b	-304.065	-498.864	-109.266	9.97244e-08
TY5-835b	-287.425	-482.224	-92.6258	1.05706e-06
TY7-835b	-255.145	-449.944	-60.3458	7.53725e-05
WH413-835b	487.075	292.276	681.874	1.49536e-12
Xun971-835b	334.37	139.571	529.169	1.06241e-09
ZB648-835b	373.57	178.771	568.369	4.45166e-12
Zheng30-835b	-202.487	-397.287	-7.68834	0.0251714
ZZ03-835b	-218.613	-413.412	-23.8133	0.00511615
B111-8902	360.835	166.036	555.634	1.85153e-11
By4839-8902	237.715	42.9158	432.514	0.000618507
By4960-8902	503.54	308.741	698.339	1.20026e-12
By813-8902	1089.11	894.308	1283.91	1.05571e-12
By855-8902	409.805	215.006	604.604	2.5252e-12
CIMBL10-8902	-211.925	-406.724	-17.1258	0.0101407
CIMBL146-8902	733.365	538.566	928.164	1.05571e-12
CIMBL154-8902	1017.43	822.631	1212.23	1.05571e-12
CIMBL17-8902	233.968	39.1683	428.767	0.000952309
CIMBL42-8902	450.425	255.626	645.224	2.38287e-12
CIMBL46-8902	-199.937	-394.737	-5.13834	0.031787
CIMBL54-8902	366.335	171.536	561.134	9.02911e-12
CIMBL60-8902	656.265	461.466	851.064	1.05571e-12
CIMBL69-8902	290.495	95.6958	485.294	6.89087e-07
CIMBL83-8902	502.755	307.956	697.554	1.20381e-12
CML113-8902	388.005	193.206	582.804	2.6793e-12
CML114-8902	271.625	76.8258	466.424	9.01676e-06
CML170-8902	-439.248	-634.047	-244.448	2.54052e-12
CML32-8902	-241.63	-436.429	-46.8308	0.000390798
CML411-8902	-246.262	-441.062	-51.4633	0.000224628
CML473-8902	325.98	131.181	520.779	3.84456e-09
CML480-8902	283.96	89.1608	478.759	1.70588e-06
CML69-8902	208.81	14.0108	403.609	0.0137941
dan340-8902	231.165	36.3658	425.964	0.00130822
Dan599-8902	-293.38	-488.179	-98.5808	4.59457e-07
DSB-8902	432.913	238.113	627.712	2.5786e-12
EN25-8902	210.328	15.5283	405.127	0.0118848
GEMS11-8902	-247.21	-442.009	-52.4108	0.000200302
GEMS30-8902	677.635	482.836	872.434	1.05571e-12
GEMS40-8902	-462.642	-657.442	-267.843	2.21756e-12
GEMS41-8902	-246.932	-441.732	-52.1333	0.00020715
GEMS6-8902	243.45	48.6508	438.249	0.00031481
GEMS61-8902	777.768	582.968	972.567	1.05571e-12
Gy386-8902	710.395	515.596	905.194	1.05571e-12
GY386B-8902	500.81	306.011	695.609	1.21336e-12
Lv28-8902	224.063	29.2633	418.862	0.00286472
M97-8902	362.565	167.766	557.364	1.45782e-11
mo17-8902	356.053	161.253	550.852	3.71024e-11
Qi319-8902	-238.717	-433.517	-43.9183	0.000550339
R08-8902	-250.665	-445.464	-55.8658	0.000131374
Si273-8902	1048.57	853.771	1243.37	1.05571e-12
Sy999-8902	519.938	325.138	714.737	1.08857e-12
TX5-8902	-303.987	-498.787	-109.188	1.0085e-07
TY2-8902	-337.663	-532.462	-142.863	6.38152e-10
TY5-8902	-321.022	-515.822	-126.223	8.14035e-09
TY7-8902	-288.742	-483.542	-93.9433	8.80119e-07
WH413-8902	453.478	258.678	648.277	2.36111e-12
Xun971-8902	300.773	105.973	495.572	1.60373e-07
ZB648-8902	339.973	145.173	534.772	4.45728e-10
Zheng30-8902	-236.085	-430.884	-41.2858	0.000746946
ZZ03-8902	-252.21	-447.009	-57.4108	0.000108585
B111-975-12	251.285	56.4858	446.084	0.000121722
By4960-975-12	393.99	199.191	588.789	2.62124e-12
By813-975-12	979.558	784.758	1174.36	1.05571e-12
By855-975-12	300.255	105.456	495.054	1.72747e-07
CA47-975-12	-303.98	-498.779	-109.181	1.0096e-07
CIMBL10-975-12	-321.475	-516.274	-126.676	7.60402e-09
CIMBL133-975-12	-219.055	-413.854	-24.2558	0.00488439
CIMBL141-975-12	-202.218	-397.017	-7.41834	0.0258077
CIMBL146-975-12	623.815	429.016	818.614	1.05571e-12
CIMBL154-975-12	907.88	713.081	1102.68	1.05571e-12
CIMBL30-975-12	-209.99	-404.789	-15.1908	0.012287
CIMBL42-975-12	340.875	146.076	535.674	3.87293e-10
CIMBL46-975-12	-309.488	-504.287	-114.688	4.52285e-08
CIMBL54-975-12	256.785	61.9858	451.584	6.13536e-05
CIMBL60-975-12	546.715	351.916	741.514	1.05682e-12
CIMBL73-975-12	-245.533	-440.332	-50.7333	0.00024529
CIMBL83-975-12	393.205	198.406	588.004	2.53764e-12
CML113-975-12	278.455	83.6558	473.254	3.61381e-06
CML118-975-12	-273.195	-467.994	-78.3958	7.32007e-06
CML170-975-12	-548.798	-743.597	-353.998	1.05682e-12
CML171-975-12	-278.04	-472.839	-83.2408	3.82234e-06
CML191-975-12	-212.33	-407.129	-17.5308	0.00973793
CML32-975-12	-351.18	-545.979	-156.381	7.79358e-11
CML411-975-12	-355.813	-550.612	-161.013	3.8466e-11
CML473-975-12	216.43	21.6308	411.229	0.00641801
CML496-975-12	-301.815	-496.614	-107.016	1.38033e-07
CML51-975-12	-211.887	-406.687	-17.0883	0.0101788
Dan599-975-12	-402.93	-597.729	-208.131	2.57316e-12
DE.EX-975-12	-238.62	-433.419	-43.8208	0.000556638
DSB-975-12	323.362	128.563	518.162	5.71834e-09
GEMS11-975-12	-356.76	-551.559	-161.961	3.3399e-11
GEMS15-975-12	-258.385	-453.184	-63.5858	5.01326e-05
GEMS30-975-12	568.085	373.286	762.884	1.05571e-12
GEMS40-975-12	-572.192	-766.992	-377.393	1.05571e-12
GEMS41-975-12	-356.483	-551.282	-161.683	3.48084e-11
GEMS55-975-12	-243.375	-438.174	-48.5758	0.000317638
GEMS61-975-12	668.218	473.418	863.017	1.05571e-12
Gy386-975-12	600.845	406.046	795.644	1.05571e-12
GY386B-975-12	391.26	196.461	586.059	2.63134e-12
Gy462-975-12	-227.223	-422.022	-32.4233	0.00202899
JH96C-975-12	-243.785	-438.584	-48.9858	0.00030247
M97-975-12	253.015	58.2158	447.814	9.82792e-05
mo17-975-12	246.502	51.7033	441.302	0.000218209
Qi319-975-12	-348.268	-543.067	-153.468	1.22479e-10
R08-975-12	-360.215	-555.014	-165.416	2.01467e-11
R15X1141-975-12	-204.228	-399.027	-9.42834	0.0213995
Shen137-975-12	-243.115	-437.914	-48.3158	0.000327635
Si273-975-12	939.02	744.221	1133.82	1.05571e-12
SW92E114-975-12	-274.053	-468.852	-79.2533	6.52947e-06
Sy999-975-12	410.387	215.588	605.187	2.51876e-12
TX5-975-12	-413.538	-608.337	-218.738	2.54985e-12
TY2-975-12	-447.213	-642.012	-252.413	2.47391e-12
TY4-975-12	-283.99	-478.789	-89.1908	1.69886e-06
TY5-975-12	-430.573	-625.372	-235.773	2.52387e-12
TY7-975-12	-398.293	-593.092	-203.493	2.53164e-12
U8112-975-12	-244.885	-439.684	-50.0858	0.000265142
WH413-975-12	343.927	149.128	538.727	2.40728e-10
Ye8001-975-12	-265.103	-459.902	-70.3033	2.11979e-05
Z2018F-975-12	-208.23	-403.029	-13.4308	0.0145957
ZB648-975-12	230.422	35.6233	425.222	0.00142195
Zheng30-975-12	-345.635	-540.434	-150.836	1.84415e-10
ZZ03-975-12	-361.76	-556.559	-166.961	1.62789e-11
BEM-B111	-257.335	-452.134	-62.5358	5.72459e-05
By804-B111	-284.09	-478.889	-89.2908	1.67566e-06
By813-B111	728.272	533.473	923.072	1.05571e-12
CA47-B111	-555.265	-750.064	-360.466	1.05593e-12
Chang7-2-B111	-320.073	-514.872	-125.273	9.3905e-09
CIMBL10-B111	-572.76	-767.559	-377.961	1.05571e-12
CIMBL123-B111	-318.013	-512.812	-123.213	1.27883e-08
CIMBL129-B111	-371.89	-566.689	-177.091	5.11924e-12
CIMBL13-B111	-393.775	-588.574	-198.976	2.63423e-12
CIMBL133-B111	-470.34	-665.139	-275.541	1.94011e-12
CIMBL136-B111	-196.583	-391.382	-1.78334	0.0428413
CIMBL139-B111	-253.108	-447.907	-58.3083	9.71574e-05
CIMBL141-B111	-453.503	-648.302	-258.703	2.37599e-12
CIMBL146-B111	372.53	177.731	567.329	4.84102e-12
CIMBL154-B111	656.595	461.796	851.394	1.05571e-12
CIMBL155-B111	-264.99	-459.789	-70.1908	2.15092e-05
CIMBL16-B111	-331.168	-525.967	-136.368	1.73979e-09
CIMBL30-B111	-461.275	-656.074	-266.476	2.19058e-12
CIMBL45-B111	-440.825	-635.624	-246.026	2.49545e-12
CIMBL46-B111	-560.773	-755.572	-365.973	1.05571e-12
CIMBL47-B111	-419.555	-614.354	-224.756	2.52165e-12
CIMBL6-B111	-373.53	-568.329	-178.731	4.46332e-12
CIMBL60-B111	295.43	100.631	490.229	3.43835e-07
CIMBL73-B111	-496.818	-691.617	-302.018	1.28397e-12
CIMBL77-B111	-420.58	-615.379	-225.781	2.52132e-12
CIMBL9-B111	-315.985	-510.784	-121.186	1.73075e-08
CIMBL96-B111	-237.083	-431.882	-42.2833	0.000665607
CIMBL99-B111	-437.615	-632.414	-242.816	2.55473e-12
CML115-B111	-258.26	-453.059	-63.4608	5.09321e-05
CML116-B111	-373.66	-568.459	-178.861	4.42235e-12
CML118-B111	-524.48	-719.279	-329.681	1.07081e-12
CML121-B111	-230.348	-425.147	-35.5483	0.00143395
CML139-B111	-255.108	-449.907	-60.3083	7.57269e-05
CML170-B111	-800.083	-994.882	-605.283	1.05571e-12
CML171-B111	-529.325	-724.124	-334.526	1.06615e-12
CML191-B111	-463.615	-658.414	-268.816	2.15061e-12
CML304-B111	-443.495	-638.294	-248.696	2.44726e-12
CML32-B111	-602.465	-797.264	-407.666	1.05571e-12
CML323-B111	-280.308	-475.107	-85.5083	2.81087e-06
CML325-B111	-390.995	-585.794	-196.196	2.64133e-12
CML361-B111	-293.76	-488.559	-98.9608	4.35471e-07
CML411-B111	-607.098	-801.897	-412.298	1.05571e-12
CML496-B111	-553.1	-747.899	-358.301	1.05593e-12
CML51-B111	-463.173	-657.972	-268.373	2.18547e-12
Dan4245-B111	-209.203	-404.002	-14.4033	0.0132749
Dan599-B111	-654.215	-849.014	-459.416	1.05571e-12
DE.EX-B111	-489.905	-684.704	-295.106	1.41143e-12
DH29-B111	-372.285	-567.084	-177.486	4.94726e-12
DH3732-B111	-337.453	-532.252	-142.653	6.59289e-10
GEMS11-B111	-608.045	-802.844	-413.246	1.05571e-12
GEMS15-B111	-509.67	-704.469	-314.871	1.12432e-12
GEMS16-B111	-378.685	-573.484	-183.886	3.31535e-12
GEMS2-B111	-349.063	-543.862	-154.263	1.08235e-10
GEMS30-B111	316.8	122.001	511.599	1.53277e-08
GEMS31-B111	-400.893	-595.692	-206.093	2.56517e-12
GEMS33-B111	-339.935	-534.734	-145.136	4.48336e-10
GEMS40-B111	-823.478	-1018.28	-628.678	1.05571e-12
GEMS41-B111	-607.768	-802.567	-412.968	1.05571e-12
GEMS47-B111	-406.61	-601.409	-211.811	2.46914e-12
GEMS53-B111	-292.195	-486.994	-97.3958	5.4289e-07
GEMS55-B111	-494.66	-689.459	-299.861	1.32416e-12
GEMS61-B111	416.933	222.133	611.732	2.48546e-12
GEMS62-B111	-408.538	-603.337	-213.738	2.5816e-12
GEMS63-B111	-246.143	-440.942	-51.3433	0.000227905
GEMS9-B111	-368.395	-563.194	-173.596	7.11775e-12
Gy1032-B111	-225.573	-420.372	-30.7733	0.00243128
Gy386-B111	349.56	154.761	544.359	1.00188e-10
Gy462-B111	-478.508	-673.307	-283.708	1.7274e-12
J4112-B111	-286.483	-481.282	-91.6833	1.20457e-06
JH96C-B111	-495.07	-689.869	-300.271	1.31439e-12
JY01-B111	-428.808	-623.607	-234.008	2.5685e-12
L3180-B111	-328.793	-523.592	-133.993	2.50356e-09
Liao5263-B111	-419.218	-614.017	-224.418	2.54008e-12
Lx9801-B111	-367.91	-562.709	-173.111	7.51577e-12
M165-B111	-208.735	-403.534	-13.9358	0.0138955
MN-B111	-256.08	-450.879	-61.2808	6.70389e-05
Nan21-3-B111	-344.428	-539.227	-149.628	2.22662e-10
NMJT-B111	-229.66	-424.459	-34.8608	0.00154852
p178-B111	-383.693	-578.492	-188.893	2.83229e-12
Qi319-B111	-599.553	-794.352	-404.753	1.05571e-12
R08-B111	-611.5	-806.299	-416.701	1.05571e-12
R15X1141-B111	-455.513	-650.312	-260.713	2.36056e-12
SC55-B111	-404.1	-598.899	-209.301	2.56306e-12
Shen137-B111	-494.4	-689.199	-299.601	1.32927e-12
Si273-B111	687.735	492.936	882.534	1.05571e-12
SW92E114-B111	-525.338	-720.137	-330.538	1.06992e-12
Sy1077-B111	-310.105	-504.904	-115.306	4.13076e-08
Tian77-B111	-254.205	-449.004	-59.4058	8.47598e-05
TX5-B111	-664.823	-859.622	-470.023	1.05571e-12
TY11-B111	-331.913	-526.712	-137.113	1.55155e-09
TY2-B111	-698.498	-893.297	-503.698	1.05571e-12
TY4-B111	-535.275	-730.074	-340.476	1.05926e-12
TY5-B111	-681.858	-876.657	-487.058	1.05571e-12
TY7-B111	-649.578	-844.377	-454.778	1.05571e-12
TY8-B111	-339.2	-533.999	-144.401	5.02644e-10
U8112-B111	-496.17	-690.969	-301.371	1.29485e-12
W138-B111	-270.943	-465.742	-76.1433	9.86886e-06
Wu109-B111	-223.688	-418.487	-28.8883	0.00298317
Ye478-B111	-302.92	-497.719	-108.121	1.17691e-07
Ye8001-B111	-516.388	-711.187	-321.588	1.10123e-12
Yu87-1-B111	-320.143	-514.942	-125.343	9.29226e-09
Z2018F-B111	-459.515	-654.314	-264.716	2.17926e-12
Zheng29-B111	-426.75	-621.549	-231.951	2.49389e-12
Zheng30-B111	-596.92	-791.719	-402.121	1.05571e-12
Zheng653-B111	-216.47	-411.269	-21.6708	0.00639159
Zhi41-B111	-414.073	-608.872	-219.273	2.53031e-12
Zhong69-B111	-356.505	-551.304	-161.706	3.46985e-11
ZZ01-B111	-324.585	-519.384	-129.786	4.75168e-09
ZZ03-B111	-613.045	-807.844	-418.246	1.05571e-12
By4960-BEM	400.04	205.241	594.839	2.59404e-12
By813-BEM	985.608	790.808	1180.41	1.05571e-12
By855-BEM	306.305	111.506	501.104	7.20252e-08
CA47-BEM	-297.93	-492.729	-103.131	2.40943e-07
CIMBL10-BEM	-315.425	-510.224	-120.626	1.88118e-08
CIMBL133-BEM	-213.005	-407.804	-18.2058	0.00909944
CIMBL141-BEM	-196.167	-390.967	-1.36834	0.0444214
CIMBL146-BEM	629.865	435.066	824.664	1.05571e-12
CIMBL154-BEM	913.93	719.131	1108.73	1.05571e-12
CIMBL30-BEM	-203.94	-398.739	-9.14084	0.021985
CIMBL42-BEM	346.925	152.126	541.724	1.50953e-10
CIMBL46-BEM	-303.438	-498.237	-108.638	1.09208e-07
CIMBL54-BEM	262.835	68.0358	457.634	2.84095e-05
CIMBL60-BEM	552.765	357.966	747.564	1.05593e-12
CIMBL73-BEM	-239.482	-434.282	-44.6833	0.000503235
CIMBL83-BEM	399.255	204.456	594.054	2.50189e-12
CML113-BEM	284.505	89.7058	479.304	1.58267e-06
CML118-BEM	-267.145	-461.944	-72.3458	1.62516e-05
CML170-BEM	-542.748	-737.547	-347.948	1.05727e-12
CML171-BEM	-271.99	-466.789	-77.1908	8.59098e-06
CML191-BEM	-206.28	-401.079	-11.4808	0.0176145
CML32-BEM	-345.13	-539.929	-150.331	1.99538e-10
CML411-BEM	-349.763	-544.562	-154.963	9.7086e-11
CML473-BEM	222.48	27.6808	417.279	0.00339685
CML496-BEM	-295.765	-490.564	-100.966	3.27878e-07
CML51-BEM	-205.837	-400.637	-11.0383	0.0183746
Dan599-BEM	-396.88	-591.679	-202.081	2.59048e-12
DE.EX-BEM	-232.57	-427.369	-37.7708	0.00111633
DSB-BEM	329.412	134.613	524.212	2.27695e-09
GEMS11-BEM	-350.71	-545.509	-155.911	8.38241e-11
GEMS15-BEM	-252.335	-447.134	-57.5358	0.000106919
GEMS30-BEM	574.135	379.336	768.934	1.05571e-12
GEMS40-BEM	-566.142	-760.942	-371.343	1.05571e-12
GEMS41-BEM	-350.433	-545.232	-155.633	8.75061e-11
GEMS55-BEM	-237.325	-432.124	-42.5258	0.000647156
GEMS61-BEM	674.268	479.468	869.067	1.05571e-12
Gy386-BEM	606.895	412.096	801.694	1.05571e-12
GY386B-BEM	397.31	202.511	592.109	2.57183e-12
Gy462-BEM	-221.173	-415.972	-26.3733	0.00390558
JH96C-BEM	-237.735	-432.534	-42.9358	0.000617071
M97-BEM	259.065	64.2658	453.864	4.59921e-05
mo17-BEM	252.553	57.7533	447.352	0.000104079
Qi319-BEM	-342.217	-537.017	-147.418	3.1431e-10
R08-BEM	-354.165	-548.964	-159.366	4.93793e-11
R15X1141-BEM	-198.178	-392.977	-3.37834	0.0372205
Shen137-BEM	-237.065	-431.864	-42.2658	0.000666958
Si273-BEM	945.07	750.271	1139.87	1.05571e-12
SW92E114-BEM	-268.002	-462.802	-73.2033	1.45283e-05
Sy999-BEM	416.438	221.638	611.237	2.51144e-12
TX5-BEM	-407.488	-602.287	-212.688	2.62357e-12
TY2-BEM	-441.163	-635.962	-246.363	2.46125e-12
TY4-BEM	-277.94	-472.739	-83.1408	3.87433e-06
TY5-BEM	-424.523	-619.322	-229.723	2.50966e-12
TY7-BEM	-392.243	-587.042	-197.443	2.58438e-12
U8112-BEM	-238.835	-433.634	-44.0358	0.000542838
WH413-BEM	349.978	155.178	544.777	9.38973e-11
Xun971-BEM	197.272	2.47334	392.072	0.0403237
Ye8001-BEM	-259.053	-453.852	-64.2533	4.60651e-05
Z2018F-BEM	-202.18	-396.979	-7.38084	0.0258972
ZB648-BEM	236.472	41.6733	431.272	0.000714277
Zheng30-BEM	-339.585	-534.384	-144.786	4.73429e-10
ZZ03-BEM	-355.71	-550.509	-160.911	3.90709e-11
By4960-By4839	265.825	71.0258	460.624	1.93003e-05
By813-By4839	851.393	656.593	1046.19	1.05571e-12
CA47-By4839	-432.145	-626.944	-237.346	2.46503e-12
Chang7-2-By4839	-196.952	-391.752	-2.15334	0.0414746
CIMBL10-By4839	-449.64	-644.439	-254.841	2.43794e-12
CIMBL123-By4839	-194.892	-389.692	-0.0933353	0.0496009
CIMBL129-By4839	-248.77	-443.569	-53.9708	0.000165691
CIMBL13-By4839	-270.655	-465.454	-75.8558	1.02509e-05
CIMBL133-By4839	-347.22	-542.019	-152.421	1.44171e-10
CIMBL141-By4839	-330.382	-525.182	-135.583	1.96257e-09
CIMBL146-By4839	495.65	300.851	690.449	1.2973e-12
CIMBL154-By4839	779.715	584.916	974.514	1.05571e-12
CIMBL16-By4839	-208.047	-402.847	-13.2483	0.0148566
CIMBL30-By4839	-338.155	-532.954	-143.356	5.91272e-10
CIMBL42-By4839	212.71	17.9108	407.509	0.00937354
CIMBL45-By4839	-317.705	-512.504	-122.906	1.339e-08
CIMBL46-By4839	-437.652	-632.452	-242.853	2.54929e-12
CIMBL47-By4839	-296.435	-491.234	-101.636	2.98116e-07
CIMBL6-By4839	-250.41	-445.209	-55.6108	0.000135556
CIMBL60-By4839	418.55	223.751	613.349	2.56861e-12
CIMBL73-By4839	-373.697	-568.497	-178.898	4.40892e-12
CIMBL77-By4839	-297.46	-492.259	-102.661	2.57646e-07
CIMBL83-By4839	265.04	70.2408	459.839	2.13703e-05
CIMBL99-By4839	-314.495	-509.294	-119.696	2.15993e-08
CML116-By4839	-250.54	-445.339	-55.7408	0.000133408
CML118-By4839	-401.36	-596.159	-206.561	2.53764e-12
CML170-By4839	-676.962	-871.762	-482.163	1.05571e-12
CML171-By4839	-406.205	-601.004	-211.406	2.48213e-12
CML191-By4839	-340.495	-535.294	-145.696	4.10903e-10
CML304-By4839	-320.375	-515.174	-125.576	8.97325e-09
CML32-By4839	-479.345	-674.144	-284.546	1.6952e-12
CML325-By4839	-267.875	-462.674	-73.0758	1.47728e-05
CML411-By4839	-483.977	-678.777	-289.178	1.57618e-12
CML496-By4839	-429.98	-624.779	-235.181	2.53764e-12
CML51-By4839	-340.052	-534.852	-145.253	4.40212e-10
Dan599-By4839	-531.095	-725.894	-336.296	1.06481e-12
DE.EX-By4839	-366.785	-561.584	-171.986	8.55349e-12
DH29-By4839	-249.165	-443.964	-54.3658	0.00015789
DH3732-By4839	-214.332	-409.132	-19.5333	0.00795568
DSB-By4839	195.198	0.398335	389.997	0.048316
GEMS11-By4839	-484.925	-679.724	-290.126	1.56064e-12
GEMS15-By4839	-386.55	-581.349	-191.751	2.69462e-12
GEMS16-By4839	-255.565	-450.364	-60.7658	7.15117e-05
GEMS2-By4839	-225.942	-420.742	-31.1433	0.00233498
GEMS30-By4839	439.92	245.121	634.719	2.50067e-12
GEMS31-By4839	-277.772	-472.572	-82.9733	3.96295e-06
GEMS33-By4839	-216.815	-411.614	-22.0158	0.00616787
GEMS40-By4839	-700.357	-895.157	-505.558	1.05571e-12
GEMS41-By4839	-484.647	-679.447	-289.848	1.55065e-12
GEMS47-By4839	-283.49	-478.289	-88.6908	1.81964e-06
GEMS55-By4839	-371.54	-566.339	-176.741	5.28433e-12
GEMS61-By4839	540.053	345.253	734.852	1.05771e-12
GEMS62-By4839	-285.417	-480.217	-90.6183	1.39561e-06
GEMS9-By4839	-245.275	-440.074	-50.4758	0.000253007
Gy386-By4839	472.68	277.881	667.479	1.87705e-12
GY386B-By4839	263.095	68.2958	457.894	2.74747e-05
Gy462-By4839	-355.387	-550.187	-160.588	4.10155e-11
JH96C-By4839	-371.95	-566.749	-177.151	5.10003e-12
JY01-By4839	-305.687	-500.487	-110.888	7.87983e-08
L3180-By4839	-205.672	-400.472	-10.8733	0.0186657
Liao5263-By4839	-296.097	-490.897	-101.298	3.12761e-07
Lx9801-By4839	-244.79	-439.589	-49.9908	0.000268182
Nan21-3-By4839	-221.307	-416.107	-26.5083	0.0038499
p178-By4839	-260.572	-455.372	-65.7733	3.79629e-05
Qi319-By4839	-476.432	-671.232	-281.633	1.80977e-12
R08-By4839	-488.38	-683.179	-293.581	1.43718e-12
R15X1141-By4839	-332.392	-527.192	-137.593	1.44107e-09
SC55-By4839	-280.98	-475.779	-86.1808	2.56495e-06
Shen137-By4839	-371.28	-566.079	-176.481	5.42133e-12
Si273-By4839	810.855	616.056	1005.65	1.05571e-12
SW92E114-By4839	-402.217	-597.017	-207.418	2.60403e-12
Sy999-By4839	282.223	87.4233	477.022	2.16476e-06
TX5-By4839	-541.702	-736.502	-346.903	1.05771e-12
TY11-By4839	-208.792	-403.592	-13.9933	0.0138177
TY2-By4839	-575.377	-770.177	-380.578	1.05571e-12
TY4-By4839	-412.155	-606.954	-217.356	2.55695e-12
TY5-By4839	-558.737	-753.537	-363.938	1.05593e-12
TY7-By4839	-526.457	-721.257	-331.658	1.06859e-12
TY8-By4839	-216.08	-410.879	-21.2808	0.00665362
U8112-By4839	-373.05	-567.849	-178.251	4.64329e-12
WH413-By4839	215.763	20.9633	410.562	0.00687431
Ye8001-By4839	-393.267	-588.067	-198.468	2.53908e-12
Yu87-1-By4839	-197.022	-391.822	-2.22334	0.0412204
Z2018F-By4839	-336.395	-531.194	-141.596	7.76767e-10
Zheng29-By4839	-303.63	-498.429	-108.831	1.06208e-07
Zheng30-By4839	-473.8	-668.599	-279.001	1.88083e-12
Zhi41-By4839	-290.952	-485.752	-96.1533	6.46324e-07
Zhong69-By4839	-233.385	-428.184	-38.5858	0.00101766
ZZ01-By4839	-201.465	-396.264	-6.66584	0.0276586
ZZ03-By4839	-489.925	-684.724	-295.126	1.41032e-12
By804-By4960	-426.795	-621.594	-231.996	2.53852e-12
By813-By4960	585.567	390.768	780.367	1.05571e-12
CA47-By4960	-697.97	-892.769	-503.171	1.05571e-12
Chang7-2-By4960	-462.778	-657.577	-267.978	2.20768e-12
chuan48-2-By4960	-325.605	-520.404	-130.806	4.07012e-09
CIMBL10-By4960	-715.465	-910.264	-520.666	1.05571e-12
CIMBL123-By4960	-460.718	-655.517	-265.918	2.22611e-12
CIMBL129-By4960	-514.595	-709.394	-319.796	1.10256e-12
CIMBL13-By4960	-536.48	-731.279	-341.681	1.05882e-12
CIMBL133-By4960	-613.045	-807.844	-418.246	1.05571e-12
CIMBL136-By4960	-339.288	-534.087	-144.488	4.95853e-10
CIMBL139-By4960	-395.813	-590.612	-201.013	2.63123e-12
CIMBL141-By4960	-596.208	-791.007	-401.408	1.05571e-12
CIMBL146-By4960	229.825	35.0258	424.624	0.00152025
CIMBL154-By4960	513.89	319.091	708.689	1.10767e-12
CIMBL155-By4960	-407.695	-602.494	-212.896	2.61757e-12
CIMBL16-By4960	-473.873	-668.672	-279.073	1.87639e-12
CIMBL17-By4960	-269.573	-464.372	-74.7733	1.1823e-05
CIMBL30-By4960	-603.98	-798.779	-409.181	1.05571e-12
CIMBL45-By4960	-583.53	-778.329	-388.731	1.05571e-12
CIMBL46-By4960	-703.478	-898.277	-508.678	1.05571e-12
CIMBL47-By4960	-562.26	-757.059	-367.461	1.05571e-12
CIMBL6-By4960	-516.235	-711.034	-321.436	1.10167e-12
CIMBL69-By4960	-213.045	-407.844	-18.2458	0.00906285
CIMBL73-By4960	-639.523	-834.322	-444.723	1.05571e-12
CIMBL77-By4960	-563.285	-758.084	-368.486	1.05571e-12
CIMBL9-By4960	-458.69	-653.489	-263.891	2.2603e-12
CIMBL96-By4960	-379.788	-574.587	-184.988	3.14826e-12
CIMBL99-By4960	-580.32	-775.119	-385.521	1.05571e-12
CML114-By4960	-231.915	-426.714	-37.1158	0.00120218
CML115-By4960	-400.965	-595.764	-206.166	2.5594e-12
CML116-By4960	-516.365	-711.164	-321.566	1.10123e-12
CML118-By4960	-667.185	-861.984	-472.386	1.05571e-12
CML121-By4960	-373.053	-567.852	-178.253	4.63973e-12
CML139-By4960	-397.813	-592.612	-203.013	2.54496e-12
CML170-By4960	-942.788	-1137.59	-747.988	1.05571e-12
CML171-By4960	-672.03	-866.829	-477.231	1.05571e-12
CML191-By4960	-606.32	-801.119	-411.521	1.05571e-12
CML304-By4960	-586.2	-780.999	-391.401	1.05571e-12
CML32-By4960	-745.17	-939.969	-550.371	1.05571e-12
CML323-By4960	-423.013	-617.812	-228.213	2.57538e-12
CML325-By4960	-533.7	-728.499	-338.901	1.06304e-12
CML361-By4960	-436.465	-631.264	-241.666	2.52209e-12
CML411-By4960	-749.803	-944.602	-555.003	1.05571e-12
CML480-By4960	-219.58	-414.379	-24.7808	0.00462221
CML496-By4960	-695.805	-890.604	-501.006	1.05571e-12
CML51-By4960	-605.878	-800.677	-411.078	1.05571e-12
CML69-By4960	-294.73	-489.529	-99.9308	3.79677e-07
dan340-By4960	-272.375	-467.174	-77.5758	8.16314e-06
Dan4245-By4960	-351.908	-546.707	-157.108	6.96527e-11
Dan599-By4960	-796.92	-991.719	-602.121	1.05571e-12
DE.EX-By4960	-632.61	-827.409	-437.811	1.05571e-12
DH29-By4960	-514.99	-709.789	-320.191	1.10523e-12
DH3732-By4960	-480.158	-674.957	-285.358	1.67522e-12
EN25-By4960	-293.213	-488.012	-98.4133	4.70438e-07
FCD0602-By4960	-328.548	-523.347	-133.748	2.59912e-09
GEMS11-By4960	-750.75	-945.549	-555.951	1.05571e-12
GEMS15-By4960	-652.375	-847.174	-457.576	1.05571e-12
GEMS16-By4960	-521.39	-716.189	-326.591	1.07525e-12
GEMS2-By4960	-491.768	-686.567	-296.968	1.39277e-12
GEMS31-By4960	-543.598	-738.397	-348.798	1.05727e-12
GEMS33-By4960	-482.64	-677.439	-287.841	1.61526e-12
GEMS40-By4960	-966.183	-1160.98	-771.383	1.05571e-12
GEMS41-By4960	-750.473	-945.272	-555.673	1.05571e-12
GEMS47-By4960	-549.315	-744.114	-354.516	1.05682e-12
GEMS48-By4960	-315.515	-510.314	-120.716	1.85616e-08
GEMS53-By4960	-434.9	-629.699	-240.101	2.48102e-12
GEMS55-By4960	-637.365	-832.164	-442.566	1.05571e-12
GEMS6-By4960	-260.09	-454.889	-65.2908	4.03718e-05
GEMS61-By4960	274.228	79.4283	469.027	6.37869e-06
GEMS62-By4960	-551.243	-746.042	-356.443	1.05593e-12
GEMS63-By4960	-388.848	-583.647	-194.048	2.66887e-12
GEMS9-By4960	-511.1	-705.899	-316.301	1.11433e-12
Gy1032-By4960	-368.278	-563.077	-173.478	7.20513e-12
Gy386-By4960	206.855	12.0558	401.654	0.0166698
Gy462-By4960	-621.213	-816.012	-426.413	1.05571e-12
J4112-By4960	-429.188	-623.987	-234.388	2.55507e-12
JH96C-By4960	-637.775	-832.574	-442.976	1.05571e-12
JY01-By4960	-571.513	-766.312	-376.713	1.05571e-12
L3180-By4960	-471.498	-666.297	-276.698	1.93301e-12
Liao5114-By4960	-321.638	-516.437	-126.838	7.42004e-09
Liao5263-By4960	-561.923	-756.722	-367.123	1.05571e-12
Lv28-By4960	-279.478	-474.277	-84.6783	3.14635e-06
Lx9801-By4960	-510.615	-705.414	-315.816	1.117e-12
M165-By4960	-351.44	-546.239	-156.641	7.48696e-11
MN-By4960	-398.785	-593.584	-203.986	2.51876e-12
Nan21-3-By4960	-487.133	-681.932	-292.333	1.49625e-12
NMJT-By4960	-372.365	-567.164	-177.566	4.91995e-12
p178-By4960	-526.398	-721.197	-331.598	1.06859e-12
Qi319-By4960	-742.258	-937.057	-547.458	1.05571e-12
R08-By4960	-754.205	-949.004	-559.406	1.05571e-12
R15X1141-By4960	-598.218	-793.017	-403.418	1.05571e-12
SC55-By4960	-546.805	-741.604	-352.006	1.05682e-12
Shen137-By4960	-637.105	-831.904	-442.306	1.05571e-12
Si273-By4960	545.03	350.231	739.829	1.05704e-12
SW92E114-By4960	-668.043	-862.842	-473.243	1.05571e-12
Sy1077-By4960	-452.81	-647.609	-258.011	2.3691e-12
Tian77-By4960	-396.91	-591.709	-202.111	2.58493e-12
TX5-By4960	-807.528	-1002.33	-612.728	1.05571e-12
TY11-By4960	-474.618	-669.417	-279.818	1.85507e-12
TY2-By4960	-841.203	-1036	-646.403	1.05571e-12
TY4-By4960	-677.98	-872.779	-483.181	1.05571e-12
TY5-By4960	-824.563	-1019.36	-629.763	1.05571e-12
TY7-By4960	-792.283	-987.082	-597.483	1.05571e-12
TY8-By4960	-481.905	-676.704	-287.106	1.61127e-12
U8112-By4960	-638.875	-833.674	-444.076	1.05571e-12
W138-By4960	-413.648	-608.447	-218.848	2.53964e-12
Wu109-By4960	-366.393	-561.192	-171.593	8.95883e-12
Xun971-By4960	-202.768	-397.567	-7.96834	0.0245264
Ye478-By4960	-445.625	-640.424	-250.826	2.49034e-12
Ye8001-By4960	-659.093	-853.892	-464.293	1.05571e-12
Yu87-1-By4960	-462.848	-657.647	-268.048	2.18103e-12
Z2018F-By4960	-602.22	-797.019	-407.421	1.05571e-12
Zheng29-By4960	-569.455	-764.254	-374.656	1.05571e-12
Zheng30-By4960	-739.625	-934.424	-544.826	1.05571e-12
Zheng653-By4960	-359.175	-553.974	-164.376	2.34027e-11
Zhi41-By4960	-556.778	-751.577	-361.978	1.05593e-12
Zhong69-By4960	-499.21	-694.009	-304.411	1.248e-12
ZZ01-By4960	-467.29	-662.089	-272.491	2.04736e-12
ZZ03-By4960	-755.75	-950.549	-560.951	1.05571e-12
By813-By804	1012.36	817.563	1207.16	1.05571e-12
By855-By804	333.06	138.261	527.859	1.30038e-09
CA47-By804	-271.175	-465.974	-76.3758	9.57012e-06
CIMBL10-By804	-288.67	-483.469	-93.8708	8.89051e-07
CIMBL146-By804	656.62	461.821	851.419	1.05571e-12
CIMBL154-By804	940.685	745.886	1135.48	1.05571e-12
CIMBL42-By804	373.68	178.881	568.479	4.41036e-12
CIMBL46-By804	-276.683	-471.482	-81.8833	4.59003e-06
CIMBL54-By804	289.59	94.7908	484.389	7.82013e-07
CIMBL60-By804	579.52	384.721	774.319	1.05571e-12
CIMBL69-By804	213.75	18.9508	408.549	0.00844
CIMBL73-By804	-212.727	-407.527	-17.9283	0.00935707
CIMBL83-By804	426.01	231.211	620.809	2.4768e-12
CML113-By804	311.26	116.461	506.059	3.48512e-08
CML114-By804	194.88	0.0808353	389.679	0.0496542
CML118-By804	-240.39	-435.189	-45.5908	0.00045237
CML170-By804	-515.993	-710.792	-321.193	1.1019e-12
CML171-By804	-245.235	-440.034	-50.4358	0.000254227
CML32-By804	-318.375	-513.174	-123.576	1.2113e-08
CML411-By804	-323.008	-517.807	-128.208	6.03375e-09
CML473-By804	249.235	54.4358	444.034	0.000156545
CML480-By804	207.215	12.4158	402.014	0.0161021
CML496-By804	-269.01	-463.809	-74.2108	1.27304e-05
Dan599-By804	-370.125	-564.924	-175.326	6.02007e-12
DE.EX-By804	-205.815	-400.614	-11.0158	0.0184141
DSB-By804	356.167	161.368	550.967	3.64729e-11
GEMS11-By804	-323.955	-518.754	-129.156	5.22779e-09
GEMS15-By804	-225.58	-420.379	-30.7808	0.0024293
GEMS30-By804	600.89	406.091	795.689	1.05571e-12
GEMS40-By804	-539.387	-734.187	-344.588	1.05815e-12
GEMS41-By804	-323.678	-518.477	-128.878	5.45215e-09
GEMS55-By804	-210.57	-405.369	-15.7708	0.0116033
GEMS61-By804	701.023	506.223	895.822	1.05571e-12
Gy386-By804	633.65	438.851	828.449	1.05571e-12
GY386B-By804	424.065	229.266	618.864	2.52087e-12
JH96C-By804	-210.98	-405.779	-16.1808	0.0111414
M97-By804	285.82	91.0208	480.619	1.32015e-06
mo17-By804	279.308	84.5083	474.107	3.21975e-06
Qi319-By804	-315.462	-510.262	-120.663	1.87071e-08
R08-By804	-327.41	-522.209	-132.611	3.09214e-09
Shen137-By804	-210.31	-405.109	-15.5108	0.0119053
Si273-By804	971.825	777.026	1166.62	1.05571e-12
SW92E114-By804	-241.248	-436.047	-46.4483	0.000408875
Sy999-By804	443.193	248.393	637.992	2.44549e-12
TX5-By804	-380.733	-575.532	-185.933	3.02269e-12
TY2-By804	-414.408	-609.207	-219.608	2.51477e-12
TY4-By804	-251.185	-445.984	-56.3858	0.000123231
TY5-By804	-397.767	-592.567	-202.968	2.55207e-12
TY7-By804	-365.488	-560.287	-170.688	1.00076e-11
U8112-By804	-212.08	-406.879	-17.2808	0.00998478
WH413-By804	376.733	181.933	571.532	3.6976e-12
Xun971-By804	224.028	29.2283	418.827	0.00287558
Ye8001-By804	-232.298	-427.097	-37.4983	0.00115131
ZB648-By804	263.227	68.4283	458.027	2.70098e-05
Zheng30-By804	-312.83	-507.629	-118.031	2.7642e-08
ZZ03-By804	-328.955	-523.754	-134.156	2.4421e-09
By855-By813	-679.302	-874.102	-484.503	1.05571e-12
CA47-By813	-1283.54	-1478.34	-1088.74	1.05571e-12
Chang7-2-By813	-1048.35	-1243.14	-853.546	1.05571e-12
chuan48-2-By813	-911.173	-1105.97	-716.373	1.05571e-12
CIMBL10-By813	-1301.03	-1495.83	-1106.23	1.05571e-12
CIMBL123-By813	-1046.29	-1241.08	-851.486	1.05571e-12
CIMBL129-By813	-1100.16	-1294.96	-905.363	1.05571e-12
CIMBL13-By813	-1122.05	-1316.85	-927.248	1.05571e-12
CIMBL133-By813	-1198.61	-1393.41	-1003.81	1.05571e-12
CIMBL136-By813	-924.855	-1119.65	-730.056	1.05571e-12
CIMBL139-By813	-981.38	-1176.18	-786.581	1.05571e-12
CIMBL141-By813	-1181.78	-1376.57	-986.976	1.05571e-12
CIMBL146-By813	-355.743	-550.542	-160.943	3.88765e-11
CIMBL155-By813	-993.263	-1188.06	-798.463	1.05571e-12
CIMBL16-By813	-1059.44	-1254.24	-864.641	1.05571e-12
CIMBL17-By813	-855.14	-1049.94	-660.341	1.05571e-12
CIMBL30-By813	-1189.55	-1384.35	-994.748	1.05571e-12
CIMBL42-By813	-638.683	-833.482	-443.883	1.05571e-12
CIMBL45-By813	-1169.1	-1363.9	-974.298	1.05571e-12
CIMBL46-By813	-1289.05	-1483.84	-1094.25	1.05571e-12
CIMBL47-By813	-1147.83	-1342.63	-953.028	1.05571e-12
CIMBL54-By813	-722.773	-917.572	-527.973	1.05571e-12
CIMBL6-By813	-1101.8	-1296.6	-907.003	1.05571e-12
CIMBL60-By813	-432.843	-627.642	-238.043	2.57694e-12
CIMBL69-By813	-798.613	-993.412	-603.813	1.05571e-12
CIMBL73-By813	-1225.09	-1419.89	-1030.29	1.05571e-12
CIMBL77-By813	-1148.85	-1343.65	-954.053	1.05571e-12
CIMBL83-By813	-586.352	-781.152	-391.553	1.05571e-12
CIMBL9-By813	-1044.26	-1239.06	-849.458	1.05571e-12
CIMBL96-By813	-965.355	-1160.15	-770.556	1.05571e-12
CIMBL99-By813	-1165.89	-1360.69	-971.088	1.05571e-12
CML113-By813	-701.102	-895.902	-506.303	1.05571e-12
CML114-By813	-817.482	-1012.28	-622.683	1.05571e-12
CML115-By813	-986.533	-1181.33	-791.733	1.05571e-12
CML116-By813	-1101.93	-1296.73	-907.133	1.05571e-12
CML118-By813	-1252.75	-1447.55	-1057.95	1.05571e-12
CML121-By813	-958.62	-1153.42	-763.821	1.05571e-12
CML139-By813	-983.38	-1178.18	-788.581	1.05571e-12
CML170-By813	-1528.36	-1723.15	-1333.56	1.05571e-12
CML171-By813	-1257.6	-1452.4	-1062.8	1.05571e-12
CML191-By813	-1191.89	-1386.69	-997.088	1.05571e-12
CML304-By813	-1171.77	-1366.57	-976.968	1.05571e-12
CML32-By813	-1330.74	-1525.54	-1135.94	1.05571e-12
CML323-By813	-1008.58	-1203.38	-813.781	1.05571e-12
CML325-By813	-1119.27	-1314.07	-924.468	1.05571e-12
CML361-By813	-1022.03	-1216.83	-827.233	1.05571e-12
CML411-By813	-1335.37	-1530.17	-1140.57	1.05571e-12
CML473-By813	-763.128	-957.927	-568.328	1.05571e-12
CML480-By813	-805.148	-999.947	-610.348	1.05571e-12
CML496-By813	-1281.37	-1476.17	-1086.57	1.05571e-12
CML51-By813	-1191.44	-1386.24	-996.646	1.05571e-12
CML69-By813	-880.298	-1075.1	-685.498	1.05571e-12
dan340-By813	-857.943	-1052.74	-663.143	1.05571e-12
Dan4245-By813	-937.475	-1132.27	-742.676	1.05571e-12
Dan599-By813	-1382.49	-1577.29	-1187.69	1.05571e-12
DE.EX-By813	-1218.18	-1412.98	-1023.38	1.05571e-12
DH29-By813	-1100.56	-1295.36	-905.758	1.05571e-12
DH3732-By813	-1065.72	-1260.52	-870.926	1.05571e-12
DSB-By813	-656.195	-850.994	-461.396	1.05571e-12
EN25-By813	-878.78	-1073.58	-683.981	1.05571e-12
FCD0602-By813	-914.115	-1108.91	-719.316	1.05571e-12
GEMS11-By813	-1336.32	-1531.12	-1141.52	1.05571e-12
GEMS15-By813	-1237.94	-1432.74	-1043.14	1.05571e-12
GEMS16-By813	-1106.96	-1301.76	-912.158	1.05571e-12
GEMS2-By813	-1077.34	-1272.13	-882.536	1.05571e-12
GEMS30-By813	-411.472	-606.272	-216.673	2.58693e-12
GEMS31-By813	-1129.16	-1323.96	-934.366	1.05571e-12
GEMS33-By813	-1068.21	-1263.01	-873.408	1.05571e-12
GEMS40-By813	-1551.75	-1746.55	-1356.95	1.05571e-12
GEMS41-By813	-1336.04	-1530.84	-1141.24	1.05571e-12
GEMS47-By813	-1134.88	-1329.68	-940.083	1.05571e-12
GEMS48-By813	-901.083	-1095.88	-706.283	1.05571e-12
GEMS53-By813	-1020.47	-1215.27	-825.668	1.05571e-12
GEMS55-By813	-1222.93	-1417.73	-1028.13	1.05571e-12
GEMS6-By813	-845.658	-1040.46	-650.858	1.05571e-12
GEMS61-By813	-311.34	-506.139	-116.541	3.44427e-08
GEMS62-By813	-1136.81	-1331.61	-942.011	1.05571e-12
GEMS63-By813	-974.415	-1169.21	-779.616	1.05571e-12
GEMS9-By813	-1096.67	-1291.47	-901.868	1.05571e-12
Gy1032-By813	-953.845	-1148.64	-759.046	1.05571e-12
Gy386-By813	-378.712	-573.512	-183.913	3.31735e-12
GY386B-By813	-588.298	-783.097	-393.498	1.05571e-12
Gy462-By813	-1206.78	-1401.58	-1011.98	1.05571e-12
J4112-By813	-1014.75	-1209.55	-819.956	1.05571e-12
JH96C-By813	-1223.34	-1418.14	-1028.54	1.05571e-12
JY01-By813	-1157.08	-1351.88	-962.281	1.05571e-12
L3180-By813	-1057.07	-1251.86	-862.266	1.05571e-12
Liao5114-By813	-907.205	-1102	-712.406	1.05571e-12
Liao5263-By813	-1147.49	-1342.29	-952.691	1.05571e-12
Lv28-By813	-865.045	-1059.84	-670.246	1.05571e-12
Lx9801-By813	-1096.18	-1290.98	-901.383	1.05571e-12
M165-By813	-937.008	-1131.81	-742.208	1.05571e-12
M97-By813	-726.543	-921.342	-531.743	1.05571e-12
MN-By813	-984.353	-1179.15	-789.553	1.05571e-12
mo17-By813	-733.055	-927.854	-538.256	1.05571e-12
Nan21-3-By813	-1072.7	-1267.5	-877.901	1.05571e-12
NMJT-By813	-957.933	-1152.73	-763.133	1.05571e-12
p178-By813	-1111.96	-1306.76	-917.166	1.05571e-12
Qi319-By813	-1327.83	-1522.62	-1133.03	1.05571e-12
R08-By813	-1339.77	-1534.57	-1144.97	1.05571e-12
R15X1141-By813	-1183.79	-1378.58	-988.986	1.05571e-12
SC55-By813	-1132.37	-1327.17	-937.573	1.05571e-12
Shen137-By813	-1222.67	-1417.47	-1027.87	1.05571e-12
SW92E114-By813	-1253.61	-1448.41	-1058.81	1.05571e-12
Sy1077-By813	-1038.38	-1233.18	-843.578	1.05571e-12
Sy999-By813	-569.17	-763.969	-374.371	1.05571e-12
Tian77-By813	-982.478	-1177.28	-787.678	1.05571e-12
TX5-By813	-1393.1	-1587.89	-1198.3	1.05571e-12
TY11-By813	-1060.18	-1254.98	-865.386	1.05571e-12
TY2-By813	-1426.77	-1621.57	-1231.97	1.05571e-12
TY4-By813	-1263.55	-1458.35	-1068.75	1.05571e-12
TY5-By813	-1410.13	-1604.93	-1215.33	1.05571e-12
TY7-By813	-1377.85	-1572.65	-1183.05	1.05571e-12
TY8-By813	-1067.47	-1262.27	-872.673	1.05571e-12
U8112-By813	-1224.44	-1419.24	-1029.64	1.05571e-12
W138-By813	-999.215	-1194.01	-804.416	1.05571e-12
WH413-By813	-635.63	-830.429	-440.831	1.05571e-12
Wu109-By813	-951.96	-1146.76	-757.161	1.05571e-12
Xun971-By813	-788.335	-983.134	-593.536	1.05571e-12
Ye478-By813	-1031.19	-1225.99	-836.393	1.05571e-12
Ye8001-By813	-1244.66	-1439.46	-1049.86	1.05571e-12
Yu87-1-By813	-1048.41	-1243.21	-853.616	1.05571e-12
Z2018F-By813	-1187.79	-1382.59	-992.988	1.05571e-12
ZB648-By813	-749.135	-943.934	-554.336	1.05571e-12
Zheng29-By813	-1155.02	-1349.82	-960.223	1.05571e-12
Zheng30-By813	-1325.19	-1519.99	-1130.39	1.05571e-12
Zheng653-By813	-944.743	-1139.54	-749.943	1.05571e-12
Zhi41-By813	-1142.35	-1337.14	-947.546	1.05571e-12
Zhong69-By813	-1084.78	-1279.58	-889.978	1.05571e-12
ZZ01-By813	-1052.86	-1247.66	-858.058	1.05571e-12
ZZ03-By813	-1341.32	-1536.12	-1146.52	1.05571e-12
CA47-By855	-604.235	-799.034	-409.436	1.05571e-12
Chang7-2-By855	-369.043	-563.842	-174.243	6.63658e-12
chuan48-2-By855	-231.87	-426.669	-37.0708	0.0012083
CIMBL10-By855	-621.73	-816.529	-426.931	1.05571e-12
CIMBL123-By855	-366.983	-561.782	-172.183	8.3562e-12
CIMBL129-By855	-420.86	-615.659	-226.061	2.50722e-12
CIMBL13-By855	-442.745	-637.544	-247.946	2.48268e-12
CIMBL133-By855	-519.31	-714.109	-324.511	1.09168e-12
CIMBL136-By855	-245.553	-440.352	-50.7533	0.000244701
CIMBL139-By855	-302.078	-496.877	-107.278	1.32908e-07
CIMBL141-By855	-502.473	-697.272	-307.673	1.19849e-12
CIMBL146-By855	323.56	128.761	518.359	5.54998e-09
CIMBL154-By855	607.625	412.826	802.424	1.05571e-12
CIMBL155-By855	-313.96	-508.759	-119.161	2.33833e-08
CIMBL16-By855	-380.138	-574.937	-185.338	3.10052e-12
CIMBL30-By855	-510.245	-705.044	-315.446	1.11988e-12
CIMBL45-By855	-489.795	-684.594	-294.996	1.41809e-12
CIMBL46-By855	-609.743	-804.542	-414.943	1.05571e-12
CIMBL47-By855	-468.525	-663.324	-273.726	1.99829e-12
CIMBL6-By855	-422.5	-617.299	-227.701	2.53031e-12
CIMBL60-By855	246.46	51.6608	441.259	0.000219333
CIMBL73-By855	-545.788	-740.587	-350.988	1.05704e-12
CIMBL77-By855	-469.55	-664.349	-274.751	2.00473e-12
CIMBL9-By855	-364.955	-559.754	-170.156	1.07039e-11
CIMBL96-By855	-286.053	-480.852	-91.2533	1.27841e-06
CIMBL99-By855	-486.585	-681.384	-291.786	1.49603e-12
CML115-By855	-307.23	-502.029	-112.431	6.29372e-08
CML116-By855	-422.63	-617.429	-227.831	2.52731e-12
CML118-By855	-573.45	-768.249	-378.651	1.05571e-12
CML121-By855	-279.318	-474.117	-84.5183	3.21538e-06
CML139-By855	-304.078	-498.877	-109.278	9.9544e-08
CML170-By855	-849.053	-1043.85	-654.253	1.05571e-12
CML171-By855	-578.295	-773.094	-383.496	1.05571e-12
CML191-By855	-512.585	-707.384	-317.786	1.11056e-12
CML304-By855	-492.465	-687.264	-297.666	1.39189e-12
CML32-By855	-651.435	-846.234	-456.636	1.05571e-12
CML323-By855	-329.278	-524.077	-134.478	2.3245e-09
CML325-By855	-439.965	-634.764	-245.166	2.49445e-12
CML361-By855	-342.73	-537.529	-147.931	2.90167e-10
CML411-By855	-656.068	-850.867	-461.268	1.05571e-12
CML496-By855	-602.07	-796.869	-407.271	1.05571e-12
CML51-By855	-512.143	-706.942	-317.343	1.11322e-12
CML69-By855	-200.995	-395.794	-6.19584	0.0288743
Dan4245-By855	-258.173	-452.972	-63.3733	5.14991e-05
Dan599-By855	-703.185	-897.984	-508.386	1.05571e-12
DE.EX-By855	-538.875	-733.674	-344.076	1.05815e-12
DH29-By855	-421.255	-616.054	-226.456	2.5745e-12
DH3732-By855	-386.423	-581.222	-191.623	2.70572e-12
EN25-By855	-199.478	-394.277	-4.67834	0.033134
FCD0602-By855	-234.813	-429.612	-40.0133	0.000864597
GEMS11-By855	-657.015	-851.814	-462.216	1.05571e-12
GEMS15-By855	-558.64	-753.439	-363.841	1.05593e-12
GEMS16-By855	-427.655	-622.454	-232.856	2.61557e-12
GEMS2-By855	-398.033	-592.832	-203.233	2.54508e-12
GEMS30-By855	267.83	73.0308	462.629	1.486e-05
GEMS31-By855	-449.863	-644.662	-255.063	2.41362e-12
GEMS33-By855	-388.905	-583.704	-194.106	2.67086e-12
GEMS40-By855	-872.448	-1067.25	-677.648	1.05571e-12
GEMS41-By855	-656.738	-851.537	-461.938	1.05571e-12
GEMS47-By855	-455.58	-650.379	-260.781	2.35012e-12
GEMS48-By855	-221.78	-416.579	-26.9808	0.00366087
GEMS53-By855	-341.165	-535.964	-146.366	3.70333e-10
GEMS55-By855	-543.63	-738.429	-348.831	1.05727e-12
GEMS61-By855	367.962	173.163	562.762	7.4678e-12
GEMS62-By855	-457.508	-652.307	-262.708	2.30271e-12
GEMS63-By855	-295.113	-489.912	-100.313	3.5966e-07
GEMS9-By855	-417.365	-612.164	-222.566	2.61047e-12
Gy1032-By855	-274.543	-469.342	-79.7433	6.11582e-06
Gy386-By855	300.59	105.791	495.389	1.64634e-07
Gy462-By855	-527.478	-722.277	-332.678	1.0677e-12
J4112-By855	-335.453	-530.252	-140.653	8.98751e-10
JH96C-By855	-544.04	-738.839	-349.241	1.05727e-12
JY01-By855	-477.778	-672.577	-282.978	1.72784e-12
L3180-By855	-377.763	-572.562	-182.963	3.48332e-12
Liao5114-By855	-227.903	-422.702	-33.1033	0.00188233
Liao5263-By855	-468.188	-662.987	-273.388	2.0165e-12
Lx9801-By855	-416.88	-611.679	-222.081	2.49289e-12
M165-By855	-257.705	-452.504	-62.9058	5.46342e-05
MN-By855	-305.05	-499.849	-110.251	8.64477e-08
Nan21-3-By855	-393.398	-588.197	-198.598	2.53264e-12
NMJT-By855	-278.63	-473.429	-83.8308	3.52925e-06
p178-By855	-432.663	-627.462	-237.863	2.5363e-12
Qi319-By855	-648.523	-843.322	-453.723	1.05571e-12
R08-By855	-660.47	-855.269	-465.671	1.05571e-12
R15X1141-By855	-504.483	-699.282	-309.683	1.19338e-12
SC55-By855	-453.07	-647.869	-258.271	2.35045e-12
Shen137-By855	-543.37	-738.169	-348.571	1.05727e-12
Si273-By855	638.765	443.966	833.564	1.05571e-12
SW92E114-By855	-574.308	-769.107	-379.508	1.05571e-12
Sy1077-By855	-359.075	-553.874	-164.276	2.3742e-11
Tian77-By855	-303.175	-497.974	-108.376	1.13433e-07
TX5-By855	-713.793	-908.592	-518.993	1.05571e-12
TY11-By855	-380.883	-575.682	-186.083	3.11406e-12
TY2-By855	-747.468	-942.267	-552.668	1.05571e-12
TY4-By855	-584.245	-779.044	-389.446	1.05571e-12
TY5-By855	-730.828	-925.627	-536.028	1.05571e-12
TY7-By855	-698.548	-893.347	-503.748	1.05571e-12
TY8-By855	-388.17	-582.969	-193.371	2.67508e-12
U8112-By855	-545.14	-739.939	-350.341	1.05704e-12
[truncated: 4,693 more rows]

## Sheet: Vitamin B2
Combination of lines	difference	lower value	upper value	p-value (adjusted)
05W002-04K5702	10.3425	6.33554	14.3495	1.20404e-12
05WN230-04K5702	5.23	1.22304	9.23696	8.42094e-05
07KS4-04K5702	4.095	0.0880363	8.10196	0.0343418
177-04K5702	8.42	4.41304	12.427	2.54663e-12
303WX-04K5702	5.8475	1.84054	9.85446	1.63308e-06
4F1-04K5702	8.0025	3.99554	12.0095	2.66576e-12
5237-04K5702	5.455	1.44804	9.46196	2.09433e-05
7327-04K5702	7.3	3.29304	11.307	4.42246e-11
835a-04K5702	5.9725	1.96554	9.97946	7.02816e-07
835b-04K5702	22.98	18.973	26.987	1.05571e-12
8902-04K5702	9.745	5.73804	13.752	1.88327e-12
975-12-04K5702	11.0775	7.07054	15.0845	1.05838e-12
B111-04K5702	4.4225	0.415536	8.42946	0.00743216
By4960-04K5702	11.5875	7.58054	15.5945	1.05571e-12
By804-04K5702	6.9975	2.99054	11.0045	4.31259e-10
By813-04K5702	4.555	0.548036	8.56196	0.00379517
By855-04K5702	5.01	1.00304	9.01696	0.000310634
CA47-04K5702	5.015	1.00804	9.02196	0.000301748
Chang7-2-04K5702	4.56	0.553036	8.56696	0.00369812
chuan48-2-04K5702	11.8425	7.83554	15.8495	1.05571e-12
CIMBL10-04K5702	9.0175	5.01054	13.0245	2.5433e-12
CIMBL123-04K5702	11.3925	7.38554	15.3995	1.05593e-12
CIMBL129-04K5702	7.6025	3.59554	11.6095	6.25577e-12
CIMBL13-04K5702	6.2425	2.23554	10.2495	1.08537e-07
CIMBL133-04K5702	9.5425	5.53554	13.5495	2.13041e-12
CIMBL136-04K5702	10.6025	6.59554	14.6095	1.10256e-12
CIMBL139-04K5702	6.685	2.67804	10.692	4.4669e-09
CIMBL141-04K5702	4.285	0.278036	8.29196	0.0144743
CIMBL154-04K5702	10.1525	6.14554	14.1595	1.34459e-12
CIMBL155-04K5702	5.6175	1.61054	9.62446	7.41752e-06
CIMBL16-04K5702	8.23	4.22304	12.237	2.59204e-12
CIMBL17-04K5702	4.74	0.733036	8.74696	0.00141983
CIMBL30-04K5702	12.075	8.06804	16.082	1.05571e-12
CIMBL42-04K5702	6.4425	2.43554	10.4495	2.61575e-08
CIMBL54-04K5702	5.0825	1.07554	9.08946	0.000203321
CIMBL6-04K5702	7.18	3.17304	11.187	1.08329e-10
CIMBL69-04K5702	8.91	4.90304	12.917	2.56106e-12
CIMBL77-04K5702	10.565	6.55804	14.572	1.10834e-12
CIMBL83-04K5702	5.1025	1.09554	9.10946	0.000180685
CIMBL96-04K5702	15.5475	11.5405	19.5545	1.05571e-12
CIMBL99-04K5702	14.2475	10.2405	18.2545	1.05571e-12
CML113-04K5702	6.2325	2.22554	10.2395	1.1644e-07
CML114-04K5702	9.0225	5.01554	13.0295	2.55207e-12
CML115-04K5702	10.52	6.51304	14.527	1.11633e-12
CML116-04K5702	5.485	1.47804	9.49196	1.73262e-05
CML121-04K5702	23.8425	19.8355	27.8495	1.05571e-12
CML139-04K5702	9.36	5.35304	13.367	2.35667e-12
CML170-04K5702	6.7625	2.75554	10.7695	2.51604e-09
CML171-04K5702	4.0475	0.0405363	8.05446	0.0421444
CML304-04K5702	8.6625	4.65554	12.6695	2.49745e-12
CML32-04K5702	5.62	1.61304	9.62696	7.2985e-06
CML323-04K5702	9.135	5.12804	13.142	2.49945e-12
CML325-04K5702	5.615	1.60804	9.62196	7.53843e-06
CML361-04K5702	7.2075	3.20054	11.2145	8.80281e-11
CML411-04K5702	4.3	0.293036	8.30696	0.0134808
CML480-04K5702	8.41	4.40304	12.417	2.5645e-12
CML496-04K5702	5.595	1.58804	9.60196	8.57755e-06
CML51-04K5702	6.37	2.36304	10.377	4.39779e-08
CML69-04K5702	12.2975	8.29054	16.3045	1.05571e-12
Dan599-04K5702	9.0425	5.03554	13.0495	2.51743e-12
DE.EX-04K5702	8.915	4.90804	12.922	2.54785e-12
DH29-04K5702	12.095	8.08804	16.102	1.05571e-12
EN25-04K5702	4.355	0.348036	8.36196	0.0103515
GEMS11-04K5702	5.73	1.72304	9.73696	3.56051e-06
GEMS15-04K5702	9.48	5.47304	13.487	2.2039e-12
GEMS16-04K5702	7.0925	3.08554	11.0995	2.09991e-10
GEMS30-04K5702	4.0225	0.0155363	8.02946	0.0468493
GEMS31-04K5702	4.5175	0.510536	8.52446	0.00460329
GEMS33-04K5702	11.555	7.54804	15.562	1.05571e-12
GEMS40-04K5702	11.3875	7.38054	15.3945	1.05593e-12
GEMS41-04K5702	4.5275	0.520536	8.53446	0.00437325
GEMS47-04K5702	8.3825	4.37554	12.3895	2.62446e-12
GEMS6-04K5702	11.34	7.33304	15.347	1.05593e-12
GEMS61-04K5702	5.04	1.03304	9.04696	0.000260867
GEMS62-04K5702	7.78	3.77304	11.787	3.39873e-12
GEMS63-04K5702	5.1175	1.11054	9.12446	0.000165326
GEMS9-04K5702	4.0425	0.0355363	8.04946	0.0430506
Gy1032-04K5702	7.925	3.91804	11.932	2.78988e-12
Gy386-04K5702	6.7975	2.79054	10.8045	1.93893e-09
GY386B-04K5702	5.625	1.61804	9.63196	7.06603e-06
Gy462-04K5702	14.2775	10.2705	18.2845	1.05571e-12
JH96C-04K5702	8.7425	4.73554	12.7495	2.48446e-12
L3180-04K5702	4.5175	0.510536	8.52446	0.00460329
Liao5114-04K5702	4.895	0.888036	8.90196	0.000600354
Lv28-04K5702	4.4375	0.430536	8.44446	0.00689746
M165-04K5702	6.8975	2.89054	10.9045	9.16928e-10
M97-04K5702	5.685	1.67804	9.69196	4.78243e-06
MN-04K5702	9.505	5.49804	13.512	2.20379e-12
mo17-04K5702	5.2275	1.22054	9.23446	8.54947e-05
Qi319-04K5702	6.32	2.31304	10.327	6.27741e-08
R15X1141-04K5702	4.7925	0.785536	8.79946	0.00106462
SC55-04K5702	5.18	1.17304	9.18696	0.000113856
Shen137-04K5702	4.7725	0.765536	8.77946	0.00118856
Sy1077-04K5702	5.8375	1.83054	9.84446	1.74596e-06
TY11-04K5702	9.6625	5.65554	13.6695	2.01006e-12
TY2-04K5702	11.0875	7.08054	15.0945	1.05815e-12
TY5-04K5702	7.655	3.64804	11.662	5.00833e-12
TY7-04K5702	10.955	6.94804	14.962	1.06393e-12
TY8-04K5702	4.51	0.503036	8.51696	0.00478323
U8112-04K5702	4.23	0.223036	8.23696	0.0187197
Wu109-04K5702	6.215	2.20804	10.222	1.31655e-07
Ye478-04K5702	4.68	0.673036	8.68696	0.00196377
Yu87-1-04K5702	7.4825	3.47554	11.4895	1.24801e-11
ZB648-04K5702	8.9125	4.90554	12.9195	2.5514e-12
Zheng30-04K5702	6.5325	2.52554	10.5395	1.36456e-08
Zheng653-04K5702	7.485	3.47804	11.492	1.22772e-11
Zhi41-04K5702	6.525	2.51804	10.532	1.44094e-08
Zhong69-04K5702	4.35	0.343036	8.35696	0.0106054
ZZ01-04K5702	5.1825	1.17554	9.18946	0.000112159
ZZ03-04K5702	7.78	3.77304	11.787	3.39873e-12
05WN230-05W002	-5.1125	-9.11946	-1.10554	0.0001703
07KS4-05W002	-6.2475	-10.2545	-2.24054	1.04785e-07
238-05W002	-6.925	-10.932	-2.91804	7.45514e-10
303WX-05W002	-4.495	-8.50196	-0.488036	0.00516312
4019-05W002	-6.38	-10.387	-2.37304	4.09468e-08
501-05W002	-7.445	-11.452	-3.43804	1.58772e-11
5237-05W002	-4.8875	-8.89446	-0.880536	0.000626347
7381-05W002	-11.245	-15.252	-7.23804	1.05682e-12
835a-05W002	-4.37	-8.37696	-0.363036	0.00962317
835b-05W002	12.6375	8.63054	16.6445	1.05571e-12
B111-05W002	-5.92	-9.92696	-1.91304	1.00318e-06
BEM-05W002	-8.87	-12.877	-4.86304	2.50833e-12
By4839-05W002	-9.0175	-13.0245	-5.01054	2.5433e-12
By813-05W002	-5.7875	-9.79446	-1.78054	2.43536e-06
By855-05W002	-5.3325	-9.33946	-1.32554	4.49796e-05
CA47-05W002	-5.3275	-9.33446	-1.32054	4.63893e-05
Chang7-2-05W002	-5.7825	-9.78946	-1.77554	2.51745e-06
CIMBL13-05W002	-4.1	-8.10696	-0.0930363	0.0336004
CIMBL141-05W002	-6.0575	-10.0645	-2.05054	3.92996e-07
CIMBL146-05W002	-9.5275	-13.5345	-5.52054	2.18192e-12
CIMBL155-05W002	-4.725	-8.73196	-0.718036	0.00154048
CIMBL17-05W002	-5.6025	-9.60946	-1.59554	8.17245e-06
CIMBL45-05W002	-8.125	-12.132	-4.11804	2.57938e-12
CIMBL46-05W002	-6.5875	-10.5945	-2.58054	9.14011e-09
CIMBL47-05W002	-7.29	-11.297	-3.28304	4.7614e-11
CIMBL54-05W002	-5.26	-9.26696	-1.25304	7.01736e-05
CIMBL60-05W002	-7.06	-11.067	-3.05304	2.68699e-10
CIMBL73-05W002	-9.9525	-13.9595	-5.94554	1.58351e-12
CIMBL83-05W002	-5.24	-9.24696	-1.23304	7.92526e-05
CIMBL9-05W002	-10.0475	-14.0545	-6.04054	1.4363e-12
CIMBL96-05W002	5.205	1.19804	9.21196	9.79518e-05
CML113-05W002	-4.11	-8.11696	-0.103036	0.0321603
CML116-05W002	-4.8575	-8.86446	-0.850536	0.000741529
CML118-05W002	-6.8975	-10.9045	-2.89054	9.16928e-10
CML121-05W002	13.5	9.49304	17.507	1.05571e-12
CML171-05W002	-6.295	-10.302	-2.28804	7.49415e-08
CML191-05W002	-7.995	-12.002	-3.98804	2.68197e-12
CML32-05W002	-4.7225	-8.72946	-0.715536	0.00156152
CML325-05W002	-4.7275	-8.73446	-0.720536	0.00151972
CML411-05W002	-6.0425	-10.0495	-2.03554	4.35651e-07
CML473-05W002	-7.2925	-11.2995	-3.28554	4.67383e-11
CML496-05W002	-4.7475	-8.75446	-0.740536	0.00136293
dan340-05W002	-6.3375	-10.3445	-2.33054	5.54356e-08
Dan4245-05W002	-6.42	-10.427	-2.41304	3.07479e-08
DH3732-05W002	-7.4575	-11.4645	-3.45054	1.46115e-11
DSB-05W002	-8.0725	-12.0795	-4.06554	2.57583e-12
EN25-05W002	-5.9875	-9.99446	-1.98054	6.34588e-07
FCD0602-05W002	-7.9775	-11.9845	-3.97054	2.68863e-12
GEMS11-05W002	-4.6125	-8.61946	-0.605536	0.002811
GEMS2-05W002	-9.39	-13.397	-5.38304	2.3036e-12
GEMS30-05W002	-6.32	-10.327	-2.31304	6.27741e-08
GEMS31-05W002	-5.825	-9.83196	-1.81804	1.89785e-06
GEMS41-05W002	-5.815	-9.82196	-1.80804	2.02861e-06
GEMS48-05W002	-6.705	-10.712	-2.69804	3.85357e-09
GEMS53-05W002	-9.415	-13.422	-5.40804	2.27851e-12
GEMS55-05W002	-8.84	-12.847	-4.83304	2.55407e-12
GEMS61-05W002	-5.3025	-9.30946	-1.29554	5.41063e-05
GEMS63-05W002	-5.225	-9.23196	-1.21804	8.67991e-05
GEMS9-05W002	-6.3	-10.307	-2.29304	7.23355e-08
GY386B-05W002	-4.7175	-8.72446	-0.710536	0.00160441
J4112-05W002	-9.32	-13.327	-5.31304	2.34912e-12
JY01-05W002	-6.8975	-10.9045	-2.89054	9.16928e-10
L3180-05W002	-5.825	-9.83196	-1.81804	1.89785e-06
Liao5114-05W002	-5.4475	-9.45446	-1.44054	2.19568e-05
Liao5263-05W002	-7.6725	-11.6795	-3.66554	4.65639e-12
Lv28-05W002	-5.905	-9.91196	-1.89804	1.11003e-06
Lx9801-05W002	-8.6125	-12.6195	-4.60554	2.56251e-12
M97-05W002	-4.6575	-8.66446	-0.650536	0.00221481
mo17-05W002	-5.115	-9.12196	-1.10804	0.000167795
Nan21-3-05W002	-7.915	-11.922	-3.90804	2.82385e-12
NMJT-05W002	-8.165	-12.172	-4.15804	2.58871e-12
p178-05W002	-6.42	-10.427	-2.41304	3.07479e-08
Qi319-05W002	-4.0225	-8.02946	-0.0155363	0.0468493
R08-05W002	-6.815	-10.822	-2.80804	1.70152e-09
R15X1141-05W002	-5.55	-9.55696	-1.54304	1.14529e-05
SC55-05W002	-5.1625	-9.16946	-1.15554	0.000126448
Shen137-05W002	-5.57	-9.57696	-1.56304	1.00745e-05
Si273-05W002	-7.0325	-11.0395	-3.02554	3.30976e-10
SW92E114-05W002	-6.875	-10.882	-2.86804	1.08577e-09
Sy1077-05W002	-4.505	-8.51196	-0.498036	0.00490684
Sy999-05W002	-7.645	-11.652	-3.63804	5.22971e-12
Tian77-05W002	-8.915	-12.922	-4.90804	2.54785e-12
TX5-05W002	-12.375	-16.382	-8.36804	1.05571e-12
TY4-05W002	-8.925	-12.932	-4.91804	2.51632e-12
TY8-05W002	-5.8325	-9.83946	-1.82554	1.80523e-06
U8112-05W002	-6.1125	-10.1195	-2.10554	2.68892e-07
W138-05W002	-8.695	-12.702	-4.68804	2.59337e-12
WH413-05W002	-8.2225	-12.2295	-4.21554	2.60914e-12
Wu109-05W002	-4.1275	-8.13446	-0.120536	0.0297726
Xun971-05W002	-6.8975	-10.9045	-2.89054	9.16928e-10
Ye478-05W002	-5.6625	-9.66946	-1.65554	5.5386e-06
Ye8001-05W002	-8.5125	-12.5195	-4.50554	2.53497e-12
Z2018F-05W002	-6.525	-10.532	-2.51804	1.44094e-08
Zheng29-05W002	-6.665	-10.672	-2.65804	5.17655e-09
Zhong69-05W002	-5.9925	-9.99946	-1.98554	6.13323e-07
ZZ01-05W002	-5.16	-9.16696	-1.15304	0.000128353
7381-05WN230	-6.1325	-10.1395	-2.12554	2.34081e-07
835b-05WN230	17.75	13.743	21.757	1.05571e-12
8902-05WN230	4.515	0.508036	8.52196	0.00466255
975-12-05WN230	5.8475	1.84054	9.85446	1.63308e-06
By4960-05WN230	6.3575	2.35054	10.3645	4.80788e-08
chuan48-2-05WN230	6.6125	2.60554	10.6195	7.61237e-09
CIMBL123-05WN230	6.1625	2.15554	10.1695	1.90008e-07
CIMBL133-05WN230	4.3125	0.305536	8.31946	0.0127013
CIMBL136-05WN230	5.3725	1.36554	9.37946	3.5106e-05
CIMBL146-05WN230	-4.415	-8.42196	-0.408036	0.00771378
CIMBL154-05WN230	4.9225	0.915536	8.92946	0.000513619
CIMBL30-05WN230	6.845	2.83804	10.852	1.35954e-09
CIMBL73-05WN230	-4.84	-8.84696	-0.833036	0.000817817
CIMBL77-05WN230	5.335	1.32804	9.34196	4.42905e-05
CIMBL9-05WN230	-4.935	-8.94196	-0.928036	0.000478299
CIMBL96-05WN230	10.3175	6.31054	14.3245	1.21092e-12
CIMBL99-05WN230	9.0175	5.01054	13.0245	2.5433e-12
CML115-05WN230	5.29	1.28304	9.29696	5.84186e-05
CML121-05WN230	18.6125	14.6055	22.6195	1.05571e-12
CML139-05WN230	4.13	0.123036	8.13696	0.0294447
CML69-05WN230	7.0675	3.06054	11.0745	2.53836e-10
DH29-05WN230	6.865	2.85804	10.872	1.17038e-09
GEMS15-05WN230	4.25	0.243036	8.25696	0.0170593
GEMS2-05WN230	-4.2775	-8.28446	-0.270536	0.0149959
GEMS33-05WN230	6.325	2.31804	10.332	6.0585e-08
GEMS40-05WN230	6.1575	2.15054	10.1645	1.96741e-07
GEMS53-05WN230	-4.3025	-8.30946	-0.295536	0.0133215
GEMS6-05WN230	6.11	2.10304	10.117	2.73586e-07
Gy462-05WN230	9.0475	5.04054	13.0545	2.50022e-12
J4112-05WN230	-4.2075	-8.21446	-0.200536	0.020763
MN-05WN230	4.275	0.268036	8.28196	0.0151735
TX5-05WN230	-7.2625	-11.2695	-3.25554	5.83945e-11
TY11-05WN230	4.4325	0.425536	8.43946	0.00707157
TY2-05WN230	5.8575	1.85054	9.86446	1.52736e-06
TY7-05WN230	5.725	1.71804	9.73196	3.67952e-06
177-07KS4	4.325	0.318036	8.33196	0.0119636
7381-07KS4	-4.9975	-9.00446	-0.990536	0.000333966
835b-07KS4	18.885	14.878	22.892	1.05571e-12
8902-07KS4	5.65	1.64304	9.65696	6.00793e-06
975-12-07KS4	6.9825	2.97554	10.9895	4.83083e-10
By4960-07KS4	7.4925	3.48554	11.4995	1.17116e-11
chuan48-2-07KS4	7.7475	3.74054	11.7545	3.71236e-12
CIMBL10-07KS4	4.9225	0.915536	8.92946	0.000513619
CIMBL123-07KS4	7.2975	3.29054	11.3045	4.50427e-11
CIMBL133-07KS4	5.4475	1.44054	9.45446	2.19568e-05
CIMBL136-07KS4	6.5075	2.50054	10.5145	1.63594e-08
CIMBL154-07KS4	6.0575	2.05054	10.0645	3.92996e-07
CIMBL16-07KS4	4.135	0.128036	8.14196	0.0287988
CIMBL30-07KS4	7.98	3.97304	11.987	2.68219e-12
CIMBL69-07KS4	4.815	0.808036	8.82196	0.000939947
CIMBL77-07KS4	6.47	2.46304	10.477	2.14553e-08
CIMBL96-07KS4	11.4525	7.44554	15.4595	1.05593e-12
CIMBL99-07KS4	10.1525	6.14554	14.1595	1.34459e-12
CML114-07KS4	4.9275	0.920536	8.93446	0.000499201
CML115-07KS4	6.425	2.41804	10.432	2.96638e-08
CML121-07KS4	19.7475	15.7405	23.7545	1.05571e-12
CML139-07KS4	5.265	1.25804	9.27196	6.80665e-05
CML304-07KS4	4.5675	0.560536	8.57446	0.00355693
CML323-07KS4	5.04	1.03304	9.04696	0.000260867
CML480-07KS4	4.315	0.308036	8.32196	0.0125505
CML69-07KS4	8.2025	4.19554	12.2095	2.51288e-12
Dan599-07KS4	4.9475	0.940536	8.95446	0.000445319
DE.EX-07KS4	4.82	0.813036	8.82696	0.000914204
DH29-07KS4	8	3.99304	12.007	2.67042e-12
GEMS15-07KS4	5.385	1.37804	9.39196	3.24782e-05
GEMS33-07KS4	7.46	3.45304	11.467	1.43784e-11
GEMS40-07KS4	7.2925	3.28554	11.2995	4.67383e-11
GEMS47-07KS4	4.2875	0.280536	8.29446	0.0143042
GEMS6-07KS4	7.245	3.23804	11.252	6.64108e-11
Gy462-07KS4	10.1825	6.17554	14.1895	1.31506e-12
JH96C-07KS4	4.6475	0.640536	8.65446	0.00233589
MN-07KS4	5.41	1.40304	9.41696	2.77841e-05
TX5-07KS4	-6.1275	-10.1345	-2.12054	2.42344e-07
TY11-07KS4	5.5675	1.56054	9.57446	1.02375e-05
TY2-07KS4	6.9925	2.98554	10.9995	4.47885e-10
TY7-07KS4	6.86	2.85304	10.867	1.21509e-09
ZB648-07KS4	4.8175	0.810536	8.82446	0.00092699
238-177	-5.0025	-9.00946	-0.995536	0.000324437
4019-177	-4.4575	-8.46446	-0.450536	0.00624029
501-177	-5.5225	-9.52946	-1.51554	1.36524e-05
7381-177	-9.3225	-13.3295	-5.31554	2.33547e-12
835b-177	14.56	10.553	18.567	1.05571e-12
BEM-177	-6.9475	-10.9545	-2.94054	6.29274e-10
By4839-177	-7.095	-11.102	-3.08804	2.06035e-10
CIMBL141-177	-4.135	-8.14196	-0.128036	0.0287988
CIMBL146-177	-7.605	-11.612	-3.59804	6.18416e-12
CIMBL45-177	-6.2025	-10.2095	-2.19554	1.43703e-07
CIMBL46-177	-4.665	-8.67196	-0.658036	0.00212792
CIMBL47-177	-5.3675	-9.37446	-1.36054	3.6214e-05
CIMBL60-177	-5.1375	-9.14446	-1.13054	0.000146798
CIMBL73-177	-8.03	-12.037	-4.02304	2.6773e-12
CIMBL9-177	-8.125	-12.132	-4.11804	2.57938e-12
CIMBL96-177	7.1275	3.12054	11.1345	1.61186e-10
CIMBL99-177	5.8275	1.82054	9.83446	1.86647e-06
CML118-177	-4.975	-8.98196	-0.968036	0.000380283
CML121-177	15.4225	11.4155	19.4295	1.05571e-12
CML171-177	-4.3725	-8.37946	-0.365536	0.00950651
CML191-177	-6.0725	-10.0795	-2.06554	3.54448e-07
CML411-177	-4.12	-8.12696	-0.113036	0.0307757
CML473-177	-5.37	-9.37696	-1.36304	3.56558e-05
dan340-177	-4.415	-8.42196	-0.408036	0.00771378
Dan4245-177	-4.4975	-8.50446	-0.490536	0.0050979
DH3732-177	-5.535	-9.54196	-1.52804	1.26058e-05
DSB-177	-6.15	-10.157	-2.14304	2.07281e-07
EN25-177	-4.065	-8.07196	-0.0580363	0.0391039
FCD0602-177	-6.055	-10.062	-2.04804	3.99809e-07
GEMS2-177	-7.4675	-11.4745	-3.46054	1.36896e-11
GEMS30-177	-4.3975	-8.40446	-0.390536	0.00841002
GEMS48-177	-4.7825	-8.78946	-0.775536	0.00112496
GEMS53-177	-7.4925	-11.4995	-3.48554	1.17116e-11
GEMS55-177	-6.9175	-10.9245	-2.91054	7.88847e-10
GEMS9-177	-4.3775	-8.38446	-0.370536	0.00927712
Gy462-177	5.8575	1.85054	9.86446	1.52736e-06
J4112-177	-7.3975	-11.4045	-3.39054	2.19113e-11
JY01-177	-4.975	-8.98196	-0.968036	0.000380283
Liao5263-177	-5.75	-9.75696	-1.74304	3.12099e-06
Lx9801-177	-6.69	-10.697	-2.68304	4.30505e-09
Nan21-3-177	-5.9925	-9.99946	-1.98554	6.13323e-07
NMJT-177	-6.2425	-10.2495	-2.23554	1.08537e-07
p178-177	-4.4975	-8.50446	-0.490536	0.0050979
R08-177	-4.8925	-8.89946	-0.885536	0.000608901
Si273-177	-5.11	-9.11696	-1.10304	0.000172841
SW92E114-177	-4.9525	-8.95946	-0.945536	0.000432748
Sy999-177	-5.7225	-9.72946	-1.71554	3.74047e-06
Tian77-177	-6.9925	-10.9995	-2.98554	4.47885e-10
TX5-177	-10.4525	-14.4595	-6.44554	1.15341e-12
TY4-177	-7.0025	-11.0095	-2.99554	4.15237e-10
U8112-177	-4.19	-8.19696	-0.183036	0.0224902
W138-177	-6.7725	-10.7795	-2.76554	2.33569e-09
WH413-177	-6.3	-10.307	-2.29304	7.23355e-08
Xun971-177	-4.975	-8.98196	-0.968036	0.000380283
Ye8001-177	-6.59	-10.597	-2.58304	8.97476e-09
Z2018F-177	-4.6025	-8.60946	-0.595536	0.00296271
Zheng29-177	-4.7425	-8.74946	-0.735536	0.00140061
Zhong69-177	-4.07	-8.07696	-0.0630363	0.0382717
4F1-238	4.585	0.578036	8.59196	0.003247
7381-238	-4.32	-8.32696	-0.313036	0.0122538
835b-238	19.5625	15.5555	23.5695	1.05571e-12
8902-238	6.3275	2.32054	10.3345	5.95188e-08
975-12-238	7.66	3.65304	11.667	4.90463e-12
By4960-238	8.17	4.16304	12.177	2.58205e-12
chuan48-2-238	8.425	4.41804	12.432	2.5332e-12
CIMBL10-238	5.6	1.59304	9.60696	8.30537e-06
CIMBL123-238	7.975	3.96804	11.982	2.69962e-12
CIMBL129-238	4.185	0.178036	8.19196	0.023007
CIMBL133-238	6.125	2.11804	10.132	2.46583e-07
CIMBL136-238	7.185	3.17804	11.192	1.04319e-10
CIMBL154-238	6.735	2.72804	10.742	3.08598e-09
CIMBL16-238	4.8125	0.805536	8.81946	0.000953077
CIMBL30-238	8.6575	4.65054	12.6645	2.51399e-12
CIMBL69-238	5.4925	1.48554	9.49946	1.65216e-05
CIMBL77-238	7.1475	3.14054	11.1545	1.3852e-10
CIMBL96-238	12.13	8.12304	16.137	1.05571e-12
CIMBL99-238	10.83	6.82304	14.837	1.06859e-12
CML114-238	5.605	1.59804	9.61196	8.04162e-06
CML115-238	7.1025	3.09554	11.1095	1.94644e-10
CML121-238	20.425	16.418	24.432	1.05571e-12
CML139-238	5.9425	1.93554	9.94946	8.61549e-07
CML304-238	5.245	1.23804	9.25196	7.68815e-05
CML323-238	5.7175	1.71054	9.72446	3.86536e-06
CML480-238	4.9925	0.985536	8.99946	0.000343764
CML69-238	8.88	4.87304	12.887	2.47191e-12
Dan599-238	5.625	1.61804	9.63196	7.06603e-06
DE.EX-238	5.4975	1.49054	9.50446	1.60057e-05
DH29-238	8.6775	4.67054	12.6845	2.55362e-12
GEMS15-238	6.0625	2.05554	10.0695	3.7971e-07
GEMS33-238	8.1375	4.13054	12.1445	2.56117e-12
GEMS40-238	7.97	3.96304	11.977	2.67864e-12
GEMS47-238	4.965	0.958036	8.97196	0.000402798
GEMS6-238	7.9225	3.91554	11.9295	2.80143e-12
GEMS62-238	4.3625	0.355536	8.36946	0.00998116
Gy1032-238	4.5075	0.500536	8.51446	0.00484467
Gy462-238	10.86	6.85304	14.867	1.06704e-12
JH96C-238	5.325	1.31804	9.33196	4.71101e-05
MN-238	6.0875	2.08054	10.0945	3.19618e-07
TX5-238	-5.45	-9.45696	-1.44304	2.16137e-05
TY11-238	6.245	2.23804	10.252	1.06645e-07
TY2-238	7.67	3.66304	11.677	4.71256e-12
TY5-238	4.2375	0.230536	8.24446	0.0180805
TY7-238	7.5375	3.53054	11.5445	8.91387e-12
Yu87-1-238	4.065	0.0580363	8.07196	0.0391039
ZB648-238	5.495	1.48804	9.50196	1.62617e-05
Zheng653-238	4.0675	0.0605363	8.07446	0.0386858
ZZ03-238	4.3625	0.355536	8.36946	0.00998116
7381-303WX	-6.75	-10.757	-2.74304	2.76091e-09
835b-303WX	17.1325	13.1255	21.1395	1.05571e-12
975-12-303WX	5.23	1.22304	9.23696	8.42094e-05
BEM-303WX	-4.375	-8.38196	-0.368036	0.00939117
By4839-303WX	-4.5225	-8.52946	-0.515536	0.00448689
By4960-303WX	5.74	1.73304	9.74696	3.33367e-06
chuan48-2-303WX	5.995	1.98804	10.002	6.02955e-07
CIMBL123-303WX	5.545	1.53804	9.55196	1.18253e-05
CIMBL136-303WX	4.755	0.748036	8.76196	0.00130821
CIMBL146-303WX	-5.0325	-9.03946	-1.02554	0.000272535
CIMBL154-303WX	4.305	0.298036	8.31196	0.0131639
CIMBL30-303WX	6.2275	2.22054	10.2345	1.20601e-07
CIMBL73-303WX	-5.4575	-9.46446	-1.45054	2.06157e-05
CIMBL77-303WX	4.7175	0.710536	8.72446	0.00160441
CIMBL9-303WX	-5.5525	-9.55946	-1.54554	1.1271e-05
CIMBL96-303WX	9.7	5.69304	13.707	1.92502e-12
CIMBL99-303WX	8.4	4.39304	12.407	2.58882e-12
CML115-303WX	4.6725	0.665536	8.67946	0.00204428
CML121-303WX	17.995	13.988	22.002	1.05571e-12
CML69-303WX	6.45	2.44304	10.457	2.47828e-08
DH29-303WX	6.2475	2.24054	10.2545	1.04785e-07
GEMS2-303WX	-4.895	-8.90196	-0.888036	0.000600354
GEMS33-303WX	5.7075	1.70054	9.71446	4.12749e-06
GEMS40-303WX	5.54	1.53304	9.54696	1.22095e-05
GEMS53-303WX	-4.92	-8.92696	-0.913036	0.000520978
GEMS55-303WX	-4.345	-8.35196	-0.338036	0.010865
GEMS6-303WX	5.4925	1.48554	9.49946	1.65216e-05
Gy462-303WX	8.43	4.42304	12.437	2.53098e-12
J4112-303WX	-4.825	-8.83196	-0.818036	0.000889136
Lx9801-303WX	-4.1175	-8.12446	-0.110536	0.0311168
Tian77-303WX	-4.42	-8.42696	-0.413036	0.00752495
TX5-303WX	-7.88	-11.887	-3.87304	2.89135e-12
TY2-303WX	5.24	1.23304	9.24696	7.92526e-05
TY4-303WX	-4.43	-8.43696	-0.423036	0.00716015
TY7-303WX	5.1075	1.10054	9.11446	0.000175418
W138-303WX	-4.2	-8.20696	-0.193036	0.0214879
Ye8001-303WX	-4.0175	-8.02446	-0.0105363	0.0478437
4F1-4019	4.04	0.0330363	8.04696	0.0435101
7381-4019	-4.865	-8.87196	-0.858036	0.000710964
835b-4019	19.0175	15.0105	23.0245	1.05571e-12
8902-4019	5.7825	1.77554	9.78946	2.51745e-06
975-12-4019	7.115	3.10804	11.122	1.77035e-10
By4960-4019	7.625	3.61804	11.632	5.72242e-12
chuan48-2-4019	7.88	3.87304	11.887	2.89135e-12
CIMBL10-4019	5.055	1.04804	9.06196	0.000238961
CIMBL123-4019	7.43	3.42304	11.437	1.75674e-11
CIMBL133-4019	5.58	1.57304	9.58696	9.44739e-06
CIMBL136-4019	6.64	2.63304	10.647	6.22162e-09
CIMBL154-4019	6.19	2.18304	10.197	1.56833e-07
CIMBL16-4019	4.2675	0.260536	8.27446	0.0157181
CIMBL30-4019	8.1125	4.10554	12.1195	2.60336e-12
CIMBL69-4019	4.9475	0.940536	8.95446	0.000445319
CIMBL77-4019	6.6025	2.59554	10.6095	8.19067e-09
CIMBL96-4019	11.585	7.57804	15.592	1.05571e-12
CIMBL99-4019	10.285	6.27804	14.292	1.22358e-12
CML114-4019	5.06	1.05304	9.06696	0.000232061
CML115-4019	6.5575	2.55054	10.5645	1.13765e-08
CML121-4019	19.88	15.873	23.887	1.05571e-12
CML139-4019	5.3975	1.39054	9.40446	3.00421e-05
CML304-4019	4.7	0.693036	8.70696	0.00176354
CML323-4019	5.1725	1.16554	9.17946	0.000119096
CML480-4019	4.4475	0.440536	8.45446	0.00656119
CML69-4019	8.335	4.32804	12.342	2.52409e-12
Dan599-4019	5.08	1.07304	9.08696	0.000206336
DE.EX-4019	4.9525	0.945536	8.95946	0.000432748
DH29-4019	8.1325	4.12554	12.1395	2.56839e-12
GEMS15-4019	5.5175	1.51054	9.52446	1.40943e-05
GEMS33-4019	7.5925	3.58554	11.5995	6.58884e-12
GEMS40-4019	7.425	3.41804	11.432	1.8177e-11
GEMS47-4019	4.42	0.413036	8.42696	0.00752495
GEMS6-4019	7.3775	3.37054	11.3845	2.52324e-11
Gy462-4019	10.315	6.30804	14.322	1.21247e-12
JH96C-4019	4.78	0.773036	8.78696	0.00114055
MN-4019	5.5425	1.53554	9.54946	1.20159e-05
TX5-4019	-5.995	-10.002	-1.98804	6.02955e-07
TY11-4019	5.7	1.69304	9.70696	4.33541e-06
TY2-4019	7.125	3.11804	11.132	1.64265e-10
TY7-4019	6.9925	2.98554	10.9995	4.47885e-10
ZB648-4019	4.95	0.943036	8.95696	0.00043899
501-4F1	-5.105	-9.11196	-1.09804	0.000178033
7381-4F1	-8.905	-12.912	-4.89804	2.58005e-12
835b-4F1	14.9775	10.9705	18.9845	1.05571e-12
BEM-4F1	-6.53	-10.537	-2.52304	1.38957e-08
By4839-4F1	-6.6775	-10.6845	-2.67054	4.721e-09
CIMBL146-4F1	-7.1875	-11.1945	-3.18054	1.0236e-10
CIMBL30-4F1	4.0725	0.0655363	8.07946	0.0378615
CIMBL45-4F1	-5.785	-9.79196	-1.77804	2.47607e-06
CIMBL46-4F1	-4.2475	-8.25446	-0.240536	0.0172592
CIMBL47-4F1	-4.95	-8.95696	-0.943036	0.00043899
CIMBL60-4F1	-4.72	-8.72696	-0.713036	0.00158282
CIMBL73-4F1	-7.6125	-11.6195	-3.60554	6.05205e-12
CIMBL9-4F1	-7.7075	-11.7145	-3.70054	4.08662e-12
CIMBL96-4F1	7.545	3.53804	11.552	8.53817e-12
CIMBL99-4F1	6.245	2.23804	10.252	1.06645e-07
CML118-4F1	-4.5575	-8.56446	-0.550536	0.00374635
CML121-4F1	15.84	11.833	19.847	1.05571e-12
CML191-4F1	-5.655	-9.66196	-1.64804	5.81571e-06
CML473-4F1	-4.9525	-8.95946	-0.945536	0.000432748
CML69-4F1	4.295	0.288036	8.30196	0.0138048
Dan4245-4F1	-4.08	-8.08696	-0.0730363	0.0366542
DH29-4F1	4.0925	0.0855363	8.09946	0.0347179
DH3732-4F1	-5.1175	-9.12446	-1.11054	0.000165326
DSB-4F1	-5.7325	-9.73946	-1.72554	3.50242e-06
FCD0602-4F1	-5.6375	-9.64446	-1.63054	6.51603e-06
GEMS2-4F1	-7.05	-11.057	-3.04304	2.89864e-10
GEMS48-4F1	-4.365	-8.37196	-0.358036	0.00986048
GEMS53-4F1	-7.075	-11.082	-3.06804	2.39804e-10
GEMS55-4F1	-6.5	-10.507	-2.49304	1.72727e-08
Gy462-4F1	6.275	2.26804	10.282	8.6321e-08
J4112-4F1	-6.98	-10.987	-2.97304	4.92301e-10
JY01-4F1	-4.5575	-8.56446	-0.550536	0.00374635
Liao5263-4F1	-5.3325	-9.33946	-1.32554	4.49796e-05
Lx9801-4F1	-6.2725	-10.2795	-2.26554	8.78578e-08
Nan21-3-4F1	-5.575	-9.58196	-1.56804	9.75603e-06
NMJT-4F1	-5.825	-9.83196	-1.81804	1.89785e-06
p178-4F1	-4.08	-8.08696	-0.0730363	0.0366542
R08-4F1	-4.475	-8.48196	-0.468036	0.00571378
Si273-4F1	-4.6925	-8.69946	-0.685536	0.00183624
SW92E114-4F1	-4.535	-8.54196	-0.528036	0.00420787
Sy999-4F1	-5.305	-9.31196	-1.29804	5.32817e-05
Tian77-4F1	-6.575	-10.582	-2.56804	1.00137e-08
TX5-4F1	-10.035	-14.042	-6.02804	1.45228e-12
TY4-4F1	-6.585	-10.592	-2.57804	9.30861e-09
W138-4F1	-6.355	-10.362	-2.34804	4.8943e-08
WH413-4F1	-5.8825	-9.88946	-1.87554	1.29152e-06
Xun971-4F1	-4.5575	-8.56446	-0.550536	0.00374635
Ye8001-4F1	-6.1725	-10.1795	-2.16554	1.77215e-07
Z2018F-4F1	-4.185	-8.19196	-0.178036	0.023007
Zheng29-4F1	-4.325	-8.33196	-0.318036	0.0119636
7327-501	4.4025	0.395536	8.40946	0.00820535
835b-501	20.0825	16.0755	24.0895	1.05571e-12
8902-501	6.8475	2.84054	10.8545	1.33432e-09
975-12-501	8.18	4.17304	12.187	2.56073e-12
By4960-501	8.69	4.68304	12.697	2.53397e-12
By804-501	4.1	0.0930363	8.10696	0.0336004
chuan48-2-501	8.945	4.93804	12.952	2.48057e-12
CIMBL10-501	6.12	2.11304	10.127	2.55279e-07
CIMBL123-501	8.495	4.48804	12.502	2.54652e-12
CIMBL129-501	4.705	0.698036	8.71196	0.00171661
CIMBL133-501	6.645	2.63804	10.652	5.99718e-09
CIMBL136-501	7.705	3.69804	11.712	4.13169e-12
CIMBL154-501	7.255	3.24804	11.262	6.17534e-11
CIMBL16-501	5.3325	1.32554	9.33946	4.49796e-05
CIMBL30-501	9.1775	5.17054	13.1845	2.45137e-12
CIMBL6-501	4.2825	0.275536	8.28946	0.0146463
CIMBL69-501	6.0125	2.00554	10.0195	5.35037e-07
CIMBL77-501	7.6675	3.66054	11.6745	4.75586e-12
CIMBL96-501	12.65	8.64304	16.657	1.05571e-12
CIMBL99-501	11.35	7.34304	15.357	1.05593e-12
CML114-501	6.125	2.11804	10.132	2.46583e-07
CML115-501	7.6225	3.61554	11.6295	5.79858e-12
CML121-501	20.945	16.938	24.952	1.05571e-12
CML139-501	6.4625	2.45554	10.4695	2.26481e-08
CML304-501	5.765	1.75804	9.77196	2.82663e-06
CML323-501	6.2375	2.23054	10.2445	1.1242e-07
CML361-501	4.31	0.303036	8.31696	0.0128538
CML480-501	5.5125	1.50554	9.51946	1.45501e-05
CML69-501	9.4	5.39304	13.407	2.2603e-12
Dan599-501	6.145	2.13804	10.152	2.14614e-07
DE.EX-501	6.0175	2.01054	10.0245	5.17051e-07
DH29-501	9.1975	5.19054	13.2045	2.48657e-12
GEMS15-501	6.5825	2.57554	10.5895	9.48015e-09
GEMS16-501	4.195	0.188036	8.20196	0.0219838
GEMS33-501	8.6575	4.65054	12.6645	2.51399e-12
GEMS40-501	8.49	4.48304	12.497	2.5544e-12
GEMS47-501	5.485	1.47804	9.49196	1.73262e-05
GEMS6-501	8.4425	4.43554	12.4495	2.51388e-12
GEMS62-501	4.8825	0.875536	8.88946	0.000644272
Gy1032-501	5.0275	1.02054	9.03446	0.000280591
Gy462-501	11.38	7.37304	15.387	1.05593e-12
JH96C-501	5.845	1.83804	9.85196	1.66062e-06
MN-501	6.6075	2.60054	10.6145	7.8963e-09
TX5-501	-4.93	-8.93696	-0.923036	0.000492138
TY11-501	6.765	2.75804	10.772	2.46971e-09
TY2-501	8.19	4.18304	12.197	2.53453e-12
TY5-501	4.7575	0.750536	8.76446	0.00129044
TY7-501	8.0575	4.05054	12.0645	2.60869e-12
Yu87-1-501	4.585	0.578036	8.59196	0.003247
ZB648-501	6.015	2.00804	10.022	5.25968e-07
Zheng653-501	4.5875	0.580536	8.59446	0.00320487
ZZ03-501	4.8825	0.875536	8.88946	0.000644272
7381-5237	-6.3575	-10.3645	-2.35054	4.80788e-08
835b-5237	17.525	13.518	21.532	1.05571e-12
8902-5237	4.29	0.283036	8.29696	0.0141359
975-12-5237	5.6225	1.61554	9.62946	7.18134e-06
By4839-5237	-4.13	-8.13696	-0.123036	0.0294447
By4960-5237	6.1325	2.12554	10.1395	2.34081e-07
chuan48-2-5237	6.3875	2.38054	10.3945	3.88094e-08
CIMBL123-5237	5.9375	1.93054	9.94446	8.91222e-07
CIMBL133-5237	4.0875	0.0805363	8.09446	0.0354812
CIMBL136-5237	5.1475	1.14054	9.15446	0.000138304
CIMBL146-5237	-4.64	-8.64696	-0.633036	0.0024308
CIMBL154-5237	4.6975	0.690536	8.70446	0.00178746
CIMBL30-5237	6.62	2.61304	10.627	7.20524e-09
CIMBL73-5237	-5.065	-9.07196	-1.05804	0.000225354
CIMBL77-5237	5.11	1.10304	9.11696	0.000172841
CIMBL9-5237	-5.16	-9.16696	-1.15304	0.000128353
CIMBL96-5237	10.0925	6.08554	14.0995	1.40632e-12
CIMBL99-5237	8.7925	4.78554	12.7995	2.63012e-12
CML115-5237	5.065	1.05804	9.07196	0.000225354
CML121-5237	18.3875	14.3805	22.3945	1.05571e-12
CML69-5237	6.8425	2.83554	10.8495	1.38523e-09
DH29-5237	6.64	2.63304	10.647	6.22162e-09
GEMS15-5237	4.025	0.0180363	8.03196	0.0463589
GEMS2-5237	-4.5025	-8.50946	-0.495536	0.00496977
GEMS33-5237	6.1	2.09304	10.107	2.9318e-07
GEMS40-5237	5.9325	1.92554	9.93946	9.21896e-07
GEMS53-5237	-4.5275	-8.53446	-0.520536	0.00437325
GEMS6-5237	5.885	1.87804	9.89196	1.27e-06
Gy462-5237	8.8225	4.81554	12.8295	2.55762e-12
J4112-5237	-4.4325	-8.43946	-0.425536	0.00707157
MN-5237	4.05	0.0430363	8.05696	0.0416976
Tian77-5237	-4.0275	-8.03446	-0.0205363	0.045873
TX5-5237	-7.4875	-11.4945	-3.48054	1.20904e-11
TY11-5237	4.2075	0.200536	8.21446	0.020763
TY2-5237	5.6325	1.62554	9.63946	6.73082e-06
TY4-5237	-4.0375	-8.04446	-0.0305363	0.0439739
TY7-5237	5.5	1.49304	9.50696	1.57536e-05
7381-7327	-8.2025	-12.2095	-4.19554	2.51288e-12
835b-7327	15.68	11.673	19.687	1.05571e-12
BEM-7327	-5.8275	-9.83446	-1.82054	1.86647e-06
By4839-7327	-5.975	-9.98196	-1.96804	6.90965e-07
By4960-7327	4.2875	0.280536	8.29446	0.0143042
chuan48-2-7327	4.5425	0.535536	8.54946	0.00404839
CIMBL123-7327	4.0925	0.0855363	8.09946	0.0347179
CIMBL146-7327	-6.485	-10.492	-2.47804	1.92525e-08
CIMBL30-7327	4.775	0.768036	8.78196	0.00117235
CIMBL45-7327	-5.0825	-9.08946	-1.07554	0.000203321
CIMBL47-7327	-4.2475	-8.25446	-0.240536	0.0172592
CIMBL60-7327	-4.0175	-8.02446	-0.0105363	0.0478437
CIMBL73-7327	-6.91	-10.917	-2.90304	8.34673e-10
CIMBL9-7327	-7.005	-11.012	-2.99804	4.07456e-10
CIMBL96-7327	8.2475	4.24054	12.2545	2.56029e-12
CIMBL99-7327	6.9475	2.94054	10.9545	6.29274e-10
CML121-7327	16.5425	12.5355	20.5495	1.05571e-12
CML191-7327	-4.9525	-8.95946	-0.945536	0.000432748
CML473-7327	-4.25	-8.25696	-0.243036	0.0170593
CML69-7327	4.9975	0.990536	9.00446	0.000333966
DH29-7327	4.795	0.788036	8.80196	0.00105002
DH3732-7327	-4.415	-8.42196	-0.408036	0.00771378
DSB-7327	-5.03	-9.03696	-1.02304	0.000276535
FCD0602-7327	-4.935	-8.94196	-0.928036	0.000478299
GEMS2-7327	-6.3475	-10.3545	-2.34054	5.16284e-08
GEMS33-7327	4.255	0.248036	8.26196	0.0166658
GEMS40-7327	4.0875	0.0805363	8.09446	0.0354812
GEMS53-7327	-6.3725	-10.3795	-2.36554	4.32e-08
GEMS55-7327	-5.7975	-9.80446	-1.79054	2.27897e-06
GEMS6-7327	4.04	0.0330363	8.04696	0.0435101
Gy462-7327	6.9775	2.97054	10.9845	5.01687e-10
J4112-7327	-6.2775	-10.2845	-2.27054	8.48105e-08
Liao5263-7327	-4.63	-8.63696	-0.623036	0.00256304
Lx9801-7327	-5.57	-9.57696	-1.56304	1.00745e-05
Nan21-3-7327	-4.8725	-8.87946	-0.865536	0.00068161
NMJT-7327	-5.1225	-9.12946	-1.11554	0.000160493
Sy999-7327	-4.6025	-8.60946	-0.595536	0.00296271
Tian77-7327	-5.8725	-9.87946	-1.86554	1.38124e-06
TX5-7327	-9.3325	-13.3395	-5.32554	2.4617e-12
TY4-7327	-5.8825	-9.88946	-1.87554	1.29152e-06
W138-7327	-5.6525	-9.65946	-1.64554	5.91105e-06
WH413-7327	-5.18	-9.18696	-1.17304	0.000113856
Ye8001-7327	-5.47	-9.47696	-1.46304	1.90513e-05
835a-7381	6.875	2.86804	10.882	1.08577e-09
835b-7381	23.8825	19.8755	27.8895	1.05571e-12
8902-7381	10.6475	6.64054	14.6545	1.09945e-12
975-12-7381	11.98	7.97304	15.987	1.05571e-12
B111-7381	5.325	1.31804	9.33196	4.71101e-05
By4960-7381	12.49	8.48304	16.497	1.05571e-12
By804-7381	7.9	3.89304	11.907	2.80154e-12
By813-7381	5.4575	1.45054	9.46446	2.06157e-05
By855-7381	5.9125	1.90554	9.91946	1.05528e-06
CA47-7381	5.9175	1.91054	9.92446	1.02026e-06
Chang7-2-7381	5.4625	1.45554	9.46946	1.99755e-05
chuan48-2-7381	12.745	8.73804	16.752	1.05571e-12
CIMBL10-7381	9.92	5.91304	13.927	1.61371e-12
CIMBL123-7381	12.295	8.28804	16.302	1.05571e-12
CIMBL129-7381	8.505	4.49804	12.512	2.52531e-12
CIMBL13-7381	7.145	3.13804	11.152	1.4117e-10
CIMBL133-7381	10.445	6.43804	14.452	1.15785e-12
CIMBL136-7381	11.505	7.49804	15.512	1.05571e-12
CIMBL139-7381	7.5875	3.58054	11.5945	6.75537e-12
CIMBL141-7381	5.1875	1.18054	9.19446	0.000108839
CIMBL154-7381	11.055	7.04804	15.062	1.05838e-12
CIMBL155-7381	6.52	2.51304	10.527	1.49419e-08
CIMBL16-7381	9.1325	5.12554	13.1395	2.49112e-12
CIMBL17-7381	5.6425	1.63554	9.64946	6.30794e-06
CIMBL30-7381	12.9775	8.97054	16.9845	1.05571e-12
CIMBL42-7381	7.345	3.33804	11.352	3.18495e-11
CIMBL46-7381	4.6575	0.650536	8.66446	0.00221481
CIMBL54-7381	5.985	1.97804	9.99196	6.4549e-07
CIMBL6-7381	8.0825	4.07554	12.0895	2.55429e-12
CIMBL60-7381	4.185	0.178036	8.19196	0.023007
CIMBL69-7381	9.8125	5.80554	13.8195	1.76581e-12
CIMBL77-7381	11.4675	7.46054	15.4745	1.05593e-12
CIMBL83-7381	6.005	1.99804	10.012	5.63172e-07
CIMBL96-7381	16.45	12.443	20.457	1.05571e-12
CIMBL99-7381	15.15	11.143	19.157	1.05571e-12
CML113-7381	7.135	3.12804	11.142	1.52279e-10
CML114-7381	9.925	5.91804	13.932	1.59839e-12
CML115-7381	11.4225	7.41554	15.4295	1.05593e-12
CML116-7381	6.3875	2.38054	10.3945	3.88094e-08
CML118-7381	4.3475	0.340536	8.35446	0.0107345
CML121-7381	24.745	20.738	28.752	1.05571e-12
CML139-7381	10.2625	6.25554	14.2695	1.25133e-12
CML170-7381	7.665	3.65804	11.672	4.79849e-12
CML171-7381	4.95	0.943036	8.95696	0.00043899
CML304-7381	9.565	5.55804	13.572	2.14306e-12
CML32-7381	6.5225	2.51554	10.5295	1.46733e-08
CML323-7381	10.0375	6.03054	14.0445	1.44984e-12
CML325-7381	6.5175	2.51054	10.5245	1.52154e-08
CML361-7381	8.11	4.10304	12.117	2.62035e-12
CML411-7381	5.2025	1.19554	9.20946	9.94399e-05
CML480-7381	9.3125	5.30554	13.3195	2.3479e-12
CML496-7381	6.4975	2.49054	10.5045	1.75881e-08
CML51-7381	7.2725	3.26554	11.2795	5.42084e-11
CML69-7381	13.2	9.19304	17.207	1.05571e-12
dan340-7381	4.9075	0.900536	8.91446	0.000559316
Dan4245-7381	4.825	0.818036	8.83196	0.000889136
Dan599-7381	9.945	5.93804	13.952	1.58729e-12
DE.EX-7381	9.8175	5.81054	13.8245	1.75293e-12
DH29-7381	12.9975	8.99054	17.0045	1.05571e-12
EN25-7381	5.2575	1.25054	9.26446	7.12507e-05
GEMS11-7381	6.6325	2.62554	10.6395	6.5739e-09
GEMS15-7381	10.3825	6.37554	14.3895	1.18938e-12
GEMS16-7381	7.995	3.98804	12.002	2.68197e-12
GEMS30-7381	4.925	0.918036	8.93196	0.000506361
GEMS31-7381	5.42	1.41304	9.42696	2.60975e-05
GEMS33-7381	12.4575	8.45054	16.4645	1.05571e-12
GEMS40-7381	12.29	8.28304	16.297	1.05571e-12
GEMS41-7381	5.43	1.42304	9.43696	2.45106e-05
GEMS47-7381	9.285	5.27804	13.292	2.33069e-12
GEMS48-7381	4.54	0.533036	8.54696	0.0041009
GEMS6-7381	12.2425	8.23554	16.2495	1.05571e-12
GEMS61-7381	5.9425	1.93554	9.94946	8.61549e-07
GEMS62-7381	8.6825	4.67554	12.6895	2.55895e-12
GEMS63-7381	6.02	2.01304	10.027	5.08282e-07
GEMS9-7381	4.945	0.938036	8.95196	0.000451735
Gy1032-7381	8.8275	4.82054	12.8345	2.54241e-12
Gy386-7381	7.7	3.69304	11.707	4.19698e-12
GY386B-7381	6.5275	2.52054	10.5345	1.41503e-08
Gy462-7381	15.18	11.173	19.187	1.05571e-12
JH96C-7381	9.645	5.63804	13.652	2.01672e-12
JY01-7381	4.3475	0.340536	8.35446	0.0107345
L3180-7381	5.42	1.41304	9.42696	2.60975e-05
Liao5114-7381	5.7975	1.79054	9.80446	2.27897e-06
Lv28-7381	5.34	1.33304	9.34696	4.29429e-05
M165-7381	7.8	3.79304	11.807	3.24152e-12
M97-7381	6.5875	2.58054	10.5945	9.14011e-09
MN-7381	10.4075	6.40054	14.4145	1.17495e-12
mo17-7381	6.13	2.12304	10.137	2.38177e-07
p178-7381	4.825	0.818036	8.83196	0.000889136
Qi319-7381	7.2225	3.21554	11.2295	7.86295e-11
R08-7381	4.43	0.423036	8.43696	0.00716015
R15X1141-7381	5.695	1.68804	9.70196	4.47968e-06
SC55-7381	6.0825	2.07554	10.0895	3.30837e-07
Shen137-7381	5.675	1.66804	9.68196	5.10516e-06
Si273-7381	4.2125	0.205536	8.21946	0.0202921
SW92E114-7381	4.37	0.363036	8.37696	0.00962317
Sy1077-7381	6.74	2.73304	10.747	2.97362e-09
TY11-7381	10.565	6.55804	14.572	1.10834e-12
TY2-7381	11.99	7.98304	15.997	1.05571e-12
TY5-7381	8.5575	4.55054	12.5645	2.46969e-12
TY7-7381	11.8575	7.85054	15.8645	1.05571e-12
TY8-7381	5.4125	1.40554	9.41946	2.73528e-05
U8112-7381	5.1325	1.12554	9.13946	0.000151233
Wu109-7381	7.1175	3.11054	11.1245	1.73703e-10
Xun971-7381	4.3475	0.340536	8.35446	0.0107345
Ye478-7381	5.5825	1.57554	9.58946	9.29667e-06
Yu87-1-7381	8.385	4.37804	12.392	2.61691e-12
Z2018F-7381	4.72	0.713036	8.72696	0.00158282
ZB648-7381	9.815	5.80804	13.822	1.75826e-12
Zheng29-7381	4.58	0.573036	8.58696	0.00333285
Zheng30-7381	7.435	3.42804	11.442	1.69856e-11
Zheng653-7381	8.3875	4.38054	12.3945	2.61247e-12
Zhi41-7381	7.4275	3.42054	11.4345	1.78685e-11
Zhong69-7381	5.2525	1.24554	9.25946	7.34533e-05
ZZ01-7381	6.085	2.07804	10.092	3.2518e-07
ZZ03-7381	8.6825	4.67554	12.6895	2.55895e-12
835b-835a	17.0075	13.0005	21.0145	1.05571e-12
975-12-835a	5.105	1.09804	9.11196	0.000178033
BEM-835a	-4.5	-8.50696	-0.493036	0.00503345
By4839-835a	-4.6475	-8.65446	-0.640536	0.00233589
By4960-835a	5.615	1.60804	9.62196	7.53843e-06
chuan48-2-835a	5.87	1.86304	9.87696	1.4046e-06
CIMBL123-835a	5.42	1.41304	9.42696	2.60975e-05
CIMBL136-835a	4.63	0.623036	8.63696	0.00256304
CIMBL146-835a	-5.1575	-9.16446	-1.15054	0.000130286
CIMBL154-835a	4.18	0.173036	8.18696	0.0235347
CIMBL30-835a	6.1025	2.09554	10.1095	2.88156e-07
CIMBL73-835a	-5.5825	-9.58946	-1.57554	9.29667e-06
CIMBL77-835a	4.5925	0.585536	8.59946	0.00312215
CIMBL9-835a	-5.6775	-9.68446	-1.67054	5.02253e-06
CIMBL96-835a	9.575	5.56804	13.582	2.11575e-12
CIMBL99-835a	8.275	4.26804	12.282	2.59737e-12
CML115-835a	4.5475	0.540536	8.55446	0.00394525
CML121-835a	17.87	13.863	21.877	1.05571e-12
CML69-835a	6.325	2.31804	10.332	6.0585e-08
DH29-835a	6.1225	2.11554	10.1295	2.50894e-07
GEMS2-835a	-5.02	-9.02696	-1.01304	0.000293107
GEMS33-835a	5.5825	1.57554	9.58946	9.29667e-06
GEMS40-835a	5.415	1.40804	9.42196	2.6928e-05
GEMS53-835a	-5.045	-9.05196	-1.03804	0.000253358
GEMS55-835a	-4.47	-8.47696	-0.463036	0.0058598
GEMS6-835a	5.3675	1.36054	9.37446	3.6214e-05
Gy462-835a	8.305	4.29804	12.312	2.57494e-12
J4112-835a	-4.95	-8.95696	-0.943036	0.00043899
Lx9801-835a	-4.2425	-8.24946	-0.235536	0.0176655
Tian77-835a	-4.545	-8.55196	-0.538036	0.0039965
TX5-835a	-8.005	-12.012	-3.99804	2.65576e-12
TY2-835a	5.115	1.10804	9.12196	0.000167795
TY4-835a	-4.555	-8.56196	-0.548036	0.00379517
TY7-835a	4.9825	0.975536	8.98946	0.000364196
W138-835a	-4.325	-8.33196	-0.318036	0.0119636
Ye8001-835a	-4.1425	-8.14946	-0.135536	0.0278538
8902-835b	-13.235	-17.242	-9.22804	1.05571e-12
975-12-835b	-11.9025	-15.9095	-7.89554	1.05571e-12
B111-835b	-18.5575	-22.5645	-14.5505	1.05571e-12
BEM-835b	-21.5075	-25.5145	-17.5005	1.05571e-12
By4839-835b	-21.655	-25.662	-17.648	1.05571e-12
By4960-835b	-11.3925	-15.3995	-7.38554	1.05593e-12
By804-835b	-15.9825	-19.9895	-11.9755	1.05571e-12
By813-835b	-18.425	-22.432	-14.418	1.05571e-12
By855-835b	-17.97	-21.977	-13.963	1.05571e-12
CA47-835b	-17.965	-21.972	-13.958	1.05571e-12
Chang7-2-835b	-18.42	-22.427	-14.413	1.05571e-12
chuan48-2-835b	-11.1375	-15.1445	-7.13054	1.05771e-12
CIMBL10-835b	-13.9625	-17.9695	-9.95554	1.05571e-12
CIMBL123-835b	-11.5875	-15.5945	-7.58054	1.05571e-12
CIMBL129-835b	-15.3775	-19.3845	-11.3705	1.05571e-12
CIMBL13-835b	-16.7375	-20.7445	-12.7305	1.05571e-12
CIMBL133-835b	-13.4375	-17.4445	-9.43054	1.05571e-12
CIMBL136-835b	-12.3775	-16.3845	-8.37054	1.05571e-12
CIMBL139-835b	-16.295	-20.302	-12.288	1.05571e-12
CIMBL141-835b	-18.695	-22.702	-14.688	1.05571e-12
CIMBL146-835b	-22.165	-26.172	-18.158	1.05571e-12
CIMBL154-835b	-12.8275	-16.8345	-8.82054	1.05571e-12
CIMBL155-835b	-17.3625	-21.3695	-13.3555	1.05571e-12
CIMBL16-835b	-14.75	-18.757	-10.743	1.05571e-12
CIMBL17-835b	-18.24	-22.247	-14.233	1.05571e-12
CIMBL30-835b	-10.905	-14.912	-6.89804	1.0657e-12
CIMBL42-835b	-16.5375	-20.5445	-12.5305	1.05571e-12
CIMBL45-835b	-20.7625	-24.7695	-16.7555	1.05571e-12
CIMBL46-835b	-19.225	-23.232	-15.218	1.05571e-12
CIMBL47-835b	-19.9275	-23.9345	-15.9205	1.05571e-12
CIMBL54-835b	-17.8975	-21.9045	-13.8905	1.05571e-12
CIMBL6-835b	-15.8	-19.807	-11.793	1.05571e-12
CIMBL60-835b	-19.6975	-23.7045	-15.6905	1.05571e-12
CIMBL69-835b	-14.07	-18.077	-10.063	1.05571e-12
CIMBL73-835b	-22.59	-26.597	-18.583	1.05571e-12
CIMBL77-835b	-12.415	-16.422	-8.40804	1.05571e-12
CIMBL83-835b	-17.8775	-21.8845	-13.8705	1.05571e-12
CIMBL9-835b	-22.685	-26.692	-18.678	1.05571e-12
CIMBL96-835b	-7.4325	-11.4395	-3.42554	1.7271e-11
CIMBL99-835b	-8.7325	-12.7395	-4.72554	2.51188e-12
CML113-835b	-16.7475	-20.7545	-12.7405	1.05571e-12
CML114-835b	-13.9575	-17.9645	-9.95054	1.05571e-12
CML115-835b	-12.46	-16.467	-8.45304	1.05571e-12
CML116-835b	-17.495	-21.502	-13.488	1.05571e-12
CML118-835b	-19.535	-23.542	-15.528	1.05571e-12
CML139-835b	-13.62	-17.627	-9.61304	1.05571e-12
CML170-835b	-16.2175	-20.2245	-12.2105	1.05571e-12
CML171-835b	-18.9325	-22.9395	-14.9255	1.05571e-12
CML191-835b	-20.6325	-24.6395	-16.6255	1.05571e-12
CML304-835b	-14.3175	-18.3245	-10.3105	1.05571e-12
CML32-835b	-17.36	-21.367	-13.353	1.05571e-12
CML323-835b	-13.845	-17.852	-9.83804	1.05571e-12
CML325-835b	-17.365	-21.372	-13.358	1.05571e-12
CML361-835b	-15.7725	-19.7795	-11.7655	1.05571e-12
CML411-835b	-18.68	-22.687	-14.673	1.05571e-12
CML473-835b	-19.93	-23.937	-15.923	1.05571e-12
CML480-835b	-14.57	-18.577	-10.563	1.05571e-12
CML496-835b	-17.385	-21.392	-13.378	1.05571e-12
CML51-835b	-16.61	-20.617	-12.603	1.05571e-12
CML69-835b	-10.6825	-14.6895	-6.67554	1.09168e-12
dan340-835b	-18.975	-22.982	-14.968	1.05571e-12
Dan4245-835b	-19.0575	-23.0645	-15.0505	1.05571e-12
Dan599-835b	-13.9375	-17.9445	-9.93054	1.05571e-12
DE.EX-835b	-14.065	-18.072	-10.058	1.05571e-12
DH29-835b	-10.885	-14.892	-6.87804	1.06615e-12
DH3732-835b	-20.095	-24.102	-16.088	1.05571e-12
DSB-835b	-20.71	-24.717	-16.703	1.05571e-12
EN25-835b	-18.625	-22.632	-14.618	1.05571e-12
FCD0602-835b	-20.615	-24.622	-16.608	1.05571e-12
GEMS11-835b	-17.25	-21.257	-13.243	1.05571e-12
GEMS15-835b	-13.5	-17.507	-9.49304	1.05571e-12
GEMS16-835b	-15.8875	-19.8945	-11.8805	1.05571e-12
GEMS2-835b	-22.0275	-26.0345	-18.0205	1.05571e-12
GEMS30-835b	-18.9575	-22.9645	-14.9505	1.05571e-12
GEMS31-835b	-18.4625	-22.4695	-14.4555	1.05571e-12
GEMS33-835b	-11.425	-15.432	-7.41804	1.05593e-12
GEMS40-835b	-11.5925	-15.5995	-7.58554	1.05571e-12
GEMS41-835b	-18.4525	-22.4595	-14.4455	1.05571e-12
GEMS47-835b	-14.5975	-18.6045	-10.5905	1.05571e-12
GEMS48-835b	-19.3425	-23.3495	-15.3355	1.05571e-12
GEMS53-835b	-22.0525	-26.0595	-18.0455	1.05571e-12
GEMS55-835b	-21.4775	-25.4845	-17.4705	1.05571e-12
GEMS6-835b	-11.64	-15.647	-7.63304	1.05571e-12
GEMS61-835b	-17.94	-21.947	-13.933	1.05571e-12
GEMS62-835b	-15.2	-19.207	-11.193	1.05571e-12
GEMS63-835b	-17.8625	-21.8695	-13.8555	1.05571e-12
GEMS9-835b	-18.9375	-22.9445	-14.9305	1.05571e-12
Gy1032-835b	-15.055	-19.062	-11.048	1.05571e-12
Gy386-835b	-16.1825	-20.1895	-12.1755	1.05571e-12
GY386B-835b	-17.355	-21.362	-13.348	1.05571e-12
Gy462-835b	-8.7025	-12.7095	-4.69554	2.57794e-12
J4112-835b	-21.9575	-25.9645	-17.9505	1.05571e-12
JH96C-835b	-14.2375	-18.2445	-10.2305	1.05571e-12
JY01-835b	-19.535	-23.542	-15.528	1.05571e-12
L3180-835b	-18.4625	-22.4695	-14.4555	1.05571e-12
Liao5114-835b	-18.085	-22.092	-14.078	1.05571e-12
Liao5263-835b	-20.31	-24.317	-16.303	1.05571e-12
Lv28-835b	-18.5425	-22.5495	-14.5355	1.05571e-12
Lx9801-835b	-21.25	-25.257	-17.243	1.05571e-12
M165-835b	-16.0825	-20.0895	-12.0755	1.05571e-12
M97-835b	-17.295	-21.302	-13.288	1.05571e-12
MN-835b	-13.475	-17.482	-9.46804	1.05571e-12
mo17-835b	-17.7525	-21.7595	-13.7455	1.05571e-12
Nan21-3-835b	-20.5525	-24.5595	-16.5455	1.05571e-12
NMJT-835b	-20.8025	-24.8095	-16.7955	1.05571e-12
p178-835b	-19.0575	-23.0645	-15.0505	1.05571e-12
Qi319-835b	-16.66	-20.667	-12.653	1.05571e-12
R08-835b	-19.4525	-23.4595	-15.4455	1.05571e-12
R15X1141-835b	-18.1875	-22.1945	-14.1805	1.05571e-12
SC55-835b	-17.8	-21.807	-13.793	1.05571e-12
Shen137-835b	-18.2075	-22.2145	-14.2005	1.05571e-12
Si273-835b	-19.67	-23.677	-15.663	1.05571e-12
SW92E114-835b	-19.5125	-23.5195	-15.5055	1.05571e-12
Sy1077-835b	-17.1425	-21.1495	-13.1355	1.05571e-12
Sy999-835b	-20.2825	-24.2895	-16.2755	1.05571e-12
Tian77-835b	-21.5525	-25.5595	-17.5455	1.05571e-12
TX5-835b	-25.0125	-29.0195	-21.0055	1.05571e-12
TY11-835b	-13.3175	-17.3245	-9.31054	1.05571e-12
TY2-835b	-11.8925	-15.8995	-7.88554	1.05571e-12
TY4-835b	-21.5625	-25.5695	-17.5555	1.05571e-12
TY5-835b	-15.325	-19.332	-11.318	1.05571e-12
TY7-835b	-12.025	-16.032	-8.01804	1.05571e-12
TY8-835b	-18.47	-22.477	-14.463	1.05571e-12
U8112-835b	-18.75	-22.757	-14.743	1.05571e-12
W138-835b	-21.3325	-25.3395	-17.3255	1.05571e-12
WH413-835b	-20.86	-24.867	-16.853	1.05571e-12
Wu109-835b	-16.765	-20.772	-12.758	1.05571e-12
Xun971-835b	-19.535	-23.542	-15.528	1.05571e-12
Ye478-835b	-18.3	-22.307	-14.293	1.05571e-12
Ye8001-835b	-21.15	-25.157	-17.143	1.05571e-12
Yu87-1-835b	-15.4975	-19.5045	-11.4905	1.05571e-12
Z2018F-835b	-19.1625	-23.1695	-15.1555	1.05571e-12
ZB648-835b	-14.0675	-18.0745	-10.0605	1.05571e-12
Zheng29-835b	-19.3025	-23.3095	-15.2955	1.05571e-12
Zheng30-835b	-16.4475	-20.4545	-12.4405	1.05571e-12
Zheng653-835b	-15.495	-19.502	-11.488	1.05571e-12
Zhi41-835b	-16.455	-20.462	-12.448	1.05571e-12
Zhong69-835b	-18.63	-22.637	-14.623	1.05571e-12
ZZ01-835b	-17.7975	-21.8045	-13.7905	1.05571e-12
ZZ03-835b	-15.2	-19.207	-11.193	1.05571e-12
B111-8902	-5.3225	-9.32946	-1.31554	4.78418e-05
BEM-8902	-8.2725	-12.2795	-4.26554	2.59714e-12
By4839-8902	-8.42	-12.427	-4.41304	2.54663e-12
By813-8902	-5.19	-9.19696	-1.18304	0.000107215
By855-8902	-4.735	-8.74196	-0.728036	0.00145901
CA47-8902	-4.73	-8.73696	-0.723036	0.00149922
Chang7-2-8902	-5.185	-9.19196	-1.17804	0.000110487
CIMBL141-8902	-5.46	-9.46696	-1.45304	2.02932e-05
CIMBL146-8902	-8.93	-12.937	-4.92304	2.50522e-12
CIMBL155-8902	-4.1275	-8.13446	-0.120536	0.0297726
CIMBL17-8902	-5.005	-9.01196	-0.998036	0.000319772
CIMBL45-8902	-7.5275	-11.5345	-3.52054	9.45299e-12
CIMBL46-8902	-5.99	-9.99696	-1.98304	6.23867e-07
CIMBL47-8902	-6.6925	-10.6995	-2.68554	4.22631e-09
CIMBL54-8902	-4.6625	-8.66946	-0.655536	0.00215652
CIMBL60-8902	-6.4625	-10.4695	-2.45554	2.26481e-08
CIMBL73-8902	-9.355	-13.362	-5.34804	2.37332e-12
CIMBL83-8902	-4.6425	-8.64946	-0.635536	0.00239877
CIMBL9-8902	-9.45	-13.457	-5.44304	2.19036e-12
CIMBL96-8902	5.8025	1.79554	9.80946	2.2045e-06
CIMBL99-8902	4.5025	0.495536	8.50946	0.00496977
CML116-8902	-4.26	-8.26696	-0.253036	0.0162806
CML118-8902	-6.3	-10.307	-2.29304	7.23355e-08
CML121-8902	14.0975	10.0905	18.1045	1.05571e-12
CML171-8902	-5.6975	-9.70446	-1.69054	4.40697e-06
CML191-8902	-7.3975	-11.4045	-3.39054	2.19113e-11
CML32-8902	-4.125	-8.13196	-0.118036	0.0301036
CML325-8902	-4.13	-8.13696	-0.123036	0.0294447
CML411-8902	-5.445	-9.45196	-1.43804	2.23051e-05
CML473-8902	-6.695	-10.702	-2.68804	4.14899e-09
CML496-8902	-4.15	-8.15696	-0.143036	0.0269368
dan340-8902	-5.74	-9.74696	-1.73304	3.33367e-06
Dan4245-8902	-5.8225	-9.82946	-1.81554	1.92974e-06
DH3732-8902	-6.86	-10.867	-2.85304	1.21509e-09
DSB-8902	-7.475	-11.482	-3.46804	1.30894e-11
EN25-8902	-5.39	-9.39696	-1.38304	3.14815e-05
FCD0602-8902	-7.38	-11.387	-3.37304	2.47919e-11
GEMS11-8902	-4.015	-8.02196	-0.00803628	0.0483478
GEMS2-8902	-8.7925	-12.7995	-4.78554	2.63012e-12
GEMS30-8902	-5.7225	-9.72946	-1.71554	3.74047e-06
GEMS31-8902	-5.2275	-9.23446	-1.22054	8.54947e-05
GEMS41-8902	-5.2175	-9.22446	-1.21054	9.08291e-05
GEMS48-8902	-6.1075	-10.1145	-2.10054	2.7836e-07
GEMS53-8902	-8.8175	-12.8245	-4.81054	2.55895e-12
GEMS55-8902	-8.2425	-12.2495	-4.23554	2.56339e-12
GEMS61-8902	-4.705	-8.71196	-0.698036	0.00171661
GEMS63-8902	-4.6275	-8.63446	-0.620536	0.00259715
GEMS9-8902	-5.7025	-9.70946	-1.69554	4.26499e-06
GY386B-8902	-4.12	-8.12696	-0.113036	0.0307757
Gy462-8902	4.5325	0.525536	8.53946	0.00426233
J4112-8902	-8.7225	-12.7295	-4.71554	2.52498e-12
JY01-8902	-6.3	-10.307	-2.29304	7.23355e-08
L3180-8902	-5.2275	-9.23446	-1.22054	8.54947e-05
Liao5114-8902	-4.85	-8.85696	-0.843036	0.00077335
Liao5263-8902	-7.075	-11.082	-3.06804	2.39804e-10
Lv28-8902	-5.3075	-9.31446	-1.30054	5.24693e-05
Lx9801-8902	-8.015	-12.022	-4.00804	2.62801e-12
M97-8902	-4.06	-8.06696	-0.0530363	0.0399522
mo17-8902	-4.5175	-8.52446	-0.510536	0.00460329
Nan21-3-8902	-7.3175	-11.3245	-3.31054	3.88812e-11
NMJT-8902	-7.5675	-11.5745	-3.56054	7.52587e-12
p178-8902	-5.8225	-9.82946	-1.81554	1.92974e-06
R08-8902	-6.2175	-10.2245	-2.21054	1.29367e-07
R15X1141-8902	-4.9525	-8.95946	-0.945536	0.000432748
SC55-8902	-4.565	-8.57196	-0.558036	0.00360342
Shen137-8902	-4.9725	-8.97946	-0.965536	0.000385795
Si273-8902	-6.435	-10.442	-2.42804	2.76072e-08
SW92E114-8902	-6.2775	-10.2845	-2.27054	8.48105e-08
Sy999-8902	-7.0475	-11.0545	-3.04054	2.95413e-10
Tian77-8902	-8.3175	-12.3245	-4.31054	2.55052e-12
TX5-8902	-11.7775	-15.7845	-7.77054	1.05571e-12
TY4-8902	-8.3275	-12.3345	-4.32054	2.53852e-12
TY8-8902	-5.235	-9.24196	-1.22804	8.16946e-05
U8112-8902	-5.515	-9.52196	-1.50804	1.43204e-05
W138-8902	-8.0975	-12.1045	-4.09054	2.51887e-12
WH413-8902	-7.625	-11.632	-3.61804	5.72242e-12
Xun971-8902	-6.3	-10.307	-2.29304	7.23355e-08
Ye478-8902	-5.065	-9.07196	-1.05804	0.000225354
Ye8001-8902	-7.915	-11.922	-3.90804	2.82385e-12
Z2018F-8902	-5.9275	-9.93446	-1.92054	9.53604e-07
Zheng29-8902	-6.0675	-10.0745	-2.06054	3.66865e-07
Zhong69-8902	-5.395	-9.40196	-1.38804	3.05146e-05
ZZ01-8902	-4.5625	-8.56946	-0.555536	0.00365048
B111-975-12	-6.655	-10.662	-2.64804	5.57198e-09
BEM-975-12	-9.605	-13.612	-5.59804	2.08489e-12
By4839-975-12	-9.7525	-13.7595	-5.74554	1.85929e-12
By804-975-12	-4.08	-8.08696	-0.0730363	0.0366542
By813-975-12	-6.5225	-10.5295	-2.51554	1.46733e-08
By855-975-12	-6.0675	-10.0745	-2.06054	3.66865e-07
CA47-975-12	-6.0625	-10.0695	-2.05554	3.7971e-07
Chang7-2-975-12	-6.5175	-10.5245	-2.51054	1.52154e-08
CIMBL13-975-12	-4.835	-8.84196	-0.828036	0.000840958
CIMBL139-975-12	-4.3925	-8.39946	-0.385536	0.00861943
CIMBL141-975-12	-6.7925	-10.7995	-2.78554	2.01258e-09
CIMBL146-975-12	-10.2625	-14.2695	-6.25554	1.25133e-12
CIMBL155-975-12	-5.46	-9.46696	-1.45304	2.02932e-05
CIMBL17-975-12	-6.3375	-10.3445	-2.33054	5.54356e-08
CIMBL42-975-12	-4.635	-8.64196	-0.628036	0.00249609
CIMBL45-975-12	-8.86	-12.867	-4.85304	2.53209e-12
CIMBL46-975-12	-7.3225	-11.3295	-3.31554	3.74901e-11
CIMBL47-975-12	-8.025	-12.032	-4.01804	2.6904e-12
CIMBL54-975-12	-5.995	-10.002	-1.98804	6.02955e-07
CIMBL60-975-12	-7.795	-11.802	-3.78804	3.27283e-12
CIMBL73-975-12	-10.6875	-14.6945	-6.68054	1.09168e-12
CIMBL83-975-12	-5.975	-9.98196	-1.96804	6.90965e-07
CIMBL9-975-12	-10.7825	-14.7895	-6.77554	1.07148e-12
CIMBL96-975-12	4.47	0.463036	8.47696	0.0058598
CML113-975-12	-4.845	-8.85196	-0.838036	0.000795286
CML116-975-12	-5.5925	-9.59946	-1.58554	8.71689e-06
CML118-975-12	-7.6325	-11.6395	-3.62554	5.53402e-12
CML121-975-12	12.765	8.75804	16.772	1.05571e-12
CML170-975-12	-4.315	-8.32196	-0.308036	0.0125505
CML171-975-12	-7.03	-11.037	-3.02304	3.373e-10
CML191-975-12	-8.73	-12.737	-4.72304	2.51321e-12
CML32-975-12	-5.4575	-9.46446	-1.45054	2.06157e-05
CML325-975-12	-5.4625	-9.46946	-1.45554	1.99755e-05
CML411-975-12	-6.7775	-10.7845	-2.77054	2.25037e-09
CML473-975-12	-8.0275	-12.0345	-4.02054	2.67975e-12
CML496-975-12	-5.4825	-9.48946	-1.47554	1.76027e-05
CML51-975-12	-4.7075	-8.71446	-0.700536	0.00169359
dan340-975-12	-7.0725	-11.0795	-3.06554	2.44393e-10
Dan4245-975-12	-7.155	-11.162	-3.14804	1.30879e-10
DH3732-975-12	-8.1925	-12.1995	-4.18554	2.53253e-12
DSB-975-12	-8.8075	-12.8145	-4.80054	2.59004e-12
EN25-975-12	-6.7225	-10.7295	-2.71554	3.38549e-09
FCD0602-975-12	-8.7125	-12.7195	-4.70554	2.5463e-12
GEMS11-975-12	-5.3475	-9.35446	-1.34054	4.09959e-05
GEMS2-975-12	-10.125	-14.132	-6.11804	1.39588e-12
GEMS30-975-12	-7.055	-11.062	-3.04804	2.79077e-10
GEMS31-975-12	-6.56	-10.567	-2.55304	1.11711e-08
GEMS41-975-12	-6.55	-10.557	-2.54304	1.2015e-08
GEMS48-975-12	-7.44	-11.447	-3.43304	1.64218e-11
GEMS53-975-12	-10.15	-14.157	-6.14304	1.34504e-12
GEMS55-975-12	-9.575	-13.582	-5.56804	2.11575e-12
GEMS61-975-12	-6.0375	-10.0445	-2.03054	4.50855e-07
GEMS63-975-12	-5.96	-9.96696	-1.95304	7.65127e-07
GEMS9-975-12	-7.035	-11.042	-3.02804	3.24767e-10
Gy386-975-12	-4.28	-8.28696	-0.273036	0.0148201
GY386B-975-12	-5.4525	-9.45946	-1.44554	2.1276e-05
J4112-975-12	-10.055	-14.062	-6.04804	1.44251e-12
JY01-975-12	-7.6325	-11.6395	-3.62554	5.53402e-12
L3180-975-12	-6.56	-10.567	-2.55304	1.11711e-08
Liao5114-975-12	-6.1825	-10.1895	-2.17554	1.65269e-07
Liao5263-975-12	-8.4075	-12.4145	-4.40054	2.58049e-12
Lv28-975-12	-6.64	-10.647	-2.63304	6.22162e-09
Lx9801-975-12	-9.3475	-13.3545	-5.34054	2.40796e-12
M165-975-12	-4.18	-8.18696	-0.173036	0.0235347
M97-975-12	-5.3925	-9.39946	-1.38554	3.09944e-05
mo17-975-12	-5.85	-9.85696	-1.84304	1.606e-06
Nan21-3-975-12	-8.65	-12.657	-4.64304	2.51932e-12
NMJT-975-12	-8.9	-12.907	-4.89304	2.53486e-12
p178-975-12	-7.155	-11.162	-3.14804	1.30879e-10
Qi319-975-12	-4.7575	-8.76446	-0.750536	0.00129044
R08-975-12	-7.55	-11.557	-3.54304	8.29525e-12
R15X1141-975-12	-6.285	-10.292	-2.27804	8.04335e-08
SC55-975-12	-5.8975	-9.90446	-1.89054	1.16756e-06
Shen137-975-12	-6.305	-10.312	-2.29804	6.98188e-08
Si273-975-12	-7.7675	-11.7745	-3.76054	3.50719e-12
SW92E114-975-12	-7.61	-11.617	-3.60304	6.13076e-12
Sy1077-975-12	-5.24	-9.24696	-1.23304	7.92526e-05
Sy999-975-12	-8.38	-12.387	-4.37304	2.63667e-12
Tian77-975-12	-9.65	-13.657	-5.64304	2.02027e-12
TX5-975-12	-13.11	-17.117	-9.10304	1.05571e-12
TY4-975-12	-9.66	-13.667	-5.65304	1.99918e-12
TY8-975-12	-6.5675	-10.5745	-2.56054	1.05768e-08
U8112-975-12	-6.8475	-10.8545	-2.84054	1.33432e-09
W138-975-12	-9.43	-13.437	-5.42304	2.25342e-12
WH413-975-12	-8.9575	-12.9645	-4.95054	2.52309e-12
Wu109-975-12	-4.8625	-8.86946	-0.855536	0.000721016
Xun971-975-12	-7.6325	-11.6395	-3.62554	5.53402e-12
Ye478-975-12	-6.3975	-10.4045	-2.39054	3.61295e-08
Ye8001-975-12	-9.2475	-13.2545	-5.24054	2.43916e-12
Z2018F-975-12	-7.26	-11.267	-3.25304	5.94954e-11
Zheng29-975-12	-7.4	-11.407	-3.39304	2.15291e-11
Zheng30-975-12	-4.545	-8.55196	-0.538036	0.0039965
Zhi41-975-12	-4.5525	-8.55946	-0.545536	0.00384458
Zhong69-975-12	-6.7275	-10.7345	-2.72054	3.26239e-09
ZZ01-975-12	-5.895	-9.90196	-1.88804	1.18738e-06
By4960-B111	7.165	3.15804	11.172	1.21333e-10
chuan48-2-B111	7.42	3.41304	11.427	1.88095e-11
CIMBL10-B111	4.595	0.588036	8.60196	0.00308154
CIMBL123-B111	6.97	2.96304	10.977	5.30951e-10
CIMBL133-B111	5.12	1.11304	9.12696	0.000162892
CIMBL136-B111	6.18	2.17304	10.187	1.68179e-07
CIMBL154-B111	5.73	1.72304	9.73696	3.56051e-06
CIMBL30-B111	7.6525	3.64554	11.6595	5.06117e-12
CIMBL69-B111	4.4875	0.480536	8.49446	0.00536351
CIMBL73-B111	-4.0325	-8.03946	-0.0255363	0.0449146
CIMBL77-B111	6.1425	2.13554	10.1495	2.18376e-07
CIMBL9-B111	-4.1275	-8.13446	-0.120536	0.0297726
CIMBL96-B111	11.125	7.11804	15.132	1.05771e-12
CIMBL99-B111	9.825	5.81804	13.832	1.73406e-12
CML114-B111	4.6	0.593036	8.60696	0.00300183
CML115-B111	6.0975	2.09054	10.1045	2.98289e-07
CML121-B111	19.42	15.413	23.427	1.05571e-12
CML139-B111	4.9375	0.930536	8.94446	0.000471521
CML304-B111	4.24	0.233036	8.24696	0.0178719
CML323-B111	4.7125	0.705536	8.71946	0.00164842
CML69-B111	7.875	3.86804	11.882	2.91311e-12
Dan599-B111	4.62	0.613036	8.62696	0.00270207
DE.EX-B111	4.4925	0.485536	8.49946	0.00522912
DH29-B111	7.6725	3.66554	11.6795	4.65639e-12
GEMS15-B111	5.0575	1.05054	9.06446	0.000235487
GEMS33-B111	7.1325	3.12554	11.1395	1.55186e-10
GEMS40-B111	6.965	2.95804	10.972	5.51391e-10
GEMS6-B111	6.9175	2.91054	10.9245	7.88847e-10
Gy462-B111	9.855	5.84804	13.862	1.69276e-12
JH96C-B111	4.32	0.313036	8.32696	0.0122538
MN-B111	5.0825	1.07554	9.08946	0.000203321
TX5-B111	-6.455	-10.462	-2.44804	2.39061e-08
TY11-B111	5.24	1.23304	9.24696	7.92526e-05
TY2-B111	6.665	2.65804	10.672	5.17655e-09
TY7-B111	6.5325	2.52554	10.5395	1.36456e-08
ZB648-B111	4.49	0.483036	8.49696	0.00529592
By4960-BEM	10.115	6.10804	14.122	1.39389e-12
By804-BEM	5.525	1.51804	9.53196	1.34365e-05
chuan48-2-BEM	10.37	6.36304	14.377	1.1936e-12
CIMBL10-BEM	7.545	3.53804	11.552	8.53817e-12
CIMBL123-BEM	9.92	5.91304	13.927	1.61371e-12
CIMBL129-BEM	6.13	2.12304	10.137	2.38177e-07
CIMBL13-BEM	4.77	0.763036	8.77696	0.00120499
CIMBL133-BEM	8.07	4.06304	12.077	2.57616e-12
CIMBL136-BEM	9.13	5.12304	13.137	2.49967e-12
CIMBL139-BEM	5.2125	1.20554	9.21946	9.36158e-05
CIMBL154-BEM	8.68	4.67304	12.687	2.56195e-12
CIMBL155-BEM	4.145	0.138036	8.15196	0.0275451
CIMBL16-BEM	6.7575	2.75054	10.7645	2.6113e-09
CIMBL30-BEM	10.6025	6.59554	14.6095	1.10256e-12
CIMBL42-BEM	4.97	0.963036	8.97696	0.000391384
CIMBL6-BEM	5.7075	1.70054	9.71446	4.12749e-06
CIMBL69-BEM	7.4375	3.43054	11.4445	1.67028e-11
CIMBL77-BEM	9.0925	5.08554	13.0995	2.41751e-12
CIMBL96-BEM	14.075	10.068	18.082	1.05571e-12
CIMBL99-BEM	12.775	8.76804	16.782	1.05571e-12
CML113-BEM	4.76	0.753036	8.76696	0.0012729
CML114-BEM	7.55	3.54304	11.557	8.29525e-12
CML115-BEM	9.0475	5.04054	13.0545	2.50022e-12
CML116-BEM	4.0125	0.00553628	8.01946	0.0488566
CML121-BEM	22.37	18.363	26.377	1.05571e-12
CML139-BEM	7.8875	3.88054	11.8945	2.86071e-12
CML170-BEM	5.29	1.28304	9.29696	5.84186e-05
CML304-BEM	7.19	3.18304	11.197	1.00448e-10
CML32-BEM	4.1475	0.140536	8.15446	0.0272394
CML323-BEM	7.6625	3.65554	11.6695	4.857e-12
CML325-BEM	4.1425	0.135536	8.14946	0.0278538
CML361-BEM	5.735	1.72804	9.74196	3.44526e-06
CML480-BEM	6.9375	2.93054	10.9445	6.78471e-10
CML496-BEM	4.1225	0.115536	8.12946	0.030438
CML51-BEM	4.8975	0.890536	8.90446	0.000591922
CML69-BEM	10.825	6.81804	14.832	1.06859e-12
Dan599-BEM	7.57	3.56304	11.577	7.4285e-12
DE.EX-BEM	7.4425	3.43554	11.4495	1.61546e-11
DH29-BEM	10.6225	6.61554	14.6295	1.10056e-12
GEMS11-BEM	4.2575	0.250536	8.26446	0.0164722
GEMS15-BEM	8.0075	4.00054	12.0145	2.64622e-12
GEMS16-BEM	5.62	1.61304	9.62696	7.2985e-06
GEMS33-BEM	10.0825	6.07554	14.0895	1.4263e-12
GEMS40-BEM	9.915	5.90804	13.922	1.60194e-12
GEMS47-BEM	6.91	2.90304	10.917	8.34673e-10
GEMS6-BEM	9.8675	5.86054	13.8745	1.7063e-12
GEMS62-BEM	6.3075	2.30054	10.3145	6.85929e-08
Gy1032-BEM	6.4525	2.44554	10.4595	2.43406e-08
Gy386-BEM	5.325	1.31804	9.33196	4.71101e-05
GY386B-BEM	4.1525	0.145536	8.15946	0.0266372
Gy462-BEM	12.805	8.79804	16.812	1.05571e-12
JH96C-BEM	7.27	3.26304	11.277	5.52242e-11
M165-BEM	5.425	1.41804	9.43196	2.5292e-05
M97-BEM	4.2125	0.205536	8.21946	0.0202921
MN-BEM	8.0325	4.02554	12.0395	2.66198e-12
Qi319-BEM	4.8475	0.840536	8.85446	0.000784244
Sy1077-BEM	4.365	0.358036	8.37196	0.00986048
TY11-BEM	8.19	4.18304	12.197	2.53453e-12
TY2-BEM	9.615	5.60804	13.622	2.04048e-12
TY5-BEM	6.1825	2.17554	10.1895	1.65269e-07
TY7-BEM	9.4825	5.47554	13.4895	2.21012e-12
Wu109-BEM	4.7425	0.735536	8.74946	0.00140061
Yu87-1-BEM	6.01	2.00304	10.017	5.44259e-07
ZB648-BEM	7.44	3.43304	11.447	1.64218e-11
Zheng30-BEM	5.06	1.05304	9.06696	0.000232061
Zheng653-BEM	6.0125	2.00554	10.0195	5.35037e-07
Zhi41-BEM	5.0525	1.04554	9.05946	0.000242484
ZZ03-BEM	6.3075	2.30054	10.3145	6.85929e-08
By4960-By4839	10.2625	6.25554	14.2695	1.25133e-12
By804-By4839	5.6725	1.66554	9.67946	5.1891e-06
chuan48-2-By4839	10.5175	6.51054	14.5245	1.11877e-12
CIMBL10-By4839	7.6925	3.68554	11.6995	4.32265e-12
CIMBL123-By4839	10.0675	6.06054	14.0745	1.43385e-12
CIMBL129-By4839	6.2775	2.27054	10.2845	8.48105e-08
CIMBL13-By4839	4.9175	0.910536	8.92446	0.000528438
CIMBL133-By4839	8.2175	4.21054	12.2245	2.61846e-12
CIMBL136-By4839	9.2775	5.27054	13.2845	2.34002e-12
CIMBL139-By4839	5.36	1.35304	9.36696	3.794e-05
CIMBL154-By4839	8.8275	4.82054	12.8345	2.54241e-12
CIMBL155-By4839	4.2925	0.285536	8.29946	0.0139694
CIMBL16-By4839	6.905	2.89804	10.912	8.66633e-10
CIMBL30-By4839	10.75	6.74304	14.757	1.07325e-12
CIMBL42-By4839	5.1175	1.11054	9.12446	0.000165326
CIMBL6-By4839	5.855	1.84804	9.86196	1.55315e-06
CIMBL69-By4839	7.585	3.57804	11.592	6.85074e-12
CIMBL77-By4839	9.24	5.23304	13.247	2.42051e-12
CIMBL96-By4839	14.2225	10.2155	18.2295	1.05571e-12
CIMBL99-By4839	12.9225	8.91554	16.9295	1.05571e-12
CML113-By4839	4.9075	0.900536	8.91446	0.000559316
CML114-By4839	7.6975	3.69054	11.7045	4.23916e-12
CML115-By4839	9.195	5.18804	13.202	2.49545e-12
CML116-By4839	4.16	0.153036	8.16696	0.0257564
CML121-By4839	22.5175	18.5105	26.5245	1.05571e-12
CML139-By4839	8.035	4.02804	12.042	2.65843e-12
CML170-By4839	5.4375	1.43054	9.44446	2.33825e-05
CML304-By4839	7.3375	3.33054	11.3445	3.36293e-11
CML32-By4839	4.295	0.288036	8.30196	0.0138048
CML323-By4839	7.81	3.80304	11.817	3.16269e-12
CML325-By4839	4.29	0.283036	8.29696	0.0141359
CML361-By4839	5.8825	1.87554	9.88946	1.29152e-06
CML480-By4839	7.085	3.07804	11.092	2.22282e-10
CML496-By4839	4.27	0.263036	8.27696	0.0155346
CML51-By4839	5.045	1.03804	9.05196	0.000253358
CML69-By4839	10.9725	6.96554	14.9795	1.06393e-12
Dan599-By4839	7.7175	3.71054	11.7245	3.9545e-12
DE.EX-By4839	7.59	3.58304	11.597	6.67277e-12
DH29-By4839	10.77	6.76304	14.777	1.07192e-12
GEMS11-By4839	4.405	0.398036	8.41196	0.00810476
GEMS15-By4839	8.155	4.14804	12.162	2.60525e-12
GEMS16-By4839	5.7675	1.76054	9.77446	2.78029e-06
GEMS33-By4839	10.23	6.22304	14.237	1.27576e-12
GEMS40-By4839	10.0625	6.05554	14.0695	1.43074e-12
GEMS47-By4839	7.0575	3.05054	11.0645	2.73841e-10
GEMS6-By4839	10.015	6.00804	14.022	1.50646e-12
GEMS62-By4839	6.455	2.44804	10.462	2.39061e-08
Gy1032-By4839	6.6	2.59304	10.607	8.34189e-09
Gy386-By4839	5.4725	1.46554	9.47946	1.87526e-05
GY386B-By4839	4.3	0.293036	8.30696	0.0134808
Gy462-By4839	12.9525	8.94554	16.9595	1.05571e-12
JH96C-By4839	7.4175	3.41054	11.4245	1.90679e-11
M165-By4839	5.5725	1.56554	9.57946	9.91402e-06
M97-By4839	4.36	0.353036	8.36696	0.0101032
MN-By4839	8.18	4.17304	12.187	2.56073e-12
Qi319-By4839	4.995	0.988036	9.00196	0.000338831
Sy1077-By4839	4.5125	0.505536	8.51946	0.00472253
TY11-By4839	8.3375	4.33054	12.3445	2.51732e-12
TY2-By4839	9.7625	5.75554	13.7695	1.85285e-12
TY5-By4839	6.33	2.32304	10.337	5.84711e-08
TY7-By4839	9.63	5.62304	13.637	2.02183e-12
Wu109-By4839	4.89	0.883036	8.89696	0.000617565
Yu87-1-By4839	6.1575	2.15054	10.1645	1.96741e-07
ZB648-By4839	7.5875	3.58054	11.5945	6.75537e-12
Zheng30-By4839	5.2075	1.20054	9.21446	9.64853e-05
Zheng653-By4839	6.16	2.15304	10.167	1.93345e-07
Zhi41-By4839	5.2	1.19304	9.20696	0.00010095
ZZ03-By4839	6.455	2.44804	10.462	2.39061e-08
By804-By4960	-4.59	-8.59696	-0.583036	0.00316325
By813-By4960	-7.0325	-11.0395	-3.02554	3.30976e-10
By855-By4960	-6.5775	-10.5845	-2.57054	9.83264e-09
CA47-By4960	-6.5725	-10.5795	-2.56554	1.0198e-08
Chang7-2-By4960	-7.0275	-11.0345	-3.02054	3.43751e-10
CIMBL13-By4960	-5.345	-9.35196	-1.33804	4.16352e-05
CIMBL139-By4960	-4.9025	-8.90946	-0.895536	0.000575397
CIMBL141-By4960	-7.3025	-11.3095	-3.29554	4.34105e-11
CIMBL146-By4960	-10.7725	-14.7795	-6.76554	1.07148e-12
CIMBL155-By4960	-5.97	-9.97696	-1.96304	7.14866e-07
CIMBL17-By4960	-6.8475	-10.8545	-2.84054	1.33432e-09
CIMBL42-By4960	-5.145	-9.15196	-1.13804	0.000140382
CIMBL45-By4960	-9.37	-13.377	-5.36304	2.35978e-12
CIMBL46-By4960	-7.8325	-11.8395	-3.82554	3.12472e-12
CIMBL47-By4960	-8.535	-12.542	-4.52804	2.52298e-12
CIMBL54-By4960	-6.505	-10.512	-2.49804	1.66584e-08
CIMBL6-By4960	-4.4075	-8.41446	-0.400536	0.00800532
CIMBL60-By4960	-8.305	-12.312	-4.29804	2.57494e-12
CIMBL73-By4960	-11.1975	-15.2045	-7.19054	1.05704e-12
CIMBL83-By4960	-6.485	-10.492	-2.47804	1.92525e-08
CIMBL9-By4960	-11.2925	-15.2995	-7.28554	1.0566e-12
CML113-By4960	-5.355	-9.36196	-1.34804	3.91348e-05
CML116-By4960	-6.1025	-10.1095	-2.09554	2.88156e-07
CML118-By4960	-8.1425	-12.1495	-4.13554	2.63423e-12
CML121-By4960	12.255	8.24804	16.262	1.05571e-12
CML170-By4960	-4.825	-8.83196	-0.818036	0.000889136
CML171-By4960	-7.54	-11.547	-3.53304	8.78131e-12
CML191-By4960	-9.24	-13.247	-5.23304	2.42051e-12
CML32-By4960	-5.9675	-9.97446	-1.96054	7.27119e-07
CML325-By4960	-5.9725	-9.97946	-1.96554	7.02816e-07
CML361-By4960	-4.38	-8.38696	-0.373036	0.00916437
CML411-By4960	-7.2875	-11.2945	-3.28054	4.84963e-11
CML473-By4960	-8.5375	-12.5445	-4.53054	2.50988e-12
CML496-By4960	-5.9925	-9.99946	-1.98554	6.13323e-07
CML51-By4960	-5.2175	-9.22446	-1.21054	9.08291e-05
dan340-By4960	-7.5825	-11.5895	-3.57554	6.94189e-12
Dan4245-By4960	-7.665	-11.672	-3.65804	4.79849e-12
DH3732-By4960	-8.7025	-12.7095	-4.69554	2.57794e-12
DSB-By4960	-9.3175	-13.3245	-5.31054	2.35312e-12
EN25-By4960	-7.2325	-11.2395	-3.22554	7.29369e-11
FCD0602-By4960	-9.2225	-13.2295	-5.21554	2.44282e-12
GEMS11-By4960	-5.8575	-9.86446	-1.85054	1.52736e-06
GEMS16-By4960	-4.495	-8.50196	-0.488036	0.00516312
GEMS2-By4960	-10.635	-14.642	-6.62804	1.09945e-12
GEMS30-By4960	-7.565	-11.572	-3.55804	7.62379e-12
GEMS31-By4960	-7.07	-11.077	-3.06304	2.49076e-10
GEMS41-By4960	-7.06	-11.067	-3.05304	2.68699e-10
GEMS48-By4960	-7.95	-11.957	-3.94304	2.70028e-12
GEMS53-By4960	-10.66	-14.667	-6.65304	1.09635e-12
GEMS55-By4960	-10.085	-14.092	-6.07804	1.41787e-12
GEMS61-By4960	-6.5475	-10.5545	-2.54054	1.22356e-08
GEMS63-By4960	-6.47	-10.477	-2.46304	2.14553e-08
GEMS9-By4960	-7.545	-11.552	-3.53804	8.53817e-12
Gy386-By4960	-4.79	-8.79696	-0.783036	0.00107941
GY386B-By4960	-5.9625	-9.96946	-1.95554	7.52246e-07
J4112-By4960	-10.565	-14.572	-6.55804	1.10834e-12
JY01-By4960	-8.1425	-12.1495	-4.13554	2.63423e-12
L3180-By4960	-7.07	-11.077	-3.06304	2.49076e-10
Liao5114-By4960	-6.6925	-10.6995	-2.68554	4.22631e-09
Liao5263-By4960	-8.9175	-12.9245	-4.91054	2.53897e-12
Lv28-By4960	-7.15	-11.157	-3.14304	1.35919e-10
Lx9801-By4960	-9.8575	-13.8645	-5.85054	1.68054e-12
M165-By4960	-4.69	-8.69696	-0.683036	0.0018611
M97-By4960	-5.9025	-9.90946	-1.89554	1.12889e-06
mo17-By4960	-6.36	-10.367	-2.35304	4.72296e-08
Nan21-3-By4960	-9.16	-13.167	-5.15304	2.42995e-12
NMJT-By4960	-9.41	-13.417	-5.40304	2.30027e-12
p178-By4960	-7.665	-11.672	-3.65804	4.79849e-12
Qi319-By4960	-5.2675	-9.27446	-1.26054	6.70361e-05
R08-By4960	-8.06	-12.067	-4.05304	2.59748e-12
R15X1141-By4960	-6.795	-10.802	-2.78804	1.97542e-09
SC55-By4960	-6.4075	-10.4145	-2.40054	3.36319e-08
Shen137-By4960	-6.815	-10.822	-2.80804	1.70152e-09
Si273-By4960	-8.2775	-12.2845	-4.27054	2.58937e-12
SW92E114-By4960	-8.12	-12.127	-4.11304	2.59226e-12
Sy1077-By4960	-5.75	-9.75696	-1.74304	3.12099e-06
Sy999-By4960	-8.89	-12.897	-4.88304	2.46192e-12
Tian77-By4960	-10.16	-14.167	-6.15304	1.34281e-12
TX5-By4960	-13.62	-17.627	-9.61304	1.05571e-12
TY4-By4960	-10.17	-14.177	-6.16304	1.32949e-12
TY8-By4960	-7.0775	-11.0845	-3.07054	2.35295e-10
U8112-By4960	-7.3575	-11.3645	-3.35054	2.91032e-11
W138-By4960	-9.94	-13.947	-5.93304	1.59439e-12
WH413-By4960	-9.4675	-13.4745	-5.46054	2.24276e-12
Wu109-By4960	-5.3725	-9.37946	-1.36554	3.5106e-05
Xun971-By4960	-8.1425	-12.1495	-4.13554	2.63423e-12
Ye478-By4960	-6.9075	-10.9145	-2.90054	8.50523e-10
Ye8001-By4960	-9.7575	-13.7645	-5.75054	1.86107e-12
Yu87-1-By4960	-4.105	-8.11196	-0.0980363	0.0328733
Z2018F-By4960	-7.77	-11.777	-3.76304	3.48666e-12
Zheng29-By4960	-7.91	-11.917	-3.90304	2.84928e-12
Zheng30-By4960	-5.055	-9.06196	-1.04804	0.000238961
Zheng653-By4960	-4.1025	-8.10946	-0.0955363	0.0332351
Zhi41-By4960	-5.0625	-9.06946	-1.05554	0.000228684
Zhong69-By4960	-7.2375	-11.2445	-3.23054	7.02464e-11
ZZ01-By4960	-6.405	-10.412	-2.39804	3.42399e-08
chuan48-2-By804	4.845	0.838036	8.85196	0.000795286
CIMBL123-By804	4.395	0.388036	8.40196	0.00851413
CIMBL146-By804	-6.1825	-10.1895	-2.17554	1.65269e-07
CIMBL30-By804	5.0775	1.07054	9.08446	0.000209395
CIMBL45-By804	-4.78	-8.78696	-0.773036	0.00114055
CIMBL73-By804	-6.6075	-10.6145	-2.60054	7.8963e-09
CIMBL9-By804	-6.7025	-10.7095	-2.69554	3.92546e-09
CIMBL96-By804	8.55	4.54304	12.557	2.49012e-12
CIMBL99-By804	7.25	3.24304	11.257	6.39706e-11
CML121-By804	16.845	12.838	20.852	1.05571e-12
CML191-By804	-4.65	-8.65696	-0.643036	0.00230505
CML69-By804	5.3	1.29304	9.30696	5.49433e-05
DH29-By804	5.0975	1.09054	9.10446	0.000186104
DH3732-By804	-4.1125	-8.11946	-0.105536	0.031809
DSB-By804	-4.7275	-8.73446	-0.720536	0.00151972
FCD0602-By804	-4.6325	-8.63946	-0.625536	0.00252935
GEMS2-By804	-6.045	-10.052	-2.03804	4.28239e-07
GEMS33-By804	4.5575	0.550536	8.56446	0.00374635
GEMS40-By804	4.39	0.383036	8.39696	0.00872595
GEMS53-By804	-6.07	-10.077	-2.06304	3.60604e-07
GEMS55-By804	-5.495	-9.50196	-1.48804	1.62617e-05
GEMS6-By804	4.3425	0.335536	8.34946	0.010997
Gy462-By804	7.28	3.27304	11.287	5.1272e-11
J4112-By804	-5.975	-9.98196	-1.96804	6.90965e-07
Liao5263-By804	-4.3275	-8.33446	-0.320536	0.0118208
Lx9801-By804	-5.2675	-9.27446	-1.26054	6.70361e-05
Nan21-3-By804	-4.57	-8.57696	-0.563036	0.003511
NMJT-By804	-4.82	-8.82696	-0.813036	0.000914204
Sy999-By804	-4.3	-8.30696	-0.293036	0.0134808
Tian77-By804	-5.57	-9.57696	-1.56304	1.00745e-05
TX5-By804	-9.03	-13.037	-5.02304	2.56051e-12
TY2-By804	4.09	0.0830363	8.09696	0.0350977
TY4-By804	-5.58	-9.58696	-1.57304	9.44739e-06
W138-By804	-5.35	-9.35696	-1.34304	4.03662e-05
WH413-By804	-4.8775	-8.88446	-0.870536	0.000662689
Ye8001-By804	-5.1675	-9.17446	-1.16054	0.000122719
chuan48-2-By813	7.2875	3.28054	11.2945	4.84963e-11
CIMBL10-By813	4.4625	0.455536	8.46946	0.0060854
CIMBL123-By813	6.8375	2.83054	10.8445	1.43806e-09
CIMBL133-By813	4.9875	0.980536	8.99446	0.000353838
CIMBL136-By813	6.0475	2.04054	10.0545	4.20951e-07
CIMBL154-By813	5.5975	1.59054	9.60446	8.44039e-06
CIMBL30-By813	7.52	3.51304	11.527	9.88354e-12
CIMBL69-By813	4.355	0.348036	8.36196	0.0103515
CIMBL73-By813	-4.165	-8.17196	-0.158036	0.0251839
CIMBL77-By813	6.01	2.00304	10.017	5.44259e-07
CIMBL9-By813	-4.26	-8.26696	-0.253036	0.0162806
CIMBL96-By813	10.9925	6.98554	14.9995	1.06282e-12
CIMBL99-By813	9.6925	5.68554	13.6995	1.91769e-12
CML114-By813	4.4675	0.460536	8.47446	0.00593412
CML115-By813	5.965	1.95804	9.97196	7.39578e-07
CML121-By813	19.2875	15.2805	23.2945	1.05571e-12
CML139-By813	4.805	0.798036	8.81196	0.000993528
CML304-By813	4.1075	0.100536	8.11446	0.0325151
CML323-By813	4.58	0.573036	8.58696	0.00333285
CML69-By813	7.7425	3.73554	11.7495	3.76565e-12
Dan599-By813	4.4875	0.480536	8.49446	0.00536351
DE.EX-By813	4.36	0.353036	8.36696	0.0101032
DH29-By813	7.54	3.53304	11.547	8.78131e-12
GEMS15-By813	4.925	0.918036	8.93196	0.000506361
GEMS33-By813	7	2.99304	11.007	4.2317e-10
GEMS40-By813	6.8325	2.82554	10.8395	1.49288e-09
GEMS6-By813	6.785	2.77804	10.792	2.12826e-09
Gy462-By813	9.7225	5.71554	13.7295	1.88038e-12
JH96C-By813	4.1875	0.180536	8.19446	0.0227473
MN-By813	4.95	0.943036	8.95696	0.00043899
TX5-By813	-6.5875	-10.5945	-2.58054	9.14011e-09
TY11-By813	5.1075	1.10054	9.11446	0.000175418
TY2-By813	6.5325	2.52554	10.5395	1.36456e-08
TY7-By813	6.4	2.39304	10.407	3.54885e-08
ZB648-By813	4.3575	0.350536	8.36446	0.0102266
chuan48-2-By855	6.8325	2.82554	10.8395	1.49288e-09
CIMBL10-By855	4.0075	0.000536284	8.01446	0.0498882
CIMBL123-By855	6.3825	2.37554	10.3895	4.02218e-08
CIMBL133-By855	4.5325	0.525536	8.53946	0.00426233
CIMBL136-By855	5.5925	1.58554	9.59946	8.71689e-06
CIMBL146-By855	-4.195	-8.20196	-0.188036	0.0219838
CIMBL154-By855	5.1425	1.13554	9.14946	0.00014249
CIMBL30-By855	7.065	3.05804	11.072	2.58702e-10
CIMBL73-By855	-4.62	-8.62696	-0.613036	0.00270207
CIMBL77-By855	5.555	1.54804	9.56196	1.1092e-05
CIMBL9-By855	-4.715	-8.72196	-0.708036	0.00162628
CIMBL96-By855	10.5375	6.53054	14.5445	1.11122e-12
CIMBL99-By855	9.2375	5.23054	13.2445	2.43117e-12
CML114-By855	4.0125	0.00553628	8.01946	0.0488566
CML115-By855	5.51	1.50304	9.51696	1.47834e-05
CML121-By855	18.8325	14.8255	22.8395	1.05571e-12
CML139-By855	4.35	0.343036	8.35696	0.0106054
CML323-By855	4.125	0.118036	8.13196	0.0301036
CML69-By855	7.2875	3.28054	11.2945	4.84963e-11
Dan599-By855	4.0325	0.0255363	8.03946	0.0449146
DH29-By855	7.085	3.07804	11.092	2.22282e-10
GEMS15-By855	4.47	0.463036	8.47696	0.0058598
GEMS2-By855	-4.0575	-8.06446	-0.0505363	0.0403824
GEMS33-By855	6.545	2.53804	10.552	1.24602e-08
GEMS40-By855	6.3775	2.37054	10.3845	4.16847e-08
GEMS53-By855	-4.0825	-8.08946	-0.0755363	0.0362594
GEMS6-By855	6.33	2.32304	10.337	5.84711e-08
Gy462-By855	9.2675	5.26054	13.2745	2.3731e-12
MN-By855	4.495	0.488036	8.50196	0.00516312
TX5-By855	-7.0425	-11.0495	-3.03554	3.06822e-10
TY11-By855	4.6525	0.645536	8.65946	0.00227459
TY2-By855	6.0775	2.07054	10.0845	3.42443e-07
TY7-By855	5.945	1.93804	9.95196	8.47078e-07
chuan48-2-CA47	6.8275	2.82054	10.8345	1.54976e-09
CIMBL123-CA47	6.3775	2.37054	10.3845	4.16847e-08
CIMBL133-CA47	4.5275	0.520536	8.53446	0.00437325
CIMBL136-CA47	5.5875	1.58054	9.59446	9.00222e-06
CIMBL146-CA47	-4.2	-8.20696	-0.193036	0.0214879
CIMBL154-CA47	5.1375	1.13054	9.14446	0.000146798
CIMBL30-CA47	7.06	3.05304	11.067	2.68699e-10
CIMBL73-CA47	-4.625	-8.63196	-0.618036	0.00263169
CIMBL77-CA47	5.55	1.54304	9.55696	1.14529e-05
CIMBL9-CA47	-4.72	-8.72696	-0.713036	0.00158282
CIMBL96-CA47	10.5325	6.52554	14.5395	1.11344e-12
CIMBL99-CA47	9.2325	5.22554	13.2395	2.42995e-12
CML114-CA47	4.0075	0.000536284	8.01446	0.0498882
CML115-CA47	5.505	1.49804	9.51196	1.5261e-05
CML121-CA47	18.8275	14.8205	22.8345	1.05571e-12
CML139-CA47	4.345	0.338036	8.35196	0.010865
CML323-CA47	4.12	0.113036	8.12696	0.0307757
CML69-CA47	7.2825	3.27554	11.2895	5.03272e-11
Dan599-CA47	4.0275	0.0205363	8.03446	0.045873
DH29-CA47	7.08	3.07304	11.087	2.30879e-10
GEMS15-CA47	4.465	0.458036	8.47196	0.00600931
GEMS2-CA47	-4.0625	-8.06946	-0.0555363	0.039526
GEMS33-CA47	6.54	2.53304	10.547	1.29217e-08
GEMS40-CA47	6.3725	2.36554	10.3795	4.32e-08
GEMS53-CA47	-4.0875	-8.09446	-0.0805363	0.0354812
GEMS6-CA47	6.325	2.31804	10.332	6.0585e-08
Gy462-CA47	9.2625	5.25554	13.2695	2.39264e-12
MN-CA47	4.49	0.483036	8.49696	0.00529592
TX5-CA47	-7.0475	-11.0545	-3.04054	2.95413e-10
TY11-CA47	4.6475	0.640536	8.65446	0.00233589
TY2-CA47	6.0725	2.06554	10.0795	3.54448e-07
TY7-CA47	5.94	1.93304	9.94696	8.76262e-07
chuan48-2-Chang7-2	7.2825	3.27554	11.2895	5.03272e-11
CIMBL10-Chang7-2	4.4575	0.450536	8.46446	0.00624029
CIMBL123-Chang7-2	6.8325	2.82554	10.8395	1.49288e-09
CIMBL133-Chang7-2	4.9825	0.975536	8.98946	0.000364196
CIMBL136-Chang7-2	6.0425	2.03554	10.0495	4.35651e-07
CIMBL154-Chang7-2	5.5925	1.58554	9.59946	8.71689e-06
CIMBL30-Chang7-2	7.515	3.50804	11.522	1.0194e-11
CIMBL69-Chang7-2	4.35	0.343036	8.35696	0.0106054
CIMBL73-Chang7-2	-4.17	-8.17696	-0.163036	0.0246229
CIMBL77-Chang7-2	6.005	1.99804	10.012	5.63172e-07
CIMBL9-Chang7-2	-4.265	-8.27196	-0.258036	0.0159036
CIMBL96-Chang7-2	10.9875	6.98054	14.9945	1.06304e-12
CIMBL99-Chang7-2	9.6875	5.68054	13.6945	1.91303e-12
CML114-Chang7-2	4.4625	0.455536	8.46946	0.0060854
CML115-Chang7-2	5.96	1.95304	9.96696	7.65127e-07
CML121-Chang7-2	19.2825	15.2755	23.2895	1.05571e-12
CML139-Chang7-2	4.8	0.793036	8.80696	0.0010214
CML304-Chang7-2	4.1025	0.0955363	8.10946	0.0332351
CML323-Chang7-2	4.575	0.568036	8.58196	0.00342083
CML69-Chang7-2	7.7375	3.73054	11.7445	3.81817e-12
Dan599-Chang7-2	4.4825	0.475536	8.48946	0.00550113
DE.EX-Chang7-2	4.355	0.348036	8.36196	0.0103515
DH29-Chang7-2	7.535	3.52804	11.542	9.04565e-12
GEMS15-Chang7-2	4.92	0.913036	8.92696	0.000520978
GEMS33-Chang7-2	6.995	2.98804	11.002	4.39486e-10
GEMS40-Chang7-2	6.8275	2.82054	10.8345	1.54976e-09
GEMS6-Chang7-2	6.78	2.77304	10.787	2.20886e-09
Gy462-Chang7-2	9.7175	5.71054	13.7245	1.87439e-12
JH96C-Chang7-2	4.1825	0.175536	8.18946	0.0232695
MN-Chang7-2	4.945	0.938036	8.95196	0.000451735
TX5-Chang7-2	-6.5925	-10.5995	-2.58554	8.81225e-09
TY11-Chang7-2	5.1025	1.09554	9.10946	0.000180685
TY2-Chang7-2	6.5275	2.52054	10.5345	1.41503e-08
TY7-Chang7-2	6.395	2.38804	10.402	3.67818e-08
ZB648-Chang7-2	4.3525	0.345536	8.35946	0.0104777
CIMBL129-chuan48-2	-4.24	-8.24696	-0.233036	0.0178719
CIMBL13-chuan48-2	-5.6	-9.60696	-1.59304	8.30537e-06
CIMBL139-chuan48-2	-5.1575	-9.16446	-1.15054	0.000130286
CIMBL141-chuan48-2	-7.5575	-11.5645	-3.55054	7.94975e-12
CIMBL146-chuan48-2	-11.0275	-15.0345	-7.02054	1.05904e-12
CIMBL155-chuan48-2	-6.225	-10.232	-2.21804	1.22736e-07
CIMBL17-chuan48-2	-7.1025	-11.1095	-3.09554	1.94644e-10
CIMBL42-chuan48-2	-5.4	-9.40696	-1.39304	2.95767e-05
CIMBL45-chuan48-2	-9.625	-13.632	-5.61804	2.02116e-12
CIMBL46-chuan48-2	-8.0875	-12.0945	-4.08054	2.53852e-12
CIMBL47-chuan48-2	-8.79	-12.797	-4.78304	2.51454e-12
CIMBL54-chuan48-2	-6.76	-10.767	-2.75304	2.56324e-09
CIMBL6-chuan48-2	-4.6625	-8.66946	-0.655536	0.00215652
CIMBL60-chuan48-2	-8.56	-12.567	-4.55304	2.4637e-12
CIMBL73-chuan48-2	-11.4525	-15.4595	-7.44554	1.05593e-12
CIMBL83-chuan48-2	-6.74	-10.747	-2.73304	2.97362e-09
CIMBL9-chuan48-2	-11.5475	-15.5545	-7.54054	1.05571e-12
CML113-chuan48-2	-5.61	-9.61696	-1.60304	7.78606e-06
CML116-chuan48-2	-6.3575	-10.3645	-2.35054	4.80788e-08
CML118-chuan48-2	-8.3975	-12.4045	-4.39054	2.59714e-12
CML121-chuan48-2	12	7.99304	16.007	1.05571e-12
CML170-chuan48-2	-5.08	-9.08696	-1.07304	0.000206336
CML171-chuan48-2	-7.795	-11.802	-3.78804	3.27283e-12
CML191-chuan48-2	-9.495	-13.502	-5.48804	2.18603e-12
CML32-chuan48-2	-6.2225	-10.2295	-2.21554	1.24909e-07
CML325-chuan48-2	-6.2275	-10.2345	-2.22054	1.20601e-07
CML361-chuan48-2	-4.635	-8.64196	-0.628036	0.00249609
CML411-chuan48-2	-7.5425	-11.5495	-3.53554	8.66274e-12
CML473-chuan48-2	-8.7925	-12.7995	-4.78554	2.63012e-12
CML496-chuan48-2	-6.2475	-10.2545	-2.24054	1.04785e-07
CML51-chuan48-2	-5.4725	-9.47946	-1.46554	1.87526e-05
dan340-chuan48-2	-7.8375	-11.8445	-3.83054	3.10008e-12
Dan4245-chuan48-2	-7.92	-11.927	-3.91304	2.81297e-12
DH3732-chuan48-2	-8.9575	-12.9645	-4.95054	2.52309e-12
DSB-chuan48-2	-9.5725	-13.5795	-5.56554	2.11731e-12
EN25-chuan48-2	-7.4875	-11.4945	-3.48054	1.20904e-11
FCD0602-chuan48-2	-9.4775	-13.4845	-5.47054	2.22056e-12
GEMS11-chuan48-2	-6.1125	-10.1195	-2.10554	2.68892e-07
GEMS16-chuan48-2	-4.75	-8.75696	-0.743036	0.00134445
GEMS2-chuan48-2	-10.89	-14.897	-6.88304	1.06615e-12
GEMS30-chuan48-2	-7.82	-11.827	-3.81304	3.09475e-12
GEMS31-chuan48-2	-7.325	-11.332	-3.31804	3.68062e-11
GEMS41-chuan48-2	-7.315	-11.322	-3.30804	3.96013e-11
GEMS48-chuan48-2	-8.205	-12.212	-4.19804	2.50466e-12
GEMS53-chuan48-2	-10.915	-14.922	-6.90804	1.06504e-12
GEMS55-chuan48-2	-10.34	-14.347	-6.33304	1.20559e-12
GEMS61-chuan48-2	-6.8025	-10.8095	-2.79554	1.86795e-09
GEMS62-chuan48-2	-4.0625	-8.06946	-0.0555363	0.039526
GEMS63-chuan48-2	-6.725	-10.732	-2.71804	3.32338e-09
GEMS9-chuan48-2	-7.8	-11.807	-3.79304	3.24152e-12
Gy386-chuan48-2	-5.045	-9.05196	-1.03804	0.000253358
GY386B-chuan48-2	-6.2175	-10.2245	-2.21054	1.29367e-07
J4112-chuan48-2	-10.82	-14.827	-6.81304	1.06859e-12
JY01-chuan48-2	-8.3975	-12.4045	-4.39054	2.59714e-12
L3180-chuan48-2	-7.325	-11.332	-3.31804	3.68062e-11
Liao5114-chuan48-2	-6.9475	-10.9545	-2.94054	6.29274e-10
Liao5263-chuan48-2	-9.1725	-13.1795	-5.16554	2.47302e-12
Lv28-chuan48-2	-7.405	-11.412	-3.39804	2.07925e-11
Lx9801-chuan48-2	-10.1125	-14.1195	-6.10554	1.40143e-12
M165-chuan48-2	-4.945	-8.95196	-0.938036	0.000451735
M97-chuan48-2	-6.1575	-10.1645	-2.15054	1.96741e-07
mo17-chuan48-2	-6.615	-10.622	-2.60804	7.4742e-09
Nan21-3-chuan48-2	-9.415	-13.422	-5.40804	2.27851e-12
NMJT-chuan48-2	-9.665	-13.672	-5.65804	2.00029e-12
p178-chuan48-2	-7.92	-11.927	-3.91304	2.81297e-12
Qi319-chuan48-2	-5.5225	-9.52946	-1.51554	1.36524e-05
R08-chuan48-2	-8.315	-12.322	-4.30804	2.55673e-12
R15X1141-chuan48-2	-7.05	-11.057	-3.04304	2.89864e-10
SC55-chuan48-2	-6.6625	-10.6695	-2.65554	5.27273e-09
Shen137-chuan48-2	-7.07	-11.077	-3.06304	2.49076e-10
Si273-chuan48-2	-8.5325	-12.5395	-4.52554	2.52431e-12
SW92E114-chuan48-2	-8.375	-12.382	-4.36804	2.54985e-12
Sy1077-chuan48-2	-6.005	-10.012	-1.99804	5.63172e-07
Sy999-chuan48-2	-9.145	-13.152	-5.13804	2.46392e-12
Tian77-chuan48-2	-10.415	-14.422	-6.40804	1.16762e-12
TX5-chuan48-2	-13.875	-17.882	-9.86804	1.05571e-12
TY4-chuan48-2	-10.425	-14.432	-6.41804	1.16807e-12
TY5-chuan48-2	-4.1875	-8.19446	-0.180536	0.0227473
TY8-chuan48-2	-7.3325	-11.3395	-3.32554	3.48749e-11
U8112-chuan48-2	-7.6125	-11.6195	-3.60554	6.05205e-12
W138-chuan48-2	-10.195	-14.202	-6.18804	1.30063e-12
WH413-chuan48-2	-9.7225	-13.7295	-5.71554	1.88038e-12
Wu109-chuan48-2	-5.6275	-9.63446	-1.62054	6.95252e-06
Xun971-chuan48-2	-8.3975	-12.4045	-4.39054	2.59714e-12
Ye478-chuan48-2	-7.1625	-11.1695	-3.15554	1.23655e-10
Ye8001-chuan48-2	-10.0125	-14.0195	-6.00554	1.4827e-12
Yu87-1-chuan48-2	-4.36	-8.36696	-0.353036	0.0101032
Z2018F-chuan48-2	-8.025	-12.032	-4.01804	2.6904e-12
Zheng29-chuan48-2	-8.165	-12.172	-4.15804	2.58871e-12
Zheng30-chuan48-2	-5.31	-9.31696	-1.30304	5.1669e-05
Zheng653-chuan48-2	-4.3575	-8.36446	-0.350536	0.0102266
Zhi41-chuan48-2	-5.3175	-9.32446	-1.31054	4.93384e-05
Zhong69-chuan48-2	-7.4925	-11.4995	-3.48554	1.17116e-11
ZZ01-chuan48-2	-6.66	-10.667	-2.65304	5.37067e-09
ZZ03-chuan48-2	-4.0625	-8.06946	-0.0555363	0.039526
CIMBL141-CIMBL10	-4.7325	-8.73946	-0.725536	0.00147898
CIMBL146-CIMBL10	-8.2025	-12.2095	-4.19554	2.51288e-12
CIMBL17-CIMBL10	-4.2775	-8.28446	-0.270536	0.0149959
CIMBL45-CIMBL10	-6.8	-10.807	-2.79304	1.90311e-09
CIMBL46-CIMBL10	-5.2625	-9.26946	-1.25554	6.91123e-05
CIMBL47-CIMBL10	-5.965	-9.97196	-1.95804	7.39578e-07
CIMBL60-CIMBL10	-5.735	-9.74196	-1.72804	3.44526e-06
CIMBL73-CIMBL10	-8.6275	-12.6345	-4.62054	2.53164e-12
CIMBL9-CIMBL10	-8.7225	-12.7295	-4.71554	2.52498e-12
CIMBL96-CIMBL10	6.53	2.52304	10.537	1.38957e-08
CIMBL99-CIMBL10	5.23	1.22304	9.23696	8.42094e-05
CML118-CIMBL10	-5.5725	-9.57946	-1.56554	9.91402e-06
CML121-CIMBL10	14.825	10.818	18.832	1.05571e-12
CML171-CIMBL10	-4.97	-8.97696	-0.963036	0.000391384
CML191-CIMBL10	-6.67	-10.677	-2.66304	4.98935e-09
CML411-CIMBL10	-4.7175	-8.72446	-0.710536	0.00160441
CML473-CIMBL10	-5.9675	-9.97446	-1.96054	7.27119e-07
dan340-CIMBL10	-5.0125	-9.01946	-1.00554	0.00030616
Dan4245-CIMBL10	-5.095	-9.10196	-1.08804	0.000188873
DH3732-CIMBL10	-6.1325	-10.1395	-2.12554	2.34081e-07
DSB-CIMBL10	-6.7475	-10.7545	-2.74054	2.81264e-09
EN25-CIMBL10	-4.6625	-8.66946	-0.655536	0.00215652
FCD0602-CIMBL10	-6.6525	-10.6595	-2.64554	5.6754e-09
GEMS2-CIMBL10	-8.065	-12.072	-4.05804	2.59082e-12
GEMS30-CIMBL10	-4.995	-9.00196	-0.988036	0.000338831
GEMS31-CIMBL10	-4.5	-8.50696	-0.493036	0.00503345
GEMS41-CIMBL10	-4.49	-8.49696	-0.483036	0.00529592
GEMS48-CIMBL10	-5.38	-9.38696	-1.37304	3.35055e-05
GEMS53-CIMBL10	-8.09	-12.097	-4.08304	2.53175e-12
GEMS55-CIMBL10	-7.515	-11.522	-3.50804	1.0194e-11
GEMS9-CIMBL10	-4.975	-8.98196	-0.968036	0.000380283
Gy462-CIMBL10	5.26	1.25304	9.26696	7.01736e-05
J4112-CIMBL10	-7.995	-12.002	-3.98804	2.68197e-12
JY01-CIMBL10	-5.5725	-9.57946	-1.56554	9.91402e-06
L3180-CIMBL10	-4.5	-8.50696	-0.493036	0.00503345
Liao5114-CIMBL10	-4.1225	-8.12946	-0.115536	0.030438
Liao5263-CIMBL10	-6.3475	-10.3545	-2.34054	5.16284e-08
Lv28-CIMBL10	-4.58	-8.58696	-0.573036	0.00333285
Lx9801-CIMBL10	-7.2875	-11.2945	-3.28054	4.84963e-11
Nan21-3-CIMBL10	-6.59	-10.597	-2.58304	8.97476e-09
NMJT-CIMBL10	-6.84	-10.847	-2.83304	1.41139e-09
p178-CIMBL10	-5.095	-9.10196	-1.08804	0.000188873
R08-CIMBL10	-5.49	-9.49696	-1.48304	1.67857e-05
R15X1141-CIMBL10	-4.225	-8.23196	-0.218036	0.0191572
Shen137-CIMBL10	-4.245	-8.25196	-0.238036	0.0174613
Si273-CIMBL10	-5.7075	-9.71446	-1.70054	4.12749e-06
SW92E114-CIMBL10	-5.55	-9.55696	-1.54304	1.14529e-05
Sy999-CIMBL10	-6.32	-10.327	-2.31304	6.27741e-08
Tian77-CIMBL10	-7.59	-11.597	-3.58304	6.67277e-12
TX5-CIMBL10	-11.05	-15.057	-7.04304	1.0586e-12
TY4-CIMBL10	-7.6	-11.607	-3.59304	6.34082e-12
TY8-CIMBL10	-4.5075	-8.51446	-0.500536	0.00484467
U8112-CIMBL10	-4.7875	-8.79446	-0.780536	0.00109439
W138-CIMBL10	-7.37	-11.377	-3.36304	2.66192e-11
WH413-CIMBL10	-6.8975	-10.9045	-2.89054	9.16928e-10
Xun971-CIMBL10	-5.5725	-9.57946	-1.56554	9.91402e-06
Ye478-CIMBL10	-4.3375	-8.34446	-0.330536	0.0112656
Ye8001-CIMBL10	-7.1875	-11.1945	-3.18054	1.0236e-10
Z2018F-CIMBL10	-5.2	-9.20696	-1.19304	0.00010095
Zheng29-CIMBL10	-5.34	-9.34696	-1.33304	4.29429e-05
Zhong69-CIMBL10	-4.6675	-8.67446	-0.660536	0.00209969
CIMBL13-CIMBL123	-5.15	-9.15696	-1.14304	0.000136256
CIMBL139-CIMBL123	-4.7075	-8.71446	-0.700536	0.00169359
CIMBL141-CIMBL123	-7.1075	-11.1145	-3.10054	1.87395e-10
CIMBL146-CIMBL123	-10.5775	-14.5845	-6.57054	1.10545e-12
CIMBL155-CIMBL123	-5.775	-9.78196	-1.76804	2.64568e-06
CIMBL17-CIMBL123	-6.6525	-10.6595	-2.64554	5.6754e-09
CIMBL42-CIMBL123	-4.95	-8.95696	-0.943036	0.00043899
CIMBL45-CIMBL123	-9.175	-13.182	-5.16804	2.46614e-12
CIMBL46-CIMBL123	-7.6375	-11.6445	-3.63054	5.40024e-12
CIMBL47-CIMBL123	-8.34	-12.347	-4.33304	2.51166e-12
CIMBL54-CIMBL123	-6.31	-10.317	-2.30304	6.73882e-08
CIMBL6-CIMBL123	-4.2125	-8.21946	-0.205536	0.0202921
CIMBL60-CIMBL123	-8.11	-12.117	-4.10304	2.62035e-12
CIMBL73-CIMBL123	-11.0025	-15.0095	-6.99554	1.05926e-12
CIMBL83-CIMBL123	-6.29	-10.297	-2.28304	7.76398e-08
CIMBL9-CIMBL123	-11.0975	-15.1045	-7.09054	1.05815e-12
CIMBL96-CIMBL123	4.155	0.148036	8.16196	0.0263406
CML113-CIMBL123	-5.16	-9.16696	-1.15304	0.000128353
CML116-CIMBL123	-5.9075	-9.91446	-1.90054	1.09148e-06
CML118-CIMBL123	-7.9475	-11.9545	-3.94054	2.71283e-12
CML121-CIMBL123	12.45	8.44304	16.457	1.05571e-12
CML170-CIMBL123	-4.63	-8.63696	-0.623036	0.00256304
CML171-CIMBL123	-7.345	-11.352	-3.33804	3.18495e-11
CML191-CIMBL123	-9.045	-13.052	-5.03804	2.50944e-12
CML32-CIMBL123	-5.7725	-9.77946	-1.76554	2.68982e-06
CML325-CIMBL123	-5.7775	-9.78446	-1.77054	2.60224e-06
CML361-CIMBL123	-4.185	-8.19196	-0.178036	0.023007
CML411-CIMBL123	-7.0925	-11.0995	-3.08554	2.09991e-10
CML473-CIMBL123	-8.3425	-12.3495	-4.33554	2.50922e-12
CML496-CIMBL123	-5.7975	-9.80446	-1.79054	2.27897e-06
CML51-CIMBL123	-5.0225	-9.02946	-1.01554	0.000288876
dan340-CIMBL123	-7.3875	-11.3945	-3.38054	2.35069e-11
Dan4245-CIMBL123	-7.47	-11.477	-3.46304	1.34661e-11
DH3732-CIMBL123	-8.5075	-12.5145	-4.50054	2.5504e-12
DSB-CIMBL123	-9.1225	-13.1295	-5.11554	2.44904e-12
EN25-CIMBL123	-7.0375	-11.0445	-3.03054	3.18665e-10
FCD0602-CIMBL123	-9.0275	-13.0345	-5.02054	2.54885e-12
GEMS11-CIMBL123	-5.6625	-9.66946	-1.65554	5.5386e-06
GEMS16-CIMBL123	-4.3	-8.30696	-0.293036	0.0134808
GEMS2-CIMBL123	-10.44	-14.447	-6.43304	1.1583e-12
GEMS30-CIMBL123	-7.37	-11.377	-3.36304	2.66192e-11
GEMS31-CIMBL123	-6.875	-10.882	-2.86804	1.08577e-09
GEMS41-CIMBL123	-6.865	-10.872	-2.85804	1.17038e-09
GEMS48-CIMBL123	-7.755	-11.762	-3.74804	3.63032e-12
GEMS53-CIMBL123	-10.465	-14.472	-6.45804	1.14542e-12
GEMS55-CIMBL123	-9.89	-13.897	-5.88304	1.661e-12
GEMS61-CIMBL123	-6.3525	-10.3595	-2.34554	4.98225e-08
GEMS63-CIMBL123	-6.275	-10.282	-2.26804	8.6321e-08
GEMS9-CIMBL123	-7.35	-11.357	-3.34304	3.07172e-11
Gy386-CIMBL123	-4.595	-8.60196	-0.588036	0.00308154
GY386B-CIMBL123	-5.7675	-9.77446	-1.76054	2.78029e-06
J4112-CIMBL123	-10.37	-14.377	-6.36304	1.1936e-12
JY01-CIMBL123	-7.9475	-11.9545	-3.94054	2.71283e-12
L3180-CIMBL123	-6.875	-10.882	-2.86804	1.08577e-09
Liao5114-CIMBL123	-6.4975	-10.5045	-2.49054	1.75881e-08
Liao5263-CIMBL123	-8.7225	-12.7295	-4.71554	2.52498e-12
Lv28-CIMBL123	-6.955	-10.962	-2.94804	5.94643e-10
Lx9801-CIMBL123	-9.6625	-13.6695	-5.65554	2.01006e-12
M165-CIMBL123	-4.495	-8.50196	-0.488036	0.00516312
M97-CIMBL123	-5.7075	-9.71446	-1.70054	4.12749e-06
mo17-CIMBL123	-6.165	-10.172	-2.15804	1.86727e-07
Nan21-3-CIMBL123	-8.965	-12.972	-4.95804	2.49667e-12
NMJT-CIMBL123	-9.215	-13.222	-5.20804	2.47058e-12
p178-CIMBL123	-7.47	-11.477	-3.46304	1.34661e-11
Qi319-CIMBL123	-5.0725	-9.07946	-1.06554	0.000215643
R08-CIMBL123	-7.865	-11.872	-3.85804	2.96685e-12
R15X1141-CIMBL123	-6.6	-10.607	-2.59304	8.34189e-09
SC55-CIMBL123	-6.2125	-10.2195	-2.20554	1.33982e-07
Shen137-CIMBL123	-6.62	-10.627	-2.61304	7.20524e-09
Si273-CIMBL123	-8.0825	-12.0895	-4.07554	2.55429e-12
SW92E114-CIMBL123	-7.925	-11.932	-3.91804	2.78988e-12
Sy1077-CIMBL123	-5.555	-9.56196	-1.54804	1.1092e-05
Sy999-CIMBL123	-8.695	-12.702	-4.68804	2.59337e-12
Tian77-CIMBL123	-9.965	-13.972	-5.95804	1.56353e-12
TX5-CIMBL123	-13.425	-17.432	-9.41804	1.05571e-12
TY4-CIMBL123	-9.975	-13.982	-5.96804	1.55709e-12
TY8-CIMBL123	-6.8825	-10.8895	-2.87554	1.02631e-09
U8112-CIMBL123	-7.1625	-11.1695	-3.15554	1.23655e-10
W138-CIMBL123	-9.745	-13.752	-5.73804	1.88327e-12
WH413-CIMBL123	-9.2725	-13.2795	-5.26554	2.35045e-12
Wu109-CIMBL123	-5.1775	-9.18446	-1.17054	0.000115577
Xun971-CIMBL123	-7.9475	-11.9545	-3.94054	2.71283e-12
Ye478-CIMBL123	-6.7125	-10.7195	-2.70554	3.64562e-09
Ye8001-CIMBL123	-9.5625	-13.5695	-5.55554	2.14773e-12
Z2018F-CIMBL123	-7.575	-11.582	-3.56804	7.22822e-12
Zheng29-CIMBL123	-7.715	-11.722	-3.70804	3.98792e-12
Zheng30-CIMBL123	-4.86	-8.86696	-0.853036	0.000731203
Zhi41-CIMBL123	-4.8675	-8.87446	-0.860536	0.000701047
Zhong69-CIMBL123	-7.0425	-11.0495	-3.03554	3.06822e-10
ZZ01-CIMBL123	-6.21	-10.217	-2.20304	1.3635e-07
CIMBL146-CIMBL129	-6.7875	-10.7945	-2.78054	2.08899e-09
CIMBL30-CIMBL129	4.4725	0.465536	8.47946	0.00578636
CIMBL45-CIMBL129	-5.385	-9.39196	-1.37804	3.24782e-05
CIMBL47-CIMBL129	-4.55	-8.55696	-0.543036	0.00389461
CIMBL60-CIMBL129	-4.32	-8.32696	-0.313036	0.0122538
CIMBL73-CIMBL129	-7.2125	-11.2195	-3.20554	8.47772e-11
CIMBL9-CIMBL129	-7.3075	-11.3145	-3.30054	4.18466e-11
CIMBL96-CIMBL129	7.945	3.93804	11.952	2.71261e-12
CIMBL99-CIMBL129	6.645	2.63804	10.652	5.99718e-09
CML118-CIMBL129	-4.1575	-8.16446	-0.150536	0.026047
CML121-CIMBL129	16.24	12.233	20.247	1.05571e-12
CML191-CIMBL129	-5.255	-9.26196	-1.24804	7.23439e-05
CML473-CIMBL129	-4.5525	-8.55946	-0.545536	0.00384458
CML69-CIMBL129	4.695	0.688036	8.70196	0.0018117
DH29-CIMBL129	4.4925	0.485536	8.49946	0.00522912
DH3732-CIMBL129	-4.7175	-8.72446	-0.710536	0.00160441
DSB-CIMBL129	-5.3325	-9.33946	-1.32554	4.49796e-05
FCD0602-CIMBL129	-5.2375	-9.24446	-1.23054	8.04646e-05
GEMS2-CIMBL129	-6.65	-10.657	-2.64304	5.78072e-09
GEMS53-CIMBL129	-6.675	-10.682	-2.66804	4.80882e-09
GEMS55-CIMBL129	-6.1	-10.107	-2.09304	2.9318e-07
Gy462-CIMBL129	6.675	2.66804	10.682	4.80882e-09
J4112-CIMBL129	-6.58	-10.587	-2.57304	9.65481e-09
JY01-CIMBL129	-4.1575	-8.16446	-0.150536	0.026047
Liao5263-CIMBL129	-4.9325	-8.93946	-0.925536	0.000485171
Lx9801-CIMBL129	-5.8725	-9.87946	-1.86554	1.38124e-06
Nan21-3-CIMBL129	-5.175	-9.18196	-1.16804	0.000117324
NMJT-CIMBL129	-5.425	-9.43196	-1.41804	2.5292e-05
R08-CIMBL129	-4.075	-8.08196	-0.0680363	0.0374552
Si273-CIMBL129	-4.2925	-8.29946	-0.285536	0.0139694
SW92E114-CIMBL129	-4.135	-8.14196	-0.128036	0.0287988
Sy999-CIMBL129	-4.905	-8.91196	-0.898036	0.000567302
Tian77-CIMBL129	-6.175	-10.182	-2.16804	1.74151e-07
TX5-CIMBL129	-9.635	-13.642	-5.62804	2.00451e-12
TY4-CIMBL129	-6.185	-10.192	-2.17804	1.62408e-07
W138-CIMBL129	-5.955	-9.96196	-1.94804	7.91541e-07
WH413-CIMBL129	-5.4825	-9.48946	-1.47554	1.76027e-05
Xun971-CIMBL129	-4.1575	-8.16446	-0.150536	0.026047
Ye8001-CIMBL129	-5.7725	-9.77946	-1.76554	2.68982e-06
CIMBL136-CIMBL13	4.36	0.353036	8.36696	0.0101032
CIMBL146-CIMBL13	-5.4275	-9.43446	-1.42054	2.48983e-05
CIMBL30-CIMBL13	5.8325	1.82554	9.83946	1.80523e-06
CIMBL45-CIMBL13	-4.025	-8.03196	-0.0180363	0.0463589
CIMBL73-CIMBL13	-5.8525	-9.85946	-1.84554	1.57936e-06
CIMBL77-CIMBL13	4.3225	0.315536	8.32946	0.0121079
CIMBL9-CIMBL13	-5.9475	-9.95446	-1.94054	8.32846e-07
CIMBL96-CIMBL13	9.305	5.29804	13.312	2.35578e-12
CIMBL99-CIMBL13	8.005	3.99804	12.012	2.65576e-12
CML115-CIMBL13	4.2775	0.270536	8.28446	0.0149959
CML121-CIMBL13	17.6	13.593	21.607	1.05571e-12
CML69-CIMBL13	6.055	2.04804	10.062	3.99809e-07
DH29-CIMBL13	5.8525	1.84554	9.85946	1.57936e-06
GEMS2-CIMBL13	-5.29	-9.29696	-1.28304	5.84186e-05
GEMS33-CIMBL13	5.3125	1.30554	9.31946	5.08805e-05
GEMS40-CIMBL13	5.145	1.13804	9.15196	0.000140382
GEMS53-CIMBL13	-5.315	-9.32196	-1.30804	5.01037e-05
GEMS55-CIMBL13	-4.74	-8.74696	-0.733036	0.00141983
GEMS6-CIMBL13	5.0975	1.09054	9.10446	0.000186104
Gy462-CIMBL13	8.035	4.02804	12.042	2.65843e-12
J4112-CIMBL13	-5.22	-9.22696	-1.21304	8.9466e-05
Lx9801-CIMBL13	-4.5125	-8.51946	-0.505536	0.00472253
NMJT-CIMBL13	-4.065	-8.07196	-0.0580363	0.0391039
Tian77-CIMBL13	-4.815	-8.82196	-0.808036	0.000939947
TX5-CIMBL13	-8.275	-12.282	-4.26804	2.59737e-12
TY2-CIMBL13	4.845	0.838036	8.85196	0.000795286
TY4-CIMBL13	-4.825	-8.83196	-0.818036	0.000889136
TY7-CIMBL13	4.7125	0.705536	8.71946	0.00164842
W138-CIMBL13	-4.595	-8.60196	-0.588036	0.00308154
WH413-CIMBL13	-4.1225	-8.12946	-0.115536	0.030438
Ye8001-CIMBL13	-4.4125	-8.41946	-0.405536	0.00780985
CIMBL141-CIMBL133	-5.2575	-9.26446	-1.25054	7.12507e-05
CIMBL146-CIMBL133	-8.7275	-12.7345	-4.72054	2.51588e-12
CIMBL17-CIMBL133	-4.8025	-8.80946	-0.795536	0.00100737
CIMBL45-CIMBL133	-7.325	-11.332	-3.31804	3.68062e-11
CIMBL46-CIMBL133	-5.7875	-9.79446	-1.78054	2.43536e-06
CIMBL47-CIMBL133	-6.49	-10.497	-2.48304	1.85689e-08
CIMBL54-CIMBL133	-4.46	-8.46696	-0.453036	0.00616239
CIMBL60-CIMBL133	-6.26	-10.267	-2.25304	9.59551e-08
CIMBL73-CIMBL133	-9.1525	-13.1595	-5.14554	2.44882e-12
CIMBL83-CIMBL133	-4.44	-8.44696	-0.433036	0.00681191
CIMBL9-CIMBL133	-9.2475	-13.2545	-5.24054	2.43916e-12
CIMBL96-CIMBL133	6.005	1.99804	10.012	5.63172e-07
CIMBL99-CIMBL133	4.705	0.698036	8.71196	0.00171661
CML116-CIMBL133	-4.0575	-8.06446	-0.0505363	0.0403824
CML118-CIMBL133	-6.0975	-10.1045	-2.09054	2.98289e-07
CML121-CIMBL133	14.3	10.293	18.307	1.05571e-12
CML171-CIMBL133	-5.495	-9.50196	-1.48804	1.62617e-05
CML191-CIMBL133	-7.195	-11.202	-3.18804	9.67321e-11
CML411-CIMBL133	-5.2425	-9.24946	-1.23554	7.80583e-05
CML473-CIMBL133	-6.4925	-10.4995	-2.48554	1.82361e-08
dan340-CIMBL133	-5.5375	-9.54446	-1.53054	1.24061e-05
Dan4245-CIMBL133	-5.62	-9.62696	-1.61304	7.2985e-06
DH3732-CIMBL133	-6.6575	-10.6645	-2.65054	5.47042e-09
DSB-CIMBL133	-7.2725	-11.2795	-3.26554	5.42084e-11
EN25-CIMBL133	-5.1875	-9.19446	-1.18054	0.000108839
FCD0602-CIMBL133	-7.1775	-11.1845	-3.17054	1.10397e-10
GEMS2-CIMBL133	-8.59	-12.597	-4.58304	2.59692e-12
GEMS30-CIMBL133	-5.52	-9.52696	-1.51304	1.38716e-05
GEMS31-CIMBL133	-5.025	-9.03196	-1.01804	0.000284704
GEMS41-CIMBL133	-5.015	-9.02196	-1.00804	0.000301748
GEMS48-CIMBL133	-5.905	-9.91196	-1.89804	1.11003e-06
GEMS53-CIMBL133	-8.615	-12.622	-4.60804	2.55695e-12
GEMS55-CIMBL133	-8.04	-12.047	-4.03304	2.64622e-12
GEMS61-CIMBL133	-4.5025	-8.50946	-0.495536	0.00496977
GEMS63-CIMBL133	-4.425	-8.43196	-0.418036	0.00734044
GEMS9-CIMBL133	-5.5	-9.50696	-1.49304	1.57536e-05
Gy462-CIMBL133	4.735	0.728036	8.74196	0.00145901
J4112-CIMBL133	-8.52	-12.527	-4.51304	2.52121e-12
JY01-CIMBL133	-6.0975	-10.1045	-2.09054	2.98289e-07
L3180-CIMBL133	-5.025	-9.03196	-1.01804	0.000284704
Liao5114-CIMBL133	-4.6475	-8.65446	-0.640536	0.00233589
Liao5263-CIMBL133	-6.8725	-10.8795	-2.86554	1.10633e-09
Lv28-CIMBL133	-5.105	-9.11196	-1.09804	0.000178033
Lx9801-CIMBL133	-7.8125	-11.8195	-3.80554	3.14648e-12
mo17-CIMBL133	-4.315	-8.32196	-0.308036	0.0125505
Nan21-3-CIMBL133	-7.115	-11.122	-3.10804	1.77035e-10
NMJT-CIMBL133	-7.365	-11.372	-3.35804	2.75842e-11
p178-CIMBL133	-5.62	-9.62696	-1.61304	7.2985e-06
R08-CIMBL133	-6.015	-10.022	-2.00804	5.25968e-07
R15X1141-CIMBL133	-4.75	-8.75696	-0.743036	0.00134445
SC55-CIMBL133	-4.3625	-8.36946	-0.355536	0.00998116
Shen137-CIMBL133	-4.77	-8.77696	-0.763036	0.00120499
Si273-CIMBL133	-6.2325	-10.2395	-2.22554	1.1644e-07
SW92E114-CIMBL133	-6.075	-10.082	-2.06804	3.48394e-07
Sy999-CIMBL133	-6.845	-10.852	-2.83804	1.35954e-09
Tian77-CIMBL133	-8.115	-12.122	-4.10804	2.59848e-12
TX5-CIMBL133	-11.575	-15.582	-7.56804	1.05571e-12
TY4-CIMBL133	-8.125	-12.132	-4.11804	2.57938e-12
TY8-CIMBL133	-5.0325	-9.03946	-1.02554	0.000272535
U8112-CIMBL133	-5.3125	-9.31946	-1.30554	5.08805e-05
W138-CIMBL133	-7.895	-11.902	-3.88804	2.82396e-12
WH413-CIMBL133	-7.4225	-11.4295	-3.41554	1.84889e-11
Xun971-CIMBL133	-6.0975	-10.1045	-2.09054	2.98289e-07
Ye478-CIMBL133	-4.8625	-8.86946	-0.855536	0.000721016
Ye8001-CIMBL133	-7.7125	-11.7195	-3.70554	4.0189e-12
Z2018F-CIMBL133	-5.725	-9.73196	-1.71804	3.67952e-06
Zheng29-CIMBL133	-5.865	-9.87196	-1.85804	1.4525e-06
Zhong69-CIMBL133	-5.1925	-9.19946	-1.18554	0.000105614
ZZ01-CIMBL133	-4.36	-8.36696	-0.353036	0.0101032
CIMBL141-CIMBL136	-6.3175	-10.3245	-2.31054	6.38976e-08
CIMBL146-CIMBL136	-9.7875	-13.7945	-5.78054	1.83598e-12
CIMBL155-CIMBL136	-4.985	-8.99196	-0.978036	0.000358981
CIMBL17-CIMBL136	-5.8625	-9.86946	-1.85554	1.47705e-06
CIMBL42-CIMBL136	-4.16	-8.16696	-0.153036	0.0257564
CIMBL45-CIMBL136	-8.385	-12.392	-4.37804	2.61691e-12
CIMBL46-CIMBL136	-6.8475	-10.8545	-2.84054	1.33432e-09
CIMBL47-CIMBL136	-7.55	-11.557	-3.54304	8.29525e-12
CIMBL54-CIMBL136	-5.52	-9.52696	-1.51304	1.38716e-05
CIMBL60-CIMBL136	-7.32	-11.327	-3.31304	3.81838e-11
CIMBL73-CIMBL136	-10.2125	-14.2195	-6.20554	1.29352e-12
CIMBL83-CIMBL136	-5.5	-9.50696	-1.49304	1.57536e-05
CIMBL9-CIMBL136	-10.3075	-14.3145	-6.30054	1.20803e-12
CIMBL96-CIMBL136	4.945	0.938036	8.95196	0.000451735
CML113-CIMBL136	-4.37	-8.37696	-0.363036	0.00962317
CML116-CIMBL136	-5.1175	-9.12446	-1.11054	0.000165326
CML118-CIMBL136	-7.1575	-11.1645	-3.15054	1.2842e-10
CML121-CIMBL136	13.24	9.23304	17.247	1.05571e-12
CML171-CIMBL136	-6.555	-10.562	-2.54804	1.15855e-08
CML191-CIMBL136	-8.255	-12.262	-4.24804	2.54685e-12
CML32-CIMBL136	-4.9825	-8.98946	-0.975536	0.000364196
CML325-CIMBL136	-4.9875	-8.99446	-0.980536	0.000353838
CML411-CIMBL136	-6.3025	-10.3095	-2.29554	7.10662e-08
CML473-CIMBL136	-7.5525	-11.5595	-3.54554	8.18401e-12
CML496-CIMBL136	-5.0075	-9.01446	-1.00054	0.000315171
CML51-CIMBL136	-4.2325	-8.23946	-0.225536	0.0185044
dan340-CIMBL136	-6.5975	-10.6045	-2.59054	8.49586e-09
Dan4245-CIMBL136	-6.68	-10.687	-2.67304	4.63476e-09
DH3732-CIMBL136	-7.7175	-11.7245	-3.71054	3.9545e-12
DSB-CIMBL136	-8.3325	-12.3395	-4.32554	2.53764e-12
EN25-CIMBL136	-6.2475	-10.2545	-2.24054	1.04785e-07
FCD0602-CIMBL136	-8.2375	-12.2445	-4.23054	2.57916e-12
GEMS11-CIMBL136	-4.8725	-8.87946	-0.865536	0.00068161
GEMS2-CIMBL136	-9.65	-13.657	-5.64304	2.02027e-12
GEMS30-CIMBL136	-6.58	-10.587	-2.57304	9.65481e-09
GEMS31-CIMBL136	-6.085	-10.092	-2.07804	3.2518e-07
GEMS41-CIMBL136	-6.075	-10.082	-2.06804	3.48394e-07
GEMS48-CIMBL136	-6.965	-10.972	-2.95804	5.51391e-10
GEMS53-CIMBL136	-9.675	-13.682	-5.66804	1.94167e-12
GEMS55-CIMBL136	-9.1	-13.107	-5.09304	2.44282e-12
GEMS61-CIMBL136	-5.5625	-9.56946	-1.55554	1.05713e-05
GEMS63-CIMBL136	-5.485	-9.49196	-1.47804	1.73262e-05
GEMS9-CIMBL136	-6.56	-10.567	-2.55304	1.11711e-08
GY386B-CIMBL136	-4.9775	-8.98446	-0.970536	0.000374846
J4112-CIMBL136	-9.58	-13.587	-5.57304	2.09577e-12
JY01-CIMBL136	-7.1575	-11.1645	-3.15054	1.2842e-10
L3180-CIMBL136	-6.085	-10.092	-2.07804	3.2518e-07
Liao5114-CIMBL136	-5.7075	-9.71446	-1.70054	4.12749e-06
Liao5263-CIMBL136	-7.9325	-11.9395	-3.92554	2.76168e-12
Lv28-CIMBL136	-6.165	-10.172	-2.15804	1.86727e-07
Lx9801-CIMBL136	-8.8725	-12.8795	-4.86554	2.49722e-12
M97-CIMBL136	-4.9175	-8.92446	-0.910536	0.000528438
mo17-CIMBL136	-5.375	-9.38196	-1.36804	3.45644e-05
Nan21-3-CIMBL136	-8.175	-12.182	-4.16804	2.56661e-12
[truncated: 2,975 more rows]

## Sheet: Vitamin B3
Combination of lines	difference	lower value	upper value	p-value (adjusted)
05W002-04K5702	52.305	26.6154	77.9946	2.5977e-12
05WN230-04K5702	37.95	12.2604	63.6396	1.00803e-06
177-04K5702	43.25	17.5604	68.9396	2.84503e-09
238-04K5702	36.155	10.4654	61.8446	6.43999e-06
4019-04K5702	36.87	11.1804	62.5596	3.10391e-06
4F1-04K5702	36.0275	10.3379	61.7171	7.32586e-06
7327-04K5702	67.255	41.5654	92.9446	1.1221e-12
835a-04K5702	34.16	8.47037	59.8496	4.62074e-05
By4839-04K5702	50.445	24.7554	76.1346	2.95042e-12
By4960-04K5702	72.125	46.4354	97.8146	1.05682e-12
By804-04K5702	30.3425	4.65287	56.0321	0.00147738
By813-04K5702	45.8475	20.1579	71.5371	1.34795e-10
By855-04K5702	40.295	14.6054	65.9846	8.04057e-08
Chang7-2-04K5702	36.39	10.7004	62.0796	5.07317e-06
chuan48-2-04K5702	51.735	26.0454	77.4246	2.57983e-12
CIMBL10-04K5702	48.14	22.4504	73.8296	1.05966e-11
CIMBL123-04K5702	69.56	43.8704	95.2496	1.0677e-12
CIMBL129-04K5702	47.5025	21.8129	73.1921	2.01875e-11
CIMBL13-04K5702	31.3225	5.63287	57.0121	0.000633262
CIMBL133-04K5702	60.3125	34.6229	86.0021	2.27629e-12
CIMBL136-04K5702	58.3375	32.6479	84.0271	2.41662e-12
CIMBL139-04K5702	32.285	6.59537	57.9746	0.000267525
CIMBL154-04K5702	63.0575	37.3679	88.7471	1.73317e-12
CIMBL155-04K5702	82.6625	56.9729	108.352	1.05571e-12
CIMBL16-04K5702	46.6625	20.9729	72.3521	5.19518e-11
CIMBL17-04K5702	48.8625	23.1729	74.5521	5.82079e-12
CIMBL30-04K5702	79.495	53.8054	105.185	1.05571e-12
CIMBL42-04K5702	73.81	48.1204	99.4996	1.05571e-12
CIMBL45-04K5702	40.0825	14.3929	65.7721	1.01586e-07
CIMBL46-04K5702	33.9025	8.21287	59.5921	5.91486e-05
CIMBL47-04K5702	36.5925	10.9029	62.2821	4.12618e-06
CIMBL54-04K5702	41.2725	15.5829	66.9621	2.71123e-08
CIMBL6-04K5702	55.44	29.7504	81.1296	2.52454e-12
CIMBL60-04K5702	36.425	10.7354	62.1146	4.89554e-06
CIMBL69-04K5702	79.335	53.6454	105.025	1.05571e-12
CIMBL73-04K5702	37.73	12.0404	63.4196	1.27025e-06
CIMBL77-04K5702	89.6175	63.9279	115.307	1.05571e-12
CIMBL83-04K5702	38.93	13.2404	64.6196	3.55323e-07
CIMBL96-04K5702	91.7825	66.0929	117.472	1.05571e-12
CIMBL99-04K5702	33.0625	7.37287	58.7521	0.000130713
CML113-04K5702	65.6325	39.9429	91.3221	1.26643e-12
CML114-04K5702	50.03	24.3404	75.7196	3.21132e-12
CML115-04K5702	34.895	9.20537	60.5846	2.2619e-05
CML116-04K5702	55.5125	29.8229	81.2021	2.50322e-12
CML118-04K5702	52.8225	27.1329	78.5121	2.57661e-12
CML121-04K5702	48.08	22.3904	73.7696	1.12217e-11
CML139-04K5702	65.0225	39.3329	90.7121	1.35592e-12
CML170-04K5702	36.355	10.6654	62.0446	5.2571e-06
CML171-04K5702	41.4375	15.7479	67.1271	2.25257e-08
CML191-04K5702	43.9725	18.2829	69.6621	1.22745e-09
CML304-04K5702	54.8675	29.1779	80.5571	2.46747e-12
CML323-04K5702	60.84	35.1504	86.5296	2.19313e-12
CML325-04K5702	43.5075	17.8179	69.1971	2.11055e-09
CML361-04K5702	60.875	35.1854	86.5646	2.1837e-12
CML411-04K5702	43.5775	17.8879	69.2671	1.94559e-09
CML473-04K5702	31.77	6.08037	57.4596	0.000425726
CML480-04K5702	74.4375	48.7479	100.127	1.05571e-12
CML51-04K5702	28.4125	2.72287	54.1021	0.00710103
CML69-04K5702	68.6375	42.9479	94.3271	1.08746e-12
dan340-04K5702	30.7975	5.10787	56.4871	0.00100088
Dan4245-04K5702	36.935	11.2454	62.6246	2.90294e-06
Dan599-04K5702	44.7225	19.0329	70.4121	5.08819e-10
DE.EX-04K5702	27.05	1.36037	52.7396	0.0196811
DH29-04K5702	42.505	16.8154	68.1946	6.70766e-09
DH3732-04K5702	36.665	10.9754	62.3546	3.83108e-06
EN25-04K5702	50.35	24.6604	76.0396	3.02147e-12
GEMS15-04K5702	47.295	21.6054	72.9846	2.53396e-11
GEMS2-04K5702	31.0475	5.35787	56.7371	0.000805747
GEMS30-04K5702	35.545	9.85537	61.2346	1.18887e-05
GEMS31-04K5702	49.54	23.8504	75.2296	3.82838e-12
GEMS33-04K5702	67.315	41.6254	93.0046	1.11899e-12
GEMS40-04K5702	45.3775	19.6879	71.0671	2.34765e-10
GEMS41-04K5702	31.725	6.03537	57.4146	0.000443194
GEMS48-04K5702	55.3225	29.6329	81.0121	2.52165e-12
GEMS6-04K5702	60.655	34.9654	86.3446	2.20868e-12
GEMS61-04K5702	46.83	21.1404	72.5196	4.28323e-11
Gy1032-04K5702	49.5675	23.8779	75.2571	3.9001e-12
Gy386-04K5702	37.33	11.6404	63.0196	1.92871e-06
GY386B-04K5702	38.28	12.5904	63.9696	7.11194e-07
Gy462-04K5702	37.6725	11.9829	63.3621	1.34914e-06
J4112-04K5702	37.45	11.7604	63.1396	1.70223e-06
JH96C-04K5702	53.6	27.9104	79.2896	2.47258e-12
JY01-04K5702	33.695	8.00537	59.3846	7.20766e-05
Liao5114-04K5702	36.31	10.6204	61.9996	5.50318e-06
Liao5263-04K5702	34.05	8.36037	59.7396	5.13587e-05
Lv28-04K5702	64.365	38.6754	90.0546	1.44385e-12
M165-04K5702	41.6	15.9104	67.2896	1.87582e-08
M97-04K5702	26.135	0.445367	51.8246	0.0372245
mo17-04K5702	64.9675	39.2779	90.6571	1.38278e-12
p178-04K5702	35.8425	10.1529	61.5321	8.82618e-06
Qi319-04K5702	26.715	1.02537	52.4046	0.0249698
R08-04K5702	37.56	11.8704	63.2496	1.51763e-06
SC55-04K5702	46.8325	21.1429	72.5221	4.27027e-11
Shen137-04K5702	36.23	10.5404	61.9196	5.96872e-06
Si273-04K5702	47.39	21.7004	73.0796	2.28199e-11
SW92E114-04K5702	41.6675	15.9779	67.3571	1.73823e-08
Sy1077-04K5702	71.79	46.1004	97.4796	1.05704e-12
Sy999-04K5702	45.495	19.8054	71.1846	2.04289e-10
TY11-04K5702	58.6275	32.9379	84.3171	2.46092e-12
TY5-04K5702	38.5825	12.8929	64.2721	5.15496e-07
TY7-04K5702	59.5	33.8104	85.1896	2.34868e-12
Xun971-04K5702	51.94	26.2504	77.6296	2.63123e-12
Ye478-04K5702	54.6825	28.9929	80.3721	2.53431e-12
Ye8001-04K5702	67.1975	41.5079	92.8871	1.12499e-12
Yu87-1-04K5702	50.1675	24.4779	75.8571	3.06122e-12
ZB648-04K5702	42.4125	16.7229	68.1021	7.45626e-09
Zheng29-04K5702	70.44	44.7504	96.1296	1.06304e-12
Zheng30-04K5702	32.2975	6.60787	57.9871	0.000264499
Zheng653-04K5702	51.65	25.9604	77.3396	2.60625e-12
Zhi41-04K5702	40.8175	15.1279	66.5071	4.50752e-08
Zhong69-04K5702	61.0125	35.3229	86.7021	2.21678e-12
ZZ01-04K5702	51.9725	26.2829	77.6621	2.62224e-12
ZZ03-04K5702	33.4275	7.73787	59.1171	9.2836e-05
07KS4-05W002	-36.0625	-61.7521	-10.3729	7.07148e-06
303WX-05W002	-47.15	-72.8396	-21.4604	2.97894e-11
501-05W002	-35.8225	-61.5121	-10.1329	9.00531e-06
5237-05W002	-31.355	-57.0446	-5.66537	0.00061539
7381-05W002	-38.65	-64.3396	-12.9604	4.79648e-07
835b-05W002	-27.1075	-52.7971	-1.41787	0.0188834
8902-05W002	-37.72	-63.4096	-12.0304	1.28364e-06
975-12-05W002	-36.55	-62.2396	-10.8604	4.30939e-06
B111-05W002	-31.5725	-57.2621	-5.88287	0.000507662
BEM-05W002	-28.7525	-54.4421	-3.06287	0.00544025
CA47-05W002	-32.72	-58.4096	-7.03037	0.000179586
CIMBL141-05W002	-44.0425	-69.7321	-18.3529	1.13094e-09
CIMBL146-05W002	-40.4475	-66.1371	-14.7579	6.79468e-08
CIMBL155-05W002	30.3575	4.66787	56.0471	0.0014587
CIMBL30-05W002	27.19	1.50037	52.8796	0.0177903
CIMBL69-05W002	27.03	1.34037	52.7196	0.0199657
CIMBL77-05W002	37.3125	11.6229	63.0021	1.96411e-06
CIMBL9-05W002	-38.59	-64.2796	-12.9004	5.11387e-07
CIMBL96-05W002	39.4775	13.7879	65.1671	1.96688e-07
CML32-05W002	-36.5525	-62.2421	-10.8629	4.29839e-06
CML496-05W002	-29.8425	-55.5321	-4.15287	0.00224797
DSB-05W002	-31.3675	-57.0571	-5.67787	0.000608646
FCD0602-05W002	-30.07	-55.7596	-4.38037	0.00185914
GEMS11-05W002	-31	-56.6896	-5.31037	0.000839773
GEMS16-05W002	-29.1425	-54.8321	-3.45287	0.00398563
GEMS47-05W002	-27.1725	-52.8621	-1.48287	0.0180172
GEMS53-05W002	-33.1325	-58.8221	-7.44287	0.000122446
GEMS55-05W002	-32.825	-58.5146	-7.13537	0.00016298
GEMS62-05W002	-33.5075	-59.1971	-7.81787	8.60859e-05
GEMS63-05W002	-27.0725	-52.7621	-1.38287	0.0193654
GEMS9-05W002	-38.03	-63.7196	-12.3404	9.265e-07
L3180-05W002	-30.115	-55.8046	-4.42537	0.00179022
Lx9801-05W002	-42.2625	-67.9521	-16.5729	8.84894e-09
M97-05W002	-26.17	-51.8596	-0.480367	0.0363555
MN-05W002	-45.6925	-71.3821	-20.0029	1.61881e-10
Nan21-3-05W002	-36.88	-62.5696	-11.1904	3.07213e-06
NMJT-05W002	-57.3225	-83.0121	-31.6329	2.48468e-12
R15X1141-05W002	-41.71	-67.3996	-16.0204	1.65676e-08
Tian77-05W002	-42.2025	-67.8921	-16.5129	9.47509e-09
TX5-05W002	-65.19	-90.8796	-39.5004	1.33482e-12
TY2-05W002	-31.035	-56.7246	-5.34537	0.000814571
TY4-05W002	-32.55	-58.2396	-6.86037	0.000209992
TY8-05W002	-36.9875	-62.6771	-11.2979	2.74995e-06
U8112-05W002	-32.7375	-58.4271	-7.04787	0.000176709
W138-05W002	-33.815	-59.5046	-8.12537	6.42995e-05
WH413-05W002	-27.885	-53.5746	-2.19537	0.0106368
Wu109-05W002	-44.795	-70.4846	-19.1054	4.67122e-10
Z2018F-05W002	-33.03	-58.7196	-7.34037	0.000134732
303WX-05WN230	-32.795	-58.4846	-7.10537	0.000167567
7327-05WN230	29.305	3.61537	54.9946	0.00349509
By4960-05WN230	34.175	8.48537	59.8646	4.5545e-05
CIMBL123-05WN230	31.61	5.92037	57.2996	0.000491021
CIMBL141-05WN230	-29.6875	-55.3771	-3.99787	0.0025558
CIMBL146-05WN230	-26.0925	-51.7821	-0.402867	0.0383045
CIMBL155-05WN230	44.7125	19.0229	70.4021	5.14861e-10
CIMBL30-05WN230	41.545	15.8554	67.2346	1.99581e-08
CIMBL42-05WN230	35.86	10.1704	61.5496	8.67229e-06
CIMBL69-05WN230	41.385	15.6954	67.0746	2.38953e-08
CIMBL77-05WN230	51.6675	25.9779	77.3571	2.60092e-12
CIMBL96-05WN230	53.8325	28.1429	79.5221	2.59337e-12
CML113-05WN230	27.6825	1.99287	53.3721	0.0123834
CML139-05WN230	27.0725	1.38287	52.7621	0.0193654
CML480-05WN230	36.4875	10.7979	62.1771	4.59333e-06
CML69-05WN230	30.6875	4.99787	56.3771	0.00110038
GEMS33-05WN230	29.365	3.67537	55.0546	0.00332881
Lv28-05WN230	26.415	0.725367	52.1046	0.0307617
Lx9801-05WN230	-27.9075	-53.5971	-2.21787	0.0104575
MN-05WN230	-31.3375	-57.0271	-5.64787	0.000624952
mo17-05WN230	27.0175	1.32787	52.7071	0.0201455
NMJT-05WN230	-42.9675	-68.6571	-17.2779	3.94306e-09
R15X1141-05WN230	-27.355	-53.0446	-1.66537	0.0157757
Sy1077-05WN230	33.84	8.15037	59.5296	6.2785e-05
Tian77-05WN230	-27.8475	-53.5371	-2.15787	0.010942
TX5-05WN230	-50.835	-76.5246	-25.1454	2.76501e-12
Wu109-05WN230	-30.44	-56.1296	-4.75037	0.00135991
Ye8001-05WN230	29.2475	3.55787	54.9371	0.00366176
Zheng29-05WN230	32.49	6.80037	58.1796	0.000221866
177-07KS4	27.0075	1.31787	52.6971	0.0202903
7327-07KS4	51.0125	25.3229	76.7021	2.71461e-12
By4839-07KS4	34.2025	8.51287	59.8921	4.43546e-05
By4960-07KS4	55.8825	30.1929	81.5721	2.53575e-12
By813-07KS4	29.605	3.91537	55.2946	0.00273553
chuan48-2-07KS4	35.4925	9.80287	61.1821	1.25276e-05
CIMBL10-07KS4	31.8975	6.20787	57.5871	0.000379754
CIMBL123-07KS4	53.3175	27.6279	79.0071	2.55174e-12
CIMBL129-07KS4	31.26	5.57037	56.9496	0.000669039
CIMBL133-07KS4	44.07	18.3804	69.7596	1.09511e-09
CIMBL136-07KS4	42.095	16.4054	67.7846	1.07083e-08
CIMBL154-07KS4	46.815	21.1254	72.5046	4.3569e-11
CIMBL155-07KS4	66.42	40.7304	92.1096	1.19849e-12
CIMBL16-07KS4	30.42	4.73037	56.1096	0.00138326
CIMBL17-07KS4	32.62	6.93037	58.3096	0.000196914
CIMBL30-07KS4	63.2525	37.5629	88.9421	1.71296e-12
CIMBL42-07KS4	57.5675	31.8779	83.2571	2.55262e-12
CIMBL6-07KS4	39.1975	13.5079	64.8871	2.66361e-07
CIMBL69-07KS4	63.0925	37.4029	88.7821	1.71674e-12
CIMBL77-07KS4	73.375	47.6854	99.0646	1.05593e-12
CIMBL96-07KS4	75.54	49.8504	101.23	1.05571e-12
CML113-07KS4	49.39	23.7004	75.0796	4.14579e-12
CML114-07KS4	33.7875	8.09787	59.4771	6.60064e-05
CML116-07KS4	39.27	13.5804	64.9596	2.46286e-07
CML118-07KS4	36.58	10.8904	62.2696	4.17926e-06
CML121-07KS4	31.8375	6.14787	57.5271	0.000400759
CML139-07KS4	48.78	23.0904	74.4696	6.17162e-12
CML191-07KS4	27.73	2.04037	53.4196	0.0119514
CML304-07KS4	38.625	12.9354	64.3146	4.9263e-07
CML323-07KS4	44.5975	18.9079	70.2871	5.89569e-10
CML325-07KS4	27.265	1.57537	52.9546	0.0168471
CML361-07KS4	44.6325	18.9429	70.3221	5.65756e-10
CML411-07KS4	27.335	1.64537	53.0246	0.0160083
CML480-07KS4	58.195	32.5054	83.8846	2.45537e-12
CML69-07KS4	52.395	26.7054	78.0846	2.57139e-12
Dan599-07KS4	28.48	2.79037	54.1696	0.00673767
DH29-07KS4	26.2625	0.572867	51.9521	0.0341451
EN25-07KS4	34.1075	8.41787	59.7971	4.86e-05
GEMS15-07KS4	31.0525	5.36287	56.7421	0.000802243
GEMS31-07KS4	33.2975	7.60787	58.9871	0.000104913
GEMS33-07KS4	51.0725	25.3829	76.7621	2.68641e-12
GEMS40-07KS4	29.135	3.44537	54.8246	0.00400977
GEMS48-07KS4	39.08	13.3904	64.7696	3.0236e-07
GEMS6-07KS4	44.4125	18.7229	70.1021	7.32819e-10
GEMS61-07KS4	30.5875	4.89787	56.2771	0.00119897
Gy1032-07KS4	33.325	7.63537	59.0146	0.000102237
JH96C-07KS4	37.3575	11.6679	63.0471	1.87433e-06
Lv28-07KS4	48.1225	22.4329	73.8121	1.07697e-11
mo17-07KS4	48.725	23.0354	74.4146	6.3487e-12
SC55-07KS4	30.59	4.90037	56.2796	0.0011964
Si273-07KS4	31.1475	5.45787	56.8371	0.000738378
Sy1077-07KS4	55.5475	29.8579	81.2371	2.49756e-12
Sy999-07KS4	29.2525	3.56287	54.9421	0.00364697
TX5-07KS4	-29.1275	-54.8171	-3.43787	0.00403404
TY11-07KS4	42.385	16.6954	68.0746	7.6943e-09
TY7-07KS4	43.2575	17.5679	68.9471	2.82043e-09
Xun971-07KS4	35.6975	10.0079	61.3871	1.0208e-05
Ye478-07KS4	38.44	12.7504	64.1296	6.00026e-07
Ye8001-07KS4	50.955	25.2654	76.6446	2.70661e-12
Yu87-1-07KS4	33.925	8.23537	59.6146	5.78903e-05
ZB648-07KS4	26.17	0.480367	51.8596	0.0363555
Zheng29-07KS4	54.1975	28.5079	79.8871	2.5463e-12
Zheng653-07KS4	35.4075	9.71787	61.0971	1.36335e-05
Zhong69-07KS4	44.77	19.0804	70.4596	4.81103e-10
ZZ01-07KS4	35.73	10.0404	61.4196	9.88102e-06
303WX-177	-38.095	-63.7846	-12.4054	8.65047e-07
501-177	-26.7675	-52.4571	-1.07787	0.024064
7381-177	-29.595	-55.2846	-3.90537	0.00275811
8902-177	-28.665	-54.3546	-2.97537	0.00582888
975-12-177	-27.495	-53.1846	-1.80537	0.0142328
By4960-177	28.875	3.18537	54.5646	0.00493685
CIMBL123-177	26.31	0.620367	51.9996	0.0330572
CIMBL141-177	-34.9875	-60.6771	-9.29787	2.06539e-05
CIMBL146-177	-31.3925	-57.0821	-5.70287	0.00059537
CIMBL155-177	39.4125	13.7229	65.1021	2.11063e-07
CIMBL30-177	36.245	10.5554	61.9346	5.8786e-06
CIMBL42-177	30.56	4.87037	56.2496	0.00122753
CIMBL69-177	36.085	10.3954	61.7746	6.91252e-06
CIMBL77-177	46.3675	20.6779	72.0571	7.30987e-11
CIMBL9-177	-29.535	-55.2246	-3.84537	0.00289734
CIMBL96-177	48.5325	22.8429	74.2221	7.4255e-12
CML32-177	-27.4975	-53.1871	-1.80787	0.0142065
CML480-177	31.1875	5.49787	56.8771	0.00071297
GEMS9-177	-28.975	-54.6646	-3.28537	0.00455869
Lx9801-177	-33.2075	-58.8971	-7.51787	0.00011415
MN-177	-36.6375	-62.3271	-10.9479	3.9405e-06
Nan21-3-177	-27.825	-53.5146	-2.13537	0.011129
NMJT-177	-48.2675	-73.9571	-22.5779	9.39637e-12
R15X1141-177	-32.655	-58.3446	-6.96537	0.000190673
Sy1077-177	28.54	2.85037	54.2296	0.00642934
Tian77-177	-33.1475	-58.8371	-7.45787	0.000120741
TX5-177	-56.135	-81.8246	-30.4454	2.45237e-12
TY8-177	-27.9325	-53.6221	-2.24287	0.0102616
Wu109-177	-35.74	-61.4296	-10.0504	9.78248e-06
Zheng29-177	27.19	1.50037	52.8796	0.0177903
303WX-238	-31	-56.6896	-5.31037	0.000839773
7327-238	31.1	5.41037	56.7896	0.000769676
By4960-238	35.97	10.2804	61.6596	7.76329e-06
CIMBL123-238	33.405	7.71537	59.0946	9.48251e-05
CIMBL141-238	-27.8925	-53.5821	-2.20287	0.0105768
CIMBL154-238	26.9025	1.21287	52.5921	0.0218697
CIMBL155-238	46.5075	20.8179	72.1971	6.21857e-11
CIMBL30-238	43.34	17.6504	69.0296	2.56332e-09
CIMBL42-238	37.655	11.9654	63.3446	1.37409e-06
CIMBL69-238	43.18	17.4904	68.8696	3.08507e-09
CIMBL77-238	53.4625	27.7729	79.1521	2.51743e-12
CIMBL96-238	55.6275	29.9379	81.3171	2.55107e-12
CML113-238	29.4775	3.78787	55.1671	0.00303699
CML139-238	28.8675	3.17787	54.5571	0.00496637
CML480-238	38.2825	12.5929	63.9721	7.09311e-07
CML69-238	32.4825	6.79287	58.1721	0.000223395
GEMS33-238	31.16	5.47037	56.8496	0.000730346
Lv28-238	28.21	2.52037	53.8996	0.00830382
Lx9801-238	-26.1125	-51.8021	-0.422867	0.0377928
MN-238	-29.5425	-55.2321	-3.85287	0.00287958
mo17-238	28.8125	3.12287	54.5021	0.00518796
NMJT-238	-41.1725	-66.8621	-15.4829	3.03275e-08
Sy1077-238	35.635	9.94537	61.3246	1.08668e-05
Tian77-238	-26.0525	-51.7421	-0.362867	0.0393462
TX5-238	-49.04	-74.7296	-23.3504	5.138e-12
Wu109-238	-28.645	-54.3346	-2.95537	0.00592128
Ye8001-238	31.0425	5.35287	56.7321	0.000809266
Zheng29-238	34.285	8.59537	59.9746	4.0962e-05
4019-303WX	31.715	6.02537	57.4046	0.000447168
4F1-303WX	30.8725	5.18287	56.5621	0.000938039
7327-303WX	62.1	36.4104	87.7896	1.91547e-12
835a-303WX	29.005	3.31537	54.6946	0.00445066
By4839-303WX	45.29	19.6004	70.9796	2.6037e-10
By4960-303WX	66.97	41.2804	92.6596	1.15563e-12
By813-303WX	40.6925	15.0029	66.3821	5.17943e-08
By855-303WX	35.14	9.45037	60.8296	1.77715e-05
Chang7-2-303WX	31.235	5.54537	56.9246	0.000683886
chuan48-2-303WX	46.58	20.8904	72.2696	5.71641e-11
CIMBL10-303WX	42.985	17.2954	68.6746	3.86429e-09
CIMBL123-303WX	64.405	38.7154	90.0946	1.43852e-12
CIMBL129-303WX	42.3475	16.6579	68.0371	8.03101e-09
CIMBL13-303WX	26.1675	0.477867	51.8571	0.0364169
CIMBL133-303WX	55.1575	29.4679	80.8471	2.58249e-12
CIMBL136-303WX	53.1825	27.4929	78.8721	2.56051e-12
CIMBL139-303WX	27.13	1.44037	52.8196	0.0185794
CIMBL154-303WX	57.9025	32.2129	83.5921	2.55784e-12
CIMBL155-303WX	77.5075	51.8179	103.197	1.05571e-12
CIMBL16-303WX	41.5075	15.8179	67.1971	2.08193e-08
CIMBL17-303WX	43.7075	18.0179	69.3971	1.67233e-09
CIMBL30-303WX	74.34	48.6504	100.03	1.05571e-12
CIMBL42-303WX	68.655	42.9654	94.3446	1.08746e-12
CIMBL45-303WX	34.9275	9.23787	60.6171	2.19086e-05
CIMBL46-303WX	28.7475	3.05787	54.4371	0.00546179
CIMBL47-303WX	31.4375	5.74787	57.1271	0.00057217
CIMBL54-303WX	36.1175	10.4279	61.8071	6.68907e-06
CIMBL6-303WX	50.285	24.5954	75.9746	3.08442e-12
CIMBL60-303WX	31.27	5.58037	56.9596	0.000663188
CIMBL69-303WX	74.18	48.4904	99.8696	1.05571e-12
CIMBL73-303WX	32.575	6.88537	58.2646	0.000205228
CIMBL77-303WX	84.4625	58.7729	110.152	1.05571e-12
CIMBL83-303WX	33.775	8.08537	59.4646	6.67968e-05
CIMBL96-303WX	86.6275	60.9379	112.317	1.05571e-12
CIMBL99-303WX	27.9075	2.21787	53.5971	0.0104575
CML113-303WX	60.4775	34.7879	86.1671	2.2643e-12
CML114-303WX	44.875	19.1854	70.5646	4.25042e-10
CML115-303WX	29.74	4.05037	55.4296	0.00244732
CML116-303WX	50.3575	24.6679	76.0471	3.02258e-12
CML118-303WX	47.6675	21.9779	73.3571	1.69861e-11
CML121-303WX	42.925	17.2354	68.6146	4.14085e-09
CML139-303WX	59.8675	34.1779	85.5571	2.43361e-12
CML170-303WX	31.2	5.51037	56.8896	0.000705204
CML171-303WX	36.2825	10.5929	61.9721	5.65906e-06
CML191-303WX	38.8175	13.1279	64.5071	4.00924e-07
CML304-303WX	49.7125	24.0229	75.4021	3.6412e-12
CML323-303WX	55.685	29.9954	81.3746	2.5433e-12
CML325-303WX	38.3525	12.6629	64.0421	6.5852e-07
CML361-303WX	55.72	30.0304	81.4096	2.53386e-12
CML411-303WX	38.4225	12.7329	64.1121	6.11302e-07
CML473-303WX	26.615	0.925367	52.3046	0.0267808
CML480-303WX	69.2825	43.5929	94.9721	1.06992e-12
CML69-303WX	63.4825	37.7929	89.1721	1.63969e-12
Dan4245-303WX	31.78	6.09037	57.4696	0.000421935
Dan599-303WX	39.5675	13.8779	65.2571	1.7836e-07
DH29-303WX	37.35	11.6604	63.0396	1.88901e-06
DH3732-303WX	31.51	5.82037	57.1996	0.000536608
EN25-303WX	45.195	19.5054	70.8846	2.91336e-10
GEMS15-303WX	42.14	16.4504	67.8296	1.01739e-08
GEMS2-303WX	25.8925	0.202867	51.5821	0.0437682
GEMS30-303WX	30.39	4.70037	56.0796	0.00141899
GEMS31-303WX	44.385	18.6954	70.0746	7.56892e-10
GEMS33-303WX	62.16	36.4704	87.8496	1.91169e-12
GEMS40-303WX	40.2225	14.5329	65.9121	8.70918e-08
GEMS41-303WX	26.57	0.880367	52.2596	0.0276337
GEMS48-303WX	50.1675	24.4779	75.8571	3.06122e-12
GEMS6-303WX	55.5	29.8104	81.1896	2.50433e-12
GEMS61-303WX	41.675	15.9854	67.3646	1.72357e-08
Gy1032-303WX	44.4125	18.7229	70.1021	7.32819e-10
Gy386-303WX	32.175	6.48537	57.8646	0.000295631
GY386B-303WX	33.125	7.43537	58.8146	0.000123307
Gy462-303WX	32.5175	6.82787	58.2071	0.000216346
J4112-303WX	32.295	6.60537	57.9846	0.000265101
JH96C-303WX	48.445	22.7554	74.1346	8.00382e-12
JY01-303WX	28.54	2.85037	54.2296	0.00642934
Liao5114-303WX	31.155	5.46537	56.8446	0.000733549
Liao5263-303WX	28.895	3.20537	54.5846	0.00485894
Lv28-303WX	59.21	33.5204	84.8996	2.42484e-12
M165-303WX	36.445	10.7554	62.1346	4.79678e-06
mo17-303WX	59.8125	34.1229	85.5021	2.44238e-12
p178-303WX	30.6875	4.99787	56.3771	0.00110038
R08-303WX	32.405	6.71537	58.0946	0.000239803
SC55-303WX	41.6775	15.9879	67.3671	1.71871e-08
Shen137-303WX	31.075	5.38537	56.7646	0.000786656
Si273-303WX	42.235	16.5454	67.9246	9.13063e-09
SW92E114-303WX	36.5125	10.8229	62.2021	4.47763e-06
Sy1077-303WX	66.635	40.9454	92.3246	1.18139e-12
Sy999-303WX	40.34	14.6504	66.0296	7.65124e-08
TY11-303WX	53.4725	27.7829	79.1621	2.50611e-12
TY5-303WX	33.4275	7.73787	59.1171	9.2836e-05
TY7-303WX	54.345	28.6554	80.0346	2.55795e-12
Xun971-303WX	46.785	21.0954	72.4746	4.51016e-11
Ye478-303WX	49.5275	23.8379	75.2171	3.85481e-12
Ye8001-303WX	62.0425	36.3529	87.7321	1.93234e-12
Yu87-1-303WX	45.0125	19.3229	70.7021	3.6147e-10
ZB648-303WX	37.2575	11.5679	62.9471	2.07957e-06
Zheng29-303WX	65.285	39.5954	90.9746	1.31506e-12
Zheng30-303WX	27.1425	1.45287	52.8321	0.0184124
Zheng653-303WX	46.495	20.8054	72.1846	6.29737e-11
Zhi41-303WX	35.6625	9.97287	61.3521	1.05719e-05
Zhong69-303WX	55.8575	30.1679	81.5471	2.55029e-12
ZZ01-303WX	46.8175	21.1279	72.5071	4.34418e-11
ZZ03-303WX	28.2725	2.58287	53.9621	0.00791372
7327-4019	30.385	4.69537	56.0746	0.00142503
By4960-4019	35.255	9.56537	60.9446	1.5861e-05
CIMBL123-4019	32.69	7.00037	58.3796	0.000184623
CIMBL141-4019	-28.6075	-54.2971	-2.91787	0.00609825
CIMBL154-4019	26.1875	0.497867	51.8771	0.0359278
CIMBL155-4019	45.7925	20.1029	71.4821	1.43838e-10
CIMBL30-4019	42.625	16.9354	68.3146	5.84601e-09
CIMBL42-4019	36.94	11.2504	62.6296	2.88802e-06
CIMBL69-4019	42.465	16.7754	68.1546	7.02182e-09
CIMBL77-4019	52.7475	27.0579	78.4371	2.59925e-12
CIMBL96-4019	54.9125	29.2229	80.6021	2.51721e-12
CML113-4019	28.7625	3.07287	54.4521	0.00539742
CML139-4019	28.1525	2.46287	53.8421	0.00867844
CML480-4019	37.5675	11.8779	63.2571	1.50578e-06
CML69-4019	31.7675	6.07787	57.4571	0.000426679
GEMS33-4019	30.445	4.75537	56.1346	0.00135413
Lv28-4019	27.495	1.80537	53.1846	0.0142328
Lx9801-4019	-26.8275	-52.5171	-1.13787	0.0230652
MN-4019	-30.2575	-55.9471	-4.56787	0.00158763
mo17-4019	28.0975	2.40787	53.7871	0.00905143
NMJT-4019	-41.8875	-67.5771	-16.1979	1.35526e-08
R15X1141-4019	-26.275	-51.9646	-0.585367	0.0338557
Sy1077-4019	34.92	9.23037	60.6096	2.20706e-05
Tian77-4019	-26.7675	-52.4571	-1.07787	0.024064
TX5-4019	-49.755	-75.4446	-24.0654	3.57392e-12
Wu109-4019	-29.36	-55.0496	-3.67037	0.00334238
Ye8001-4019	30.3275	4.63787	56.0171	0.00149629
Zheng29-4019	33.57	7.88037	59.2596	8.11457e-05
7327-4F1	31.2275	5.53787	56.9171	0.000688402
By4960-4F1	36.0975	10.4079	61.7871	6.82573e-06
CIMBL123-4F1	33.5325	7.84287	59.2221	8.40758e-05
CIMBL141-4F1	-27.765	-53.4546	-2.07537	0.0116421
CIMBL154-4F1	27.03	1.34037	52.7196	0.0199657
CIMBL155-4F1	46.635	20.9454	72.3246	5.36321e-11
CIMBL30-4F1	43.4675	17.7779	69.1571	2.21079e-09
CIMBL42-4F1	37.7825	12.0929	63.4721	1.20218e-06
CIMBL69-4F1	43.3075	17.6179	68.9971	2.66171e-09
CIMBL77-4F1	53.59	27.9004	79.2796	2.47591e-12
CIMBL96-4F1	55.755	30.0654	81.4446	2.59048e-12
CML113-4F1	29.605	3.91537	55.2946	0.00273553
CML139-4F1	28.995	3.30537	54.6846	0.0044864
CML480-4F1	38.41	12.7204	64.0996	6.19483e-07
CML69-4F1	32.61	6.92037	58.2996	0.000198733
GEMS33-4F1	31.2875	5.59787	56.9771	0.000653065
Lv28-4F1	28.3375	2.64787	54.0271	0.00752618
Lx9801-4F1	-25.985	-51.6746	-0.295367	0.0411611
MN-4F1	-29.415	-55.1046	-3.72537	0.00319598
mo17-4F1	28.94	3.25037	54.6296	0.00468783
NMJT-4F1	-41.045	-66.7346	-15.3554	3.4976e-08
Sy1077-4F1	35.7625	10.0729	61.4521	9.56426e-06
Tian77-4F1	-25.925	-51.6146	-0.235367	0.0428361
TX5-4F1	-48.9125	-74.6021	-23.2229	5.61506e-12
Wu109-4F1	-28.5175	-54.2071	-2.82787	0.00654338
Ye8001-4F1	31.17	5.48037	56.8596	0.000723981
Zheng29-4F1	34.4125	8.72287	60.1021	3.62093e-05
7327-501	50.7725	25.0829	76.4621	2.8082e-12
By4839-501	33.9625	8.27287	59.6521	5.58505e-05
By4960-501	55.6425	29.9529	81.3321	2.55296e-12
By813-501	29.365	3.67537	55.0546	0.00332881
chuan48-2-501	35.2525	9.56287	60.9421	1.59003e-05
CIMBL10-501	31.6575	5.96787	57.3471	0.000470694
CIMBL123-501	53.0775	27.3879	78.7671	2.59626e-12
CIMBL129-501	31.02	5.33037	56.7096	0.000825282
CIMBL133-501	43.83	18.1404	69.5196	1.44969e-09
CIMBL136-501	41.855	16.1654	67.5446	1.4061e-08
CIMBL154-501	46.575	20.8854	72.2646	5.74943e-11
CIMBL155-501	66.18	40.4904	91.8696	1.20959e-12
CIMBL16-501	30.18	4.49037	55.8696	0.00169493
CIMBL17-501	32.38	6.69037	58.0696	0.00024534
CIMBL30-501	63.0125	37.3229	88.7021	1.72562e-12
CIMBL42-501	57.3275	31.6379	83.0171	2.47813e-12
CIMBL6-501	38.9575	13.2679	64.6471	3.44975e-07
CIMBL69-501	62.8525	37.1629	88.5421	1.78024e-12
CIMBL77-501	73.135	47.4454	98.8246	1.05593e-12
CIMBL96-501	75.3	49.6104	100.99	1.05571e-12
CML113-501	49.15	23.4604	74.8396	4.78206e-12
CML114-501	33.5475	7.85787	59.2371	8.28916e-05
CML116-501	39.03	13.3404	64.7196	3.19091e-07
CML118-501	36.34	10.6504	62.0296	5.33791e-06
CML121-501	31.5975	5.90787	57.2871	0.000496509
CML139-501	48.54	22.8504	74.2296	7.38043e-12
CML191-501	27.49	1.80037	53.1796	0.0142854
CML304-501	38.385	12.6954	64.0746	6.36169e-07
CML323-501	44.3575	18.6679	70.0471	7.81741e-10
CML325-501	27.025	1.33537	52.7146	0.0200374
CML361-501	44.3925	18.7029	70.0821	7.50251e-10
CML411-501	27.095	1.40537	52.7846	0.0190543
CML480-501	57.955	32.2654	83.6446	2.52587e-12
CML69-501	52.155	26.4654	77.8446	2.56228e-12
Dan599-501	28.24	2.55037	53.9296	0.00811439
DH29-501	26.0225	0.332867	51.7121	0.0401439
EN25-501	33.8675	8.17787	59.5571	6.1159e-05
GEMS15-501	30.8125	5.12287	56.5021	0.000988
GEMS31-501	33.0575	7.36787	58.7471	0.000131323
GEMS33-501	50.8325	25.1429	76.5221	2.772e-12
GEMS40-501	28.895	3.20537	54.5846	0.00485894
GEMS48-501	38.84	13.1504	64.5296	3.91367e-07
GEMS6-501	44.1725	18.4829	69.8621	9.71247e-10
GEMS61-501	30.3475	4.65787	56.0371	0.00147113
Gy1032-501	33.085	7.39537	58.7746	0.000127998
JH96C-501	37.1175	11.4279	62.8071	2.40429e-06
Lv28-501	47.8825	22.1929	73.5721	1.35989e-11
mo17-501	48.485	22.7954	74.1746	7.73792e-12
SC55-501	30.35	4.66037	56.0396	0.00146801
Si273-501	30.9075	5.21787	56.5971	0.00091002
Sy1077-501	55.3075	29.6179	80.9971	2.53542e-12
Sy999-501	29.0125	3.32287	54.7021	0.00442403
TX5-501	-29.3675	-55.0571	-3.67787	0.00332205
TY11-501	42.145	16.4554	67.8346	1.01162e-08
TY7-501	43.0175	17.3279	68.7071	3.7221e-09
Xun971-501	35.4575	9.76787	61.1471	1.29719e-05
Ye478-501	38.2	12.5104	63.8896	7.74117e-07
Ye8001-501	50.715	25.0254	76.4046	2.84406e-12
Yu87-1-501	33.685	7.99537	59.3746	7.27643e-05
ZB648-501	25.93	0.240367	51.6196	0.0426942
Zheng29-501	53.9575	28.2679	79.6471	2.55207e-12
Zheng653-501	35.1675	9.47787	60.8571	1.72952e-05
Zhong69-501	44.53	18.8404	70.2196	6.38222e-10
ZZ01-501	35.49	9.80037	61.1796	1.25588e-05
7327-5237	46.305	20.6154	71.9946	7.86521e-11
By4839-5237	29.495	3.80537	55.1846	0.00299383
By4960-5237	51.175	25.4854	76.8646	2.67786e-12
chuan48-2-5237	30.785	5.09537	56.4746	0.00101174
CIMBL10-5237	27.19	1.50037	52.8796	0.0177903
CIMBL123-5237	48.61	22.9204	74.2996	6.96143e-12
CIMBL129-5237	26.5525	0.862867	52.2421	0.0279719
CIMBL133-5237	39.3625	13.6729	65.0521	2.22818e-07
CIMBL136-5237	37.3875	11.6979	63.0771	1.81673e-06
CIMBL154-5237	42.1075	16.4179	67.7971	1.05571e-08
CIMBL155-5237	61.7125	36.0229	87.4021	2.02161e-12
CIMBL16-5237	25.7125	0.0228668	51.4021	0.0492607
CIMBL17-5237	27.9125	2.22287	53.6021	0.0104181
CIMBL30-5237	58.545	32.8554	84.2346	2.49167e-12
CIMBL42-5237	52.86	27.1704	78.5496	2.56117e-12
CIMBL6-5237	34.49	8.80037	60.1796	3.35872e-05
CIMBL69-5237	58.385	32.6954	84.0746	2.48523e-12
CIMBL77-5237	68.6675	42.9779	94.3571	1.0868e-12
CIMBL96-5237	70.8325	45.1429	96.5221	1.0586e-12
CML113-5237	44.6825	18.9929	70.3721	5.33387e-10
CML114-5237	29.08	3.39037	54.7696	0.00419103
CML116-5237	34.5625	8.87287	60.2521	3.1302e-05
CML118-5237	31.8725	6.18287	57.5621	0.000388375
CML121-5237	27.13	1.44037	52.8196	0.0185794
CML139-5237	44.0725	18.3829	69.7621	1.09191e-09
CML304-5237	33.9175	8.22787	59.6071	5.83068e-05
CML323-5237	39.89	14.2004	65.5796	1.25454e-07
CML361-5237	39.925	14.2354	65.6146	1.20739e-07
CML480-5237	53.4875	27.7979	79.1771	2.50833e-12
CML69-5237	47.6875	21.9979	73.3771	1.66365e-11
EN25-5237	29.4	3.71037	55.0896	0.0032353
GEMS15-5237	26.345	0.655367	52.0346	0.0322756
GEMS31-5237	28.59	2.90037	54.2796	0.00618252
GEMS33-5237	46.365	20.6754	72.0546	7.33054e-11
GEMS48-5237	34.3725	8.68287	60.0621	3.76395e-05
GEMS6-5237	39.705	14.0154	65.3946	1.53553e-07
GEMS61-5237	25.88	0.190367	51.5696	0.0441314
Gy1032-5237	28.6175	2.92787	54.3071	0.00605058
JH96C-5237	32.65	6.96037	58.3396	0.000191553
Lv28-5237	43.415	17.7254	69.1046	2.34975e-09
mo17-5237	44.0175	18.3279	69.7071	1.16452e-09
NMJT-5237	-25.9675	-51.6571	-0.277867	0.0416436
SC55-5237	25.8825	0.192867	51.5721	0.0440586
Si273-5237	26.44	0.750367	52.1296	0.0302366
Sy1077-5237	50.84	25.1504	76.5296	2.76634e-12
TX5-5237	-33.835	-59.5246	-8.14537	6.30851e-05
TY11-5237	37.6775	11.9879	63.3671	1.3421e-06
TY7-5237	38.55	12.8604	64.2396	5.33681e-07
Xun971-5237	30.99	5.30037	56.6796	0.000847109
Ye478-5237	33.7325	8.04287	59.4221	6.95531e-05
Ye8001-5237	46.2475	20.5579	71.9371	8.41387e-11
Yu87-1-5237	29.2175	3.52787	54.9071	0.00375167
Zheng29-5237	49.49	23.8004	75.1796	3.9283e-12
Zheng653-5237	30.7	5.01037	56.3896	0.00108861
Zhong69-5237	40.0625	14.3729	65.7521	1.03842e-07
ZZ01-5237	31.0225	5.33287	56.7121	0.000823487
7381-7327	-53.6	-79.2896	-27.9104	2.47258e-12
835a-7327	-33.095	-58.7846	-7.40537	0.000126809
835b-7327	-42.0575	-67.7471	-16.3679	1.11747e-08
8902-7327	-52.67	-78.3596	-26.9804	2.49167e-12
975-12-7327	-51.5	-77.1896	-25.8104	2.67464e-12
B111-7327	-46.5225	-72.2121	-20.8329	6.1115e-11
BEM-7327	-43.7025	-69.3921	-18.0129	1.68209e-09
By804-7327	-36.9125	-62.6021	-11.2229	2.97102e-06
By855-7327	-26.96	-52.6496	-1.27037	0.0209915
CA47-7327	-47.67	-73.3596	-21.9804	1.69467e-11
Chang7-2-7327	-30.865	-56.5546	-5.17537	0.000944149
CIMBL13-7327	-35.9325	-61.6221	-10.2429	8.0622e-06
CIMBL139-7327	-34.97	-60.6596	-9.28037	2.10125e-05
CIMBL141-7327	-58.9925	-84.6821	-33.3029	2.47768e-12
CIMBL146-7327	-55.3975	-81.0871	-29.7079	2.54718e-12
CIMBL45-7327	-27.1725	-52.8621	-1.48287	0.0180172
CIMBL46-7327	-33.3525	-59.0421	-7.66287	9.96282e-05
CIMBL47-7327	-30.6625	-56.3521	-4.97287	0.00112427
CIMBL54-7327	-25.9825	-51.6721	-0.292867	0.0412297
CIMBL60-7327	-30.83	-56.5196	-5.14037	0.000973171
CIMBL73-7327	-29.525	-55.2146	-3.83537	0.00292118
CIMBL83-7327	-28.325	-54.0146	-2.63537	0.0075993
CIMBL9-7327	-53.54	-79.2296	-27.8504	2.49656e-12
CIMBL99-7327	-34.1925	-59.8821	-8.50287	4.4784e-05
CML115-7327	-32.36	-58.0496	-6.67037	0.000249858
CML170-7327	-30.9	-56.5896	-5.21037	0.000915956
CML171-7327	-25.8175	-51.5071	-0.127867	0.0459877
CML32-7327	-51.5025	-77.1921	-25.8129	2.66531e-12
CML473-7327	-35.485	-61.1746	-9.79537	1.26215e-05
CML496-7327	-44.7925	-70.4821	-19.1029	4.68503e-10
CML51-7327	-38.8425	-64.5321	-13.1529	3.90319e-07
dan340-7327	-36.4575	-62.1471	-10.7679	4.73604e-06
Dan4245-7327	-30.32	-56.0096	-4.63037	0.00150583
DE.EX-7327	-40.205	-65.8946	-14.5154	8.87859e-08
DH3732-7327	-30.59	-56.2796	-4.90037	0.0011964
DSB-7327	-46.3175	-72.0071	-20.6279	7.75081e-11
FCD0602-7327	-45.02	-70.7096	-19.3304	3.58283e-10
GEMS11-7327	-45.95	-71.6396	-20.2604	1.19429e-10
GEMS16-7327	-44.0925	-69.7821	-18.4029	1.06664e-09
GEMS2-7327	-36.2075	-61.8971	-10.5179	6.10645e-06
GEMS30-7327	-31.71	-57.3996	-6.02037	0.000449168
GEMS41-7327	-35.53	-61.2196	-9.84037	1.2068e-05
GEMS47-7327	-42.1225	-67.8121	-16.4329	1.03785e-08
GEMS53-7327	-48.0825	-73.7721	-22.3929	1.11983e-11
GEMS55-7327	-47.775	-73.4646	-22.0854	1.51822e-11
GEMS62-7327	-48.4575	-74.1471	-22.7679	7.92255e-12
GEMS63-7327	-42.0225	-67.7121	-16.3329	1.1628e-08
GEMS9-7327	-52.98	-78.6696	-27.2904	2.52764e-12
Gy386-7327	-29.925	-55.6146	-4.23537	0.00209881
GY386B-7327	-28.975	-54.6646	-3.28537	0.00455869
Gy462-7327	-29.5825	-55.2721	-3.89287	0.00278658
J4112-7327	-29.805	-55.4946	-4.11537	0.00231904
JY01-7327	-33.56	-59.2496	-7.87037	8.19172e-05
L3180-7327	-45.065	-70.7546	-19.3754	3.39729e-10
Liao5114-7327	-30.945	-56.6346	-5.25537	0.000880889
Liao5263-7327	-33.205	-58.8946	-7.51537	0.000114418
Lx9801-7327	-57.2125	-82.9021	-31.5229	2.52587e-12
M97-7327	-41.12	-66.8096	-15.4304	3.21629e-08
MN-7327	-60.6425	-86.3321	-34.9529	2.19991e-12
Nan21-3-7327	-51.83	-77.5196	-26.1404	2.54297e-12
NMJT-7327	-72.2725	-97.9621	-46.5829	1.05682e-12
p178-7327	-31.4125	-57.1021	-5.72287	0.00058495
Qi319-7327	-40.54	-66.2296	-14.8504	6.13368e-08
R08-7327	-29.695	-55.3846	-4.00537	0.00254003
R15X1141-7327	-56.66	-82.3496	-30.9704	2.55862e-12
Shen137-7327	-31.025	-56.7146	-5.33537	0.000821697
Tian77-7327	-57.1525	-82.8421	-31.4629	2.54896e-12
TX5-7327	-80.14	-105.83	-54.4504	1.05571e-12
TY2-7327	-45.985	-71.6746	-20.2954	1.14601e-10
TY4-7327	-47.5	-73.1896	-21.8104	2.02468e-11
TY5-7327	-28.6725	-54.3621	-2.98287	0.00579457
TY8-7327	-51.9375	-77.6271	-26.2479	2.63467e-12
U8112-7327	-47.6875	-73.3771	-21.9979	1.66365e-11
W138-7327	-48.765	-74.4546	-23.0754	6.14497e-12
WH413-7327	-42.835	-68.5246	-17.1454	4.59297e-09
Wu109-7327	-59.745	-85.4346	-34.0554	2.35512e-12
Z2018F-7327	-47.98	-73.6696	-22.2904	1.23808e-11
Zheng30-7327	-34.9575	-60.6471	-9.26787	2.12723e-05
Zhi41-7327	-26.4375	-52.1271	-0.747867	0.0302887
ZZ03-7327	-33.8275	-59.5171	-8.13787	6.35379e-05
By4839-7381	36.79	11.1004	62.4796	3.37002e-06
By4960-7381	58.47	32.7804	84.1596	2.42684e-12
By813-7381	32.1925	6.50287	57.8821	0.000290977
By855-7381	26.64	0.950367	52.3296	0.0263173
chuan48-2-7381	38.08	12.3904	63.7696	8.78863e-07
CIMBL10-7381	34.485	8.79537	60.1746	3.37506e-05
CIMBL123-7381	55.905	30.2154	81.5946	2.52909e-12
CIMBL129-7381	33.8475	8.15787	59.5371	6.23375e-05
CIMBL133-7381	46.6575	20.9679	72.3471	5.22534e-11
CIMBL136-7381	44.6825	18.9929	70.3721	5.33387e-10
CIMBL154-7381	49.4025	23.7129	75.0921	4.11904e-12
CIMBL155-7381	69.0075	43.3179	94.6971	1.07214e-12
CIMBL16-7381	33.0075	7.31787	58.6971	0.000137584
CIMBL17-7381	35.2075	9.51787	60.8971	1.66245e-05
CIMBL30-7381	65.84	40.1504	91.5296	1.24867e-12
CIMBL42-7381	60.155	34.4654	85.8446	2.32525e-12
CIMBL45-7381	26.4275	0.737867	52.1171	0.0304981
CIMBL54-7381	27.6175	1.92787	53.3071	0.0129978
CIMBL6-7381	41.785	16.0954	67.4746	1.52206e-08
CIMBL69-7381	65.68	39.9904	91.3696	1.26932e-12
CIMBL77-7381	75.9625	50.2729	101.652	1.05571e-12
CIMBL96-7381	78.1275	52.4379	103.817	1.05571e-12
CML113-7381	51.9775	26.2879	77.6671	2.62346e-12
CML114-7381	36.375	10.6854	62.0646	5.15121e-06
CML116-7381	41.8575	16.1679	67.5471	1.40212e-08
CML118-7381	39.1675	13.4779	64.8571	2.75131e-07
CML121-7381	34.425	8.73537	60.1146	3.57733e-05
CML139-7381	51.3675	25.6779	77.0571	2.63045e-12
CML171-7381	27.7825	2.09287	53.4721	0.0114902
CML191-7381	30.3175	4.62787	56.0071	0.00150903
CML304-7381	41.2125	15.5229	66.9021	2.89987e-08
CML323-7381	47.185	21.4954	72.8746	2.8649e-11
CML325-7381	29.8525	4.16287	55.5421	0.00222936
CML361-7381	47.22	21.5304	72.9096	2.75507e-11
CML411-7381	29.9225	4.23287	55.6121	0.00210318
CML480-7381	60.7825	35.0929	86.4721	2.20757e-12
CML69-7381	54.9825	29.2929	80.6721	2.49412e-12
Dan599-7381	31.0675	5.37787	56.7571	0.000791819
DH29-7381	28.85	3.16037	54.5396	0.00503589
EN25-7381	36.695	11.0054	62.3846	3.7151e-06
GEMS15-7381	33.64	7.95037	59.3296	7.59389e-05
GEMS31-7381	35.885	10.1954	61.5746	8.45699e-06
GEMS33-7381	53.66	27.9704	79.3496	2.46059e-12
GEMS40-7381	31.7225	6.03287	57.4121	0.000444184
GEMS48-7381	41.6675	15.9779	67.3571	1.73823e-08
GEMS6-7381	47	21.3104	72.6896	3.52668e-11
GEMS61-7381	33.175	7.48537	58.8646	0.000117676
Gy1032-7381	35.9125	10.2229	61.6021	8.22619e-06
JH96C-7381	39.945	14.2554	65.6346	1.18123e-07
Lv28-7381	50.71	25.0204	76.3996	2.8505e-12
M165-7381	27.945	2.25537	53.6346	0.0101649
mo17-7381	51.3125	25.6229	77.0021	2.66176e-12
SC55-7381	33.1775	7.48787	58.8671	0.000117401
Si273-7381	33.735	8.04537	59.4246	6.9388e-05
SW92E114-7381	28.0125	2.32287	53.7021	0.00965725
Sy1077-7381	58.135	32.4454	83.8246	2.48634e-12
Sy999-7381	31.84	6.15037	57.5296	0.000399862
TX5-7381	-26.54	-52.2296	-0.850367	0.0282158
TY11-7381	44.9725	19.2829	70.6621	3.78809e-10
TY7-7381	45.845	20.1554	71.5346	1.35193e-10
Xun971-7381	38.285	12.5954	63.9746	7.07432e-07
Ye478-7381	41.0275	15.3379	66.7171	3.56665e-08
Ye8001-7381	53.5425	27.8529	79.2321	2.4899e-12
Yu87-1-7381	36.5125	10.8229	62.2021	4.47763e-06
ZB648-7381	28.7575	3.06787	54.4471	0.0054188
Zheng29-7381	56.785	31.0954	82.4746	2.52942e-12
Zheng653-7381	37.995	12.3054	63.6846	9.61343e-07
Zhi41-7381	27.1625	1.47287	52.8521	0.0181481
Zhong69-7381	47.3575	21.6679	73.0471	2.36505e-11
ZZ01-7381	38.3175	12.6279	64.0071	6.83453e-07
By4960-835a	37.965	12.2754	63.6546	9.92228e-07
CIMBL123-835a	35.4	9.71037	61.0896	1.37355e-05
CIMBL133-835a	26.1525	0.462867	51.8421	0.0367877
CIMBL141-835a	-25.8975	-51.5871	-0.207867	0.0436236
CIMBL154-835a	28.8975	3.20787	54.5871	0.00484928
CIMBL155-835a	48.5025	22.8129	74.1921	7.62268e-12
CIMBL30-835a	45.335	19.6454	71.0246	2.46876e-10
CIMBL42-835a	39.65	13.9604	65.3396	1.6304e-07
CIMBL69-835a	45.175	19.4854	70.8646	2.98307e-10
CIMBL77-835a	55.4575	29.7679	81.1471	2.5232e-12
CIMBL96-835a	57.6225	31.9329	83.3121	2.52343e-12
CML113-835a	31.4725	5.78287	57.1621	0.000554729
CML139-835a	30.8625	5.17287	56.5521	0.000946195
CML323-835a	26.68	0.990367	52.3696	0.0255907
CML361-835a	26.715	1.02537	52.4046	0.0249698
CML480-835a	40.2775	14.5879	65.9671	8.19718e-08
CML69-835a	34.4775	8.78787	60.1671	3.39972e-05
GEMS33-835a	33.155	7.46537	58.8446	0.000119898
GEMS6-835a	26.495	0.805367	52.1846	0.0291096
Lv28-835a	30.205	4.51537	55.8946	0.00165959
MN-835a	-27.5475	-53.2371	-1.85787	0.0136908
mo17-835a	30.8075	5.11787	56.4971	0.000992277
NMJT-835a	-39.1775	-64.8671	-13.4879	2.72177e-07
Sy1077-835a	37.63	11.9404	63.3196	1.41052e-06
TX5-835a	-47.045	-72.7346	-21.3554	3.35326e-11
Wu109-835a	-26.65	-52.3396	-0.960367	0.0261339
Ye8001-835a	33.0375	7.34787	58.7271	0.000133794
Zheng29-835a	36.28	10.5904	61.9696	5.67344e-06
Zhong69-835a	26.8525	1.16287	52.5421	0.0226603
By4960-835b	46.9275	21.2379	72.6171	3.82999e-11
chuan48-2-835b	26.5375	0.847867	52.2271	0.0282648
CIMBL123-835b	44.3625	18.6729	70.0521	7.77166e-10
CIMBL133-835b	35.115	9.42537	60.8046	1.82155e-05
CIMBL136-835b	33.14	7.45037	58.8296	0.000121591
CIMBL154-835b	37.86	12.1704	63.5496	1.10818e-06
CIMBL155-835b	57.465	31.7754	83.1546	2.50566e-12
CIMBL30-835b	54.2975	28.6079	79.9871	2.57716e-12
CIMBL42-835b	48.6125	22.9229	74.3021	6.943e-12
CIMBL6-835b	30.2425	4.55287	55.9321	0.00160788
CIMBL69-835b	54.1375	28.4479	79.8271	2.50822e-12
CIMBL77-835b	64.42	38.7304	90.1096	1.43208e-12
CIMBL96-835b	66.585	40.8954	92.2746	1.18694e-12
CML113-835b	40.435	14.7454	66.1246	6.88922e-08
CML116-835b	30.315	4.62537	56.0046	0.00151223
CML118-835b	27.625	1.93537	53.3146	0.0129255
CML139-835b	39.825	14.1354	65.5146	1.34697e-07
CML304-835b	29.67	3.98037	55.3596	0.00259296
CML323-835b	35.6425	9.95287	61.3321	1.07856e-05
CML361-835b	35.6775	9.98787	61.3671	1.04144e-05
CML480-835b	49.24	23.5504	74.9296	4.52249e-12
CML69-835b	43.44	17.7504	69.1296	2.28254e-09
GEMS33-835b	42.1175	16.4279	67.8071	1.04377e-08
GEMS48-835b	30.125	4.43537	55.8146	0.00177523
GEMS6-835b	35.4575	9.76787	61.1471	1.29719e-05
JH96C-835b	28.4025	2.71287	54.0921	0.00715639
Lv28-835b	39.1675	13.4779	64.8571	2.75131e-07
mo17-835b	39.77	14.0804	65.4596	1.43039e-07
NMJT-835b	-30.215	-55.9046	-4.52537	0.00164565
Sy1077-835b	46.5925	20.9029	72.2821	5.63445e-11
TX5-835b	-38.0825	-63.7721	-12.3929	8.76546e-07
TY11-835b	33.43	7.74037	59.1196	9.26175e-05
TY7-835b	34.3025	8.61287	59.9921	4.02754e-05
Xun971-835b	26.7425	1.05287	52.4321	0.0244915
Ye478-835b	29.485	3.79537	55.1746	0.00301842
Ye8001-835b	42	16.3104	67.6896	1.19289e-08
Zheng29-835b	45.2425	19.5529	70.9321	2.75416e-10
Zheng653-835b	26.4525	0.762867	52.1421	0.0299771
Zhong69-835b	35.815	10.1254	61.5046	9.0734e-06
ZZ01-835b	26.775	1.08537	52.4646	0.023937
By4839-8902	35.86	10.1704	61.5496	8.67229e-06
By4960-8902	57.54	31.8504	83.2296	2.47746e-12
By813-8902	31.2625	5.57287	56.9521	0.000667572
By855-8902	25.71	0.0203668	51.3996	0.0493411
chuan48-2-8902	37.15	11.4604	62.8396	2.32475e-06
CIMBL10-8902	33.555	7.86537	59.2446	8.23057e-05
CIMBL123-8902	54.975	29.2854	80.6646	2.49345e-12
CIMBL129-8902	32.9175	7.22787	58.6071	0.000149589
CIMBL133-8902	45.7275	20.0379	71.4171	1.55319e-10
CIMBL136-8902	43.7525	18.0629	69.4421	1.58686e-09
CIMBL154-8902	48.4725	22.7829	74.1621	7.82241e-12
CIMBL155-8902	68.0775	42.3879	93.7671	1.10167e-12
CIMBL16-8902	32.0775	6.38787	57.7671	0.000322906
CIMBL17-8902	34.2775	8.58787	59.9671	4.12597e-05
CIMBL30-8902	64.91	39.2204	90.5996	1.39699e-12
CIMBL42-8902	59.225	33.5354	84.9146	2.4255e-12
CIMBL54-8902	26.6875	0.997867	52.3771	0.0254565
CIMBL6-8902	40.855	15.1654	66.5446	4.32323e-08
CIMBL69-8902	64.75	39.0604	90.4396	1.39544e-12
CIMBL77-8902	75.0325	49.3429	100.722	1.05571e-12
CIMBL96-8902	77.1975	51.5079	102.887	1.05571e-12
CML113-8902	51.0475	25.3579	76.7371	2.69818e-12
CML114-8902	35.445	9.75537	61.1346	1.31343e-05
CML116-8902	40.9275	15.2379	66.6171	3.98772e-08
CML118-8902	38.2375	12.5479	63.9271	7.4397e-07
CML121-8902	33.495	7.80537	59.1846	8.71083e-05
CML139-8902	50.4375	24.7479	76.1271	2.95286e-12
CML171-8902	26.8525	1.16287	52.5421	0.0226603
CML191-8902	29.3875	3.69787	55.0771	0.00326841
CML304-8902	40.2825	14.5929	65.9721	8.15213e-08
CML323-8902	46.255	20.5654	71.9446	8.34003e-11
CML325-8902	28.9225	3.23287	54.6121	0.00475369
CML361-8902	46.29	20.6004	71.9796	8.0043e-11
CML411-8902	28.9925	3.30287	54.6821	0.00449538
CML480-8902	59.8525	34.1629	85.5421	2.44449e-12
CML69-8902	54.0525	28.3629	79.7421	2.52831e-12
Dan599-8902	30.1375	4.44787	55.8271	0.00175667
DH29-8902	27.92	2.23037	53.6096	0.0103591
EN25-8902	35.765	10.0754	61.4546	9.54031e-06
GEMS15-8902	32.71	7.02037	58.3996	0.00018125
GEMS31-8902	34.955	9.26537	60.6446	2.13246e-05
GEMS33-8902	52.73	27.0404	78.4196	2.60469e-12
GEMS40-8902	30.7925	5.10287	56.4821	0.00100521
GEMS48-8902	40.7375	15.0479	66.4271	4.9269e-08
GEMS6-8902	46.07	20.3804	71.7596	1.03679e-10
GEMS61-8902	32.245	6.55537	57.9346	0.000277433
Gy1032-8902	34.9825	9.29287	60.6721	2.07557e-05
JH96C-8902	39.015	13.3254	64.7046	3.24285e-07
Lv28-8902	49.78	24.0904	75.4696	3.54516e-12
M165-8902	27.015	1.32537	52.7046	0.0201816
mo17-8902	50.3825	24.6929	76.0721	3.00071e-12
SC55-8902	32.2475	6.55787	57.9371	0.000276804
Si273-8902	32.805	7.11537	58.4946	0.000166024
SW92E114-8902	27.0825	1.39287	52.7721	0.0192266
Sy1077-8902	57.205	31.5154	82.8946	2.52776e-12
Sy999-8902	30.91	5.22037	56.5996	0.00090805
TX5-8902	-27.47	-53.1596	-1.78037	0.0144977
TY11-8902	44.0425	18.3529	69.7321	1.13094e-09
TY7-8902	44.915	19.2254	70.6046	4.05427e-10
Xun971-8902	37.355	11.6654	63.0446	1.87921e-06
Ye478-8902	40.0975	14.4079	65.7871	9.99264e-08
Ye8001-8902	52.6125	26.9229	78.3021	2.51055e-12
Yu87-1-8902	35.5825	9.89287	61.2721	1.1452e-05
ZB648-8902	27.8275	2.13787	53.5171	0.0111081
Zheng29-8902	55.855	30.1654	81.5446	2.55873e-12
Zheng653-8902	37.065	11.3754	62.7546	2.53844e-06
Zhi41-8902	26.2325	0.542867	51.9221	0.0348485
Zhong69-8902	46.4275	20.7379	72.1171	6.8142e-11
ZZ01-8902	37.3875	11.6979	63.0771	1.81673e-06
By4839-975-12	34.69	9.00037	60.3796	2.76447e-05
By4960-975-12	56.37	30.6804	82.0596	2.63134e-12
By813-975-12	30.0925	4.40287	55.7821	0.00182437
chuan48-2-975-12	35.98	10.2904	61.6696	7.68542e-06
CIMBL10-975-12	32.385	6.69537	58.0746	0.000244223
CIMBL123-975-12	53.805	28.1154	79.4946	2.61202e-12
CIMBL129-975-12	31.7475	6.05787	57.4371	0.000434376
CIMBL133-975-12	44.5575	18.8679	70.2471	6.17998e-10
CIMBL136-975-12	42.5825	16.8929	68.2721	6.1379e-09
CIMBL154-975-12	47.3025	21.6129	72.9921	2.51293e-11
CIMBL155-975-12	66.9075	41.2179	92.5971	1.16029e-12
CIMBL16-975-12	30.9075	5.21787	56.5971	0.00091002
CIMBL17-975-12	33.1075	7.41787	58.7971	0.000125338
CIMBL30-975-12	63.74	38.0504	89.4296	1.59484e-12
CIMBL42-975-12	58.055	32.3654	83.7446	2.50167e-12
CIMBL6-975-12	39.685	13.9954	65.3746	1.56938e-07
CIMBL69-975-12	63.58	37.8904	89.2696	1.59861e-12
CIMBL77-975-12	73.8625	48.1729	99.5521	1.05571e-12
CIMBL96-975-12	76.0275	50.3379	101.717	1.05571e-12
CML113-975-12	49.8775	24.1879	75.5671	3.39961e-12
CML114-975-12	34.275	8.58537	59.9646	4.13594e-05
CML116-975-12	39.7575	14.0679	65.4471	1.45004e-07
CML118-975-12	37.0675	11.3779	62.7571	2.53189e-06
CML121-975-12	32.325	6.63537	58.0146	0.000257957
CML139-975-12	49.2675	23.5779	74.9571	4.44433e-12
CML191-975-12	28.2175	2.52787	53.9071	0.00825608
CML304-975-12	39.1125	13.4229	64.8021	2.91951e-07
CML323-975-12	45.085	19.3954	70.7746	3.31792e-10
CML325-975-12	27.7525	2.06287	53.4421	0.0117517
CML361-975-12	45.12	19.4304	70.8096	3.18348e-10
CML411-975-12	27.8225	2.13287	53.5121	0.0111499
CML480-975-12	58.6825	32.9929	84.3721	2.44549e-12
CML69-975-12	52.8825	27.1929	78.5721	2.55873e-12
Dan599-975-12	28.9675	3.27787	54.6571	0.00458608
DH29-975-12	26.75	1.06037	52.4396	0.0243626
EN25-975-12	34.595	8.90537	60.2846	3.03274e-05
GEMS15-975-12	31.54	5.85037	57.2296	0.000522521
GEMS31-975-12	33.785	8.09537	59.4746	6.61638e-05
GEMS33-975-12	51.56	25.8704	77.2496	2.64233e-12
GEMS40-975-12	29.6225	3.93287	55.3121	0.00269643
GEMS48-975-12	39.5675	13.8779	65.2571	1.7836e-07
GEMS6-975-12	44.9	19.2104	70.5896	4.12673e-10
GEMS61-975-12	31.075	5.38537	56.7646	0.000786656
Gy1032-975-12	33.8125	8.12287	59.5021	6.44529e-05
JH96C-975-12	37.845	12.1554	63.5346	1.12579e-06
Lv28-975-12	48.61	22.9204	74.2996	6.96143e-12
M165-975-12	25.845	0.155367	51.5346	0.0451626
mo17-975-12	49.2125	23.5229	74.9021	4.59355e-12
SC55-975-12	31.0775	5.38787	56.7671	0.000784942
Si273-975-12	31.635	5.94537	57.3246	0.00048022
SW92E114-975-12	25.9125	0.222867	51.6021	0.0431925
Sy1077-975-12	56.035	30.3454	81.7246	2.49101e-12
Sy999-975-12	29.74	4.05037	55.4296	0.00244732
TX5-975-12	-28.64	-54.3296	-2.95037	0.0059446
TY11-975-12	42.8725	17.1829	68.5621	4.39896e-09
TY7-975-12	43.745	18.0554	69.4346	1.6008e-09
Xun971-975-12	36.185	10.4954	61.8746	6.24728e-06
Ye478-975-12	38.9275	13.2379	64.6171	3.56279e-07
Ye8001-975-12	51.4425	25.7529	77.1321	2.69262e-12
Yu87-1-975-12	34.4125	8.72287	60.1021	3.62093e-05
ZB648-975-12	26.6575	0.967867	52.3471	0.0259971
Zheng29-975-12	54.685	28.9954	80.3746	2.53664e-12
Zheng653-975-12	35.895	10.2054	61.5846	8.37234e-06
Zhong69-975-12	45.2575	19.5679	70.9471	2.70578e-10
ZZ01-975-12	36.2175	10.5279	61.9071	6.04486e-06
By4839-B111	29.7125	4.02287	55.4021	0.00250359
By4960-B111	51.3925	25.7029	77.0821	2.62812e-12
chuan48-2-B111	31.0025	5.31287	56.6921	0.000837948
CIMBL10-B111	27.4075	1.71787	53.0971	0.01518
CIMBL123-B111	48.8275	23.1379	74.5171	5.97589e-12
CIMBL129-B111	26.77	1.08037	52.4596	0.0240216
CIMBL133-B111	39.58	13.8904	65.2696	1.75951e-07
CIMBL136-B111	37.605	11.9154	63.2946	1.44789e-06
CIMBL154-B111	42.325	16.6354	68.0146	8.23996e-09
CIMBL155-B111	61.93	36.2404	87.6196	2.00384e-12
CIMBL16-B111	25.93	0.240367	51.6196	0.0426942
CIMBL17-B111	28.13	2.44037	53.8196	0.00882926
CIMBL30-B111	58.7625	33.0729	84.4521	2.49201e-12
CIMBL42-B111	53.0775	27.3879	78.7671	2.59626e-12
CIMBL6-B111	34.7075	9.01787	60.3971	2.71764e-05
CIMBL69-B111	58.6025	32.9129	84.2921	2.48079e-12
CIMBL77-B111	68.885	43.1954	94.5746	1.07392e-12
CIMBL96-B111	71.05	45.3604	96.7396	1.05838e-12
CML113-B111	44.9	19.2104	70.5896	4.12673e-10
CML114-B111	29.2975	3.60787	54.9871	0.00351641
CML116-B111	34.78	9.09037	60.4696	2.53171e-05
CML118-B111	32.09	6.40037	57.7796	0.000319278
CML121-B111	27.3475	1.65787	53.0371	0.0158626
CML139-B111	44.29	18.6004	69.9796	8.46234e-10
CML304-B111	34.135	8.44537	59.8246	4.73321e-05
CML323-B111	40.1075	14.4179	65.7971	9.88346e-08
CML361-B111	40.1425	14.4529	65.8321	9.51049e-08
CML480-B111	53.705	28.0154	79.3946	2.54985e-12
CML69-B111	47.905	22.2154	73.5946	1.3293e-11
EN25-B111	29.6175	3.92787	55.3071	0.00270755
GEMS15-B111	26.5625	0.872867	52.2521	0.0277782
GEMS31-B111	28.8075	3.11787	54.4971	0.00520855
GEMS33-B111	46.5825	20.8929	72.2721	5.70027e-11
GEMS48-B111	34.59	8.90037	60.2796	3.04754e-05
GEMS6-B111	39.9225	14.2329	65.6121	1.2107e-07
GEMS61-B111	26.0975	0.407867	51.7871	0.038176
Gy1032-B111	28.835	3.14537	54.5246	0.00509621
JH96C-B111	32.8675	7.17787	58.5571	0.000156689
Lv28-B111	43.6325	17.9429	69.3221	1.82498e-09
mo17-B111	44.235	18.5454	69.9246	9.02602e-10
NMJT-B111	-25.75	-51.4396	-0.0603668	0.0480691
SC55-B111	26.1	0.410367	51.7896	0.0381119
Si273-B111	26.6575	0.967867	52.3471	0.0259971
Sy1077-B111	51.0575	25.3679	76.7471	2.69107e-12
TX5-B111	-33.6175	-59.3071	-7.92787	7.75761e-05
TY11-B111	37.895	12.2054	63.5846	1.06813e-06
TY7-B111	38.7675	13.0779	64.4571	4.22991e-07
Xun971-B111	31.2075	5.51787	56.8971	0.000700583
Ye478-B111	33.95	8.26037	59.6396	5.65225e-05
Ye8001-B111	46.465	20.7754	72.1546	6.52155e-11
Yu87-1-B111	29.435	3.74537	55.1246	0.00314427
Zheng29-B111	49.7075	24.0179	75.3971	3.65208e-12
Zheng653-B111	30.9175	5.22787	56.6071	0.000902163
Zhong69-B111	40.28	14.5904	65.9696	8.17463e-08
ZZ01-B111	31.24	5.55037	56.9296	0.000680892
By4839-BEM	26.8925	1.20287	52.5821	0.0220258
By4960-BEM	48.5725	22.8829	74.2621	7.18192e-12
chuan48-2-BEM	28.1825	2.49287	53.8721	0.00848107
CIMBL123-BEM	46.0075	20.3179	71.6971	1.11598e-10
CIMBL133-BEM	36.76	11.0704	62.4496	3.47546e-06
CIMBL136-BEM	34.785	9.09537	60.4746	2.51935e-05
CIMBL154-BEM	39.505	13.8154	65.1946	1.90899e-07
CIMBL155-BEM	59.11	33.4204	84.7996	2.45615e-12
CIMBL30-BEM	55.9425	30.2529	81.6321	2.5201e-12
CIMBL42-BEM	50.2575	24.5679	75.9471	3.08875e-12
CIMBL6-BEM	31.8875	6.19787	57.5771	0.00038318
CIMBL69-BEM	55.7825	30.0929	81.4721	2.5816e-12
CIMBL77-BEM	66.065	40.3754	91.7546	1.20892e-12
CIMBL96-BEM	68.23	42.5404	93.9196	1.09879e-12
CML113-BEM	42.08	16.3904	67.7696	1.08925e-08
CML114-BEM	26.4775	0.787867	52.1671	0.0294641
CML116-BEM	31.96	6.27037	57.6496	0.000359002
CML118-BEM	29.27	3.58037	54.9596	0.00359567
CML139-BEM	41.47	15.7804	67.1596	2.17169e-08
CML304-BEM	31.315	5.62537	57.0046	0.000637456
CML323-BEM	37.2875	11.5979	62.9771	2.01579e-06
CML361-BEM	37.3225	11.6329	63.0121	1.9438e-06
CML480-BEM	50.885	25.1954	76.5746	2.74103e-12
CML69-BEM	45.085	19.3954	70.7746	3.31792e-10
EN25-BEM	26.7975	1.10787	52.4871	0.0235598
GEMS31-BEM	25.9875	0.297867	51.6771	0.0410926
GEMS33-BEM	43.7625	18.0729	69.4521	1.56847e-09
GEMS48-BEM	31.77	6.08037	57.4596	0.000425726
GEMS6-BEM	37.1025	11.4129	62.7921	2.44189e-06
Gy1032-BEM	26.015	0.325367	51.7046	0.0403455
JH96C-BEM	30.0475	4.35787	55.7371	0.00189455
Lv28-BEM	40.8125	15.1229	66.5021	4.53267e-08
mo17-BEM	41.415	15.7254	67.1046	2.3103e-08
NMJT-BEM	-28.57	-54.2596	-2.88037	0.00628016
Sy1077-BEM	48.2375	22.5479	73.9271	9.6595e-12
TX5-BEM	-36.4375	-62.1271	-10.7479	4.83358e-06
TY11-BEM	35.075	9.38537	60.7646	1.89486e-05
TY7-BEM	35.9475	10.2579	61.6371	7.94131e-06
Xun971-BEM	28.3875	2.69787	54.0771	0.00724019
Ye478-BEM	31.13	5.44037	56.8196	0.000749764
Ye8001-BEM	43.645	17.9554	69.3346	1.79861e-09
Yu87-1-BEM	26.615	0.925367	52.3046	0.0267808
Zheng29-BEM	46.8875	21.1979	72.5771	4.00956e-11
Zheng653-BEM	28.0975	2.40787	53.7871	0.00905143
Zhong69-BEM	37.46	11.7704	63.1496	1.68457e-06
ZZ01-BEM	28.42	2.73037	54.1096	0.00705977
CA47-By4839	-30.86	-56.5496	-5.17037	0.000948244
CIMBL141-By4839	-42.1825	-67.8721	-16.4929	9.69341e-09
CIMBL146-By4839	-38.5875	-64.2771	-12.8979	5.12753e-07
CIMBL155-By4839	32.2175	6.52787	57.9071	0.00028445
CIMBL30-By4839	29.05	3.36037	54.7396	0.00429312
CIMBL69-By4839	28.89	3.20037	54.5796	0.00487831
CIMBL77-By4839	39.1725	13.4829	64.8621	2.7365e-07
CIMBL9-By4839	-36.73	-62.4196	-11.0404	3.58412e-06
CIMBL96-By4839	41.3375	15.6479	67.0271	2.5205e-08
CML32-By4839	-34.6925	-60.3821	-9.00287	2.75773e-05
CML496-By4839	-27.9825	-53.6721	-2.29287	0.00987991
DSB-By4839	-29.5075	-55.1971	-3.81787	0.00296335
FCD0602-By4839	-28.21	-53.8996	-2.52037	0.00830382
GEMS11-By4839	-29.14	-54.8296	-3.45037	0.00399366
GEMS16-By4839	-27.2825	-52.9721	-1.59287	0.0166337
GEMS53-By4839	-31.2725	-56.9621	-5.58287	0.000661732
GEMS55-By4839	-30.965	-56.6546	-5.27537	0.00086572
GEMS62-By4839	-31.6475	-57.3371	-5.95787	0.000474905
GEMS9-By4839	-36.17	-61.8596	-10.4804	6.34292e-06
L3180-By4839	-28.255	-53.9446	-2.56537	0.00802119
Lx9801-By4839	-40.4025	-66.0921	-14.7129	7.14111e-08
MN-By4839	-43.8325	-69.5221	-18.1429	1.44546e-09
Nan21-3-By4839	-35.02	-60.7096	-9.33037	2.00038e-05
NMJT-By4839	-55.4625	-81.1521	-29.7729	2.52121e-12
R15X1141-By4839	-39.85	-65.5396	-14.1604	1.31066e-07
Tian77-By4839	-40.3425	-66.0321	-14.6529	7.63017e-08
TX5-By4839	-63.33	-89.0196	-37.6404	1.67366e-12
TY2-By4839	-29.175	-54.8646	-3.48537	0.00388261
TY4-By4839	-30.69	-56.3796	-5.00037	0.00109802
TY8-By4839	-35.1275	-60.8171	-9.43787	1.79922e-05
U8112-By4839	-30.8775	-56.5671	-5.18787	0.000933986
W138-By4839	-31.955	-57.6446	-6.26537	0.000360621
WH413-By4839	-26.025	-51.7146	-0.335367	0.0400769
Wu109-By4839	-42.935	-68.6246	-17.2454	4.09357e-09
Z2018F-By4839	-31.17	-56.8596	-5.48037	0.000723981
By804-By4960	-41.7825	-67.4721	-16.0929	1.52637e-08
By813-By4960	-26.2775	-51.9671	-0.587867	0.0337981
By855-By4960	-31.83	-57.5196	-6.14037	0.000403462
CA47-By4960	-52.54	-78.2296	-26.8504	2.52809e-12
Chang7-2-By4960	-35.735	-61.4246	-10.0454	9.83163e-06
CIMBL13-By4960	-40.8025	-66.4921	-15.1129	4.58338e-08
CIMBL139-By4960	-39.84	-65.5296	-14.1504	1.32507e-07
CIMBL141-By4960	-63.8625	-89.5521	-38.1729	1.56974e-12
CIMBL146-By4960	-60.2675	-85.9571	-34.5779	2.26119e-12
CIMBL45-By4960	-32.0425	-57.7321	-6.35287	0.000333275
CIMBL46-By4960	-38.2225	-63.9121	-12.5329	7.55888e-07
CIMBL47-By4960	-35.5325	-61.2221	-9.84287	1.20379e-05
CIMBL54-By4960	-30.8525	-56.5421	-5.16287	0.000954418
CIMBL60-By4960	-35.7	-61.3896	-10.0104	1.01825e-05
CIMBL73-By4960	-34.395	-60.0846	-8.70537	3.68284e-05
CIMBL83-By4960	-33.195	-58.8846	-7.50537	0.000115494
CIMBL9-By4960	-58.41	-84.0996	-32.7204	2.46714e-12
CIMBL99-By4960	-39.0625	-64.7521	-13.3729	3.08116e-07
CML115-By4960	-37.23	-62.9196	-11.5404	2.13977e-06
CML170-By4960	-35.77	-61.4596	-10.0804	9.49258e-06
CML171-By4960	-30.6875	-56.3771	-4.99787	0.00110038
CML191-By4960	-28.1525	-53.8421	-2.46287	0.00867844
CML32-By4960	-56.3725	-82.0621	-30.6829	2.63156e-12
CML325-By4960	-28.6175	-54.3071	-2.92787	0.00605058
CML411-By4960	-28.5475	-54.2371	-2.85787	0.00639174
CML473-By4960	-40.355	-66.0446	-14.6654	7.52564e-08
CML496-By4960	-49.6625	-75.3521	-23.9729	3.72802e-12
CML51-By4960	-43.7125	-69.4021	-18.0229	1.66261e-09
dan340-By4960	-41.3275	-67.0171	-15.6379	2.54896e-08
Dan4245-By4960	-35.19	-60.8796	-9.50037	1.69147e-05
Dan599-By4960	-27.4025	-53.0921	-1.71287	0.0152358
DE.EX-By4960	-45.075	-70.7646	-19.3854	3.35744e-10
DH29-By4960	-29.62	-55.3096	-3.93037	0.00270198
DH3732-By4960	-35.46	-61.1496	-9.77037	1.29397e-05
DSB-By4960	-51.1875	-76.8771	-25.4979	2.66975e-12
FCD0602-By4960	-49.89	-75.5796	-24.2004	3.38007e-12
GEMS11-By4960	-50.82	-76.5096	-25.1304	2.77633e-12
GEMS16-By4960	-48.9625	-74.6521	-23.2729	5.42322e-12
GEMS2-By4960	-41.0775	-66.7671	-15.3879	3.37284e-08
GEMS30-By4960	-36.58	-62.2696	-10.8904	4.17926e-06
GEMS40-By4960	-26.7475	-52.4371	-1.05787	0.0244055
GEMS41-By4960	-40.4	-66.0896	-14.7104	7.16086e-08
GEMS47-By4960	-46.9925	-72.6821	-21.3029	3.55701e-11
GEMS53-By4960	-52.9525	-78.6421	-27.2629	2.53519e-12
GEMS55-By4960	-52.645	-78.3346	-26.9554	2.50189e-12
GEMS62-By4960	-53.3275	-79.0171	-27.6379	2.53864e-12
GEMS63-By4960	-46.8925	-72.5821	-21.2029	3.98673e-11
GEMS9-By4960	-57.85	-83.5396	-32.1604	2.54996e-12
Gy386-By4960	-34.795	-60.4846	-9.10537	2.49481e-05
GY386B-By4960	-33.845	-59.5346	-8.15537	6.24863e-05
Gy462-By4960	-34.4525	-60.1421	-8.76287	3.4832e-05
J4112-By4960	-34.675	-60.3646	-8.98537	2.80524e-05
JY01-By4960	-38.43	-64.1196	-12.7404	6.06444e-07
L3180-By4960	-49.935	-75.6246	-24.2454	3.32778e-12
Liao5114-By4960	-35.815	-61.5046	-10.1254	9.0734e-06
Liao5263-By4960	-38.075	-63.7646	-12.3854	8.83517e-07
Lx9801-By4960	-62.0825	-87.7721	-36.3929	1.92302e-12
M165-By4960	-30.525	-56.2146	-4.83537	0.00126481
M97-By4960	-45.99	-71.6796	-20.3004	1.13927e-10
MN-By4960	-65.5125	-91.2021	-39.8229	1.28331e-12
Nan21-3-By4960	-56.7	-82.3896	-31.0104	2.5403e-12
NMJT-By4960	-77.1425	-102.832	-51.4529	1.05571e-12
p178-By4960	-36.2825	-61.9721	-10.5929	5.65906e-06
Qi319-By4960	-45.41	-71.0996	-19.7204	2.25913e-10
R08-By4960	-34.565	-60.2546	-8.87537	3.12259e-05
R15X1141-By4960	-61.53	-87.2196	-35.8404	2.04781e-12
Shen137-By4960	-35.895	-61.5846	-10.2054	8.37234e-06
SW92E114-By4960	-30.4575	-56.1471	-4.76787	0.00133979
Sy999-By4960	-26.63	-52.3196	-0.940367	0.0265018
Tian77-By4960	-62.0225	-87.7121	-36.3329	1.94056e-12
TX5-By4960	-85.01	-110.7	-59.3204	1.05571e-12
TY2-By4960	-50.855	-76.5446	-25.1654	2.76723e-12
TY4-By4960	-52.37	-78.0596	-26.6804	2.58671e-12
TY5-By4960	-33.5425	-59.2321	-7.85287	8.32846e-05
TY8-By4960	-56.8075	-82.4971	-31.1179	2.5332e-12
U8112-By4960	-52.5575	-78.2471	-26.8679	2.52753e-12
W138-By4960	-53.635	-79.3246	-27.9454	2.4647e-12
WH413-By4960	-47.705	-73.3946	-22.0154	1.63326e-11
Wu109-By4960	-64.615	-90.3046	-38.9254	1.41098e-12
Z2018F-By4960	-52.85	-78.5396	-27.1604	2.56761e-12
ZB648-By4960	-29.7125	-55.4021	-4.02287	0.00250359
Zheng30-By4960	-39.8275	-65.5171	-14.1379	1.3433e-07
Zhi41-By4960	-31.3075	-56.9971	-5.61787	0.000641677
ZZ03-By4960	-38.6975	-64.3871	-13.0079	4.55899e-07
CIMBL123-By804	39.2175	13.5279	64.9071	2.60668e-07
CIMBL133-By804	29.97	4.28037	55.6596	0.00202145
CIMBL136-By804	27.995	2.30537	53.6846	0.00978656
CIMBL154-By804	32.715	7.02537	58.4046	0.000180416
CIMBL155-By804	52.32	26.6304	78.0096	2.59426e-12
CIMBL30-By804	49.1525	23.4629	74.8421	4.77407e-12
CIMBL42-By804	43.4675	17.7779	69.1571	2.21079e-09
CIMBL69-By804	48.9925	23.3029	74.6821	5.30653e-12
CIMBL77-By804	59.275	33.5854	84.9646	2.42306e-12
CIMBL96-By804	61.44	35.7504	87.1296	2.08666e-12
CML113-By804	35.29	9.60037	60.9796	1.53203e-05
CML139-By804	34.68	8.99037	60.3696	2.79158e-05
CML323-By804	30.4975	4.80787	56.1871	0.00129486
CML361-By804	30.5325	4.84287	56.2221	0.00125673
CML480-By804	44.095	18.4054	69.7846	1.06352e-09
CML69-By804	38.295	12.6054	63.9846	6.99967e-07
GEMS33-By804	36.9725	11.2829	62.6621	2.79284e-06
GEMS6-By804	30.3125	4.62287	56.0021	0.00151543
Lv28-By804	34.0225	8.33287	59.7121	5.27312e-05
mo17-By804	34.625	8.93537	60.3146	2.9454e-05
NMJT-By804	-35.36	-61.0496	-9.67037	1.42924e-05
Sy1077-By804	41.4475	15.7579	67.1371	2.22738e-08
TX5-By804	-43.2275	-68.9171	-17.5379	2.9201e-09
TY11-By804	28.285	2.59537	53.9746	0.00783778
TY7-By804	29.1575	3.46787	54.8471	0.00393777
Ye8001-By804	36.855	11.1654	62.5446	3.15219e-06
Zheng29-By804	40.0975	14.4079	65.7871	9.99264e-08
Zhong69-By804	30.67	4.98037	56.3596	0.00111705
CA47-By813	-26.2625	-51.9521	-0.572867	0.0341451
CIMBL141-By813	-37.585	-63.2746	-11.8954	1.47849e-06
CIMBL146-By813	-33.99	-59.6796	-8.30037	5.43992e-05
CIMBL155-By813	36.815	11.1254	62.5046	3.28455e-06
CIMBL30-By813	33.6475	7.95787	59.3371	7.54006e-05
CIMBL42-By813	27.9625	2.27287	53.6521	0.010031
CIMBL69-By813	33.4875	7.79787	59.1771	8.77274e-05
CIMBL77-By813	43.77	18.0804	69.4596	1.55481e-09
CIMBL9-By813	-32.1325	-57.8221	-6.44287	0.000307236
CIMBL96-By813	45.935	20.2454	71.6246	1.21566e-10
CML32-By813	-30.095	-55.7846	-4.40537	0.00182055
CML480-By813	28.59	2.90037	54.2796	0.00618252
GEMS53-By813	-26.675	-52.3646	-0.985367	0.0256805
GEMS55-By813	-26.3675	-52.0571	-0.677867	0.0317818
GEMS62-By813	-27.05	-52.7396	-1.36037	0.0196811
GEMS9-By813	-31.5725	-57.2621	-5.88287	0.000507662
Lx9801-By813	-35.805	-61.4946	-10.1154	9.16496e-06
MN-By813	-39.235	-64.9246	-13.5454	2.55785e-07
Nan21-3-By813	-30.4225	-56.1121	-4.73287	0.00138032
NMJT-By813	-50.865	-76.5546	-25.1754	2.75591e-12
R15X1141-By813	-35.2525	-60.9421	-9.56287	1.59003e-05
Sy1077-By813	25.9425	0.252867	51.6321	0.0423414
Tian77-By813	-35.745	-61.4346	-10.0554	9.73357e-06
TX5-By813	-58.7325	-84.4221	-33.0429	2.47125e-12
TY4-By813	-26.0925	-51.7821	-0.402867	0.0383045
TY8-By813	-30.53	-56.2196	-4.84037	0.00125942
U8112-By813	-26.28	-51.9696	-0.590367	0.0337406
W138-By813	-27.3575	-53.0471	-1.66787	0.0157469
Wu109-By813	-38.3375	-64.0271	-12.6479	6.69094e-07
Z2018F-By813	-26.5725	-52.2621	-0.882867	0.0275857
CIMBL123-By855	29.265	3.57537	54.9546	0.00361026
CIMBL141-By855	-32.0325	-57.7221	-6.34287	0.000336296
CIMBL146-By855	-28.4375	-54.1271	-2.74787	0.00696437
CIMBL155-By855	42.3675	16.6779	68.0571	7.84966e-09
CIMBL30-By855	39.2	13.5104	64.8896	2.65643e-07
CIMBL42-By855	33.515	7.82537	59.2046	8.5478e-05
CIMBL69-By855	39.04	13.3504	64.7296	3.15673e-07
CIMBL77-By855	49.3225	23.6329	75.0121	4.308e-12
CIMBL9-By855	-26.58	-52.2696	-0.890367	0.0274421
CIMBL96-By855	51.4875	25.7979	77.1771	2.67297e-12
CML480-By855	34.1425	8.45287	59.8321	4.69919e-05
CML69-By855	28.3425	2.65287	54.0321	0.00749711
GEMS33-By855	27.02	1.33037	52.7096	0.0201094
GEMS9-By855	-26.02	-51.7096	-0.330367	0.040211
Lx9801-By855	-30.2525	-55.9421	-4.56287	0.00159435
MN-By855	-33.6825	-59.3721	-7.99287	7.29373e-05
NMJT-By855	-45.3125	-71.0021	-19.6229	2.53537e-10
R15X1141-By855	-29.7	-55.3896	-4.01037	0.00252957
Sy1077-By855	31.495	5.80537	57.1846	0.000543787
Tian77-By855	-30.1925	-55.8821	-4.50287	0.00167717
TX5-By855	-53.18	-78.8696	-27.4904	2.56384e-12
Wu109-By855	-32.785	-58.4746	-7.09537	0.000169123
Ye8001-By855	26.9025	1.21287	52.5921	0.0218697
Zheng29-By855	30.145	4.45537	55.8346	0.00174562
chuan48-2-CA47	32.15	6.46037	57.8396	0.000302405
CIMBL10-CA47	28.555	2.86537	54.2446	0.00635434
CIMBL123-CA47	49.975	24.2854	75.6646	3.27127e-12
CIMBL129-CA47	27.9175	2.22787	53.6071	0.0103788
CIMBL133-CA47	40.7275	15.0379	66.4171	4.98195e-08
CIMBL136-CA47	38.7525	13.0629	64.4421	4.29841e-07
CIMBL154-CA47	43.4725	17.7829	69.1621	2.198e-09
CIMBL155-CA47	63.0775	37.3879	88.7671	1.73028e-12
CIMBL16-CA47	27.0775	1.38787	52.7671	0.0192959
CIMBL17-CA47	29.2775	3.58787	54.9671	0.00357389
CIMBL30-CA47	59.91	34.2204	85.5996	2.40308e-12
CIMBL42-CA47	54.225	28.5354	79.9146	2.53453e-12
CIMBL6-CA47	35.855	10.1654	61.5446	8.71599e-06
CIMBL69-CA47	59.75	34.0604	85.4396	2.35023e-12
CIMBL77-CA47	70.0325	44.3429	95.7221	1.06481e-12
CIMBL96-CA47	72.1975	46.5079	97.8871	1.05682e-12
CML113-CA47	46.0475	20.3579	71.7371	1.0646e-10
CML114-CA47	30.445	4.75537	56.1346	0.00135413
CML116-CA47	35.9275	10.2379	61.6171	8.1029e-06
CML118-CA47	33.2375	7.54787	58.9271	0.000110987
CML121-CA47	28.495	2.80537	54.1846	0.00665932
CML139-CA47	45.4375	19.7479	71.1271	2.18678e-10
CML304-CA47	35.2825	9.59287	60.9721	1.54346e-05
CML323-CA47	41.255	15.5654	66.9446	2.76497e-08
CML361-CA47	41.29	15.6004	66.9796	2.65853e-08
CML480-CA47	54.8525	29.1629	80.5421	2.47569e-12
CML69-CA47	49.0525	23.3629	74.7421	5.09759e-12
EN25-CA47	30.765	5.07537	56.4546	0.00102935
GEMS15-CA47	27.71	2.02037	53.3996	0.0121316
GEMS31-CA47	29.955	4.26537	55.6446	0.00204693
GEMS33-CA47	47.73	22.0404	73.4196	1.59132e-11
GEMS40-CA47	25.7925	0.102867	51.4821	0.0467492
GEMS48-CA47	35.7375	10.0479	61.4271	9.80702e-06
GEMS6-CA47	41.07	15.3804	66.7596	3.40124e-08
GEMS61-CA47	27.245	1.55537	52.9346	0.017094
Gy1032-CA47	29.9825	4.29287	55.6721	0.00200045
JH96C-CA47	34.015	8.32537	59.7046	5.31116e-05
Lv28-CA47	44.78	19.0904	70.4696	4.75459e-10
mo17-CA47	45.3825	19.6929	71.0721	2.33383e-10
SC55-CA47	27.2475	1.55787	52.9371	0.017063
Si273-CA47	27.805	2.11537	53.4946	0.0112976
Sy1077-CA47	52.205	26.5154	77.8946	2.63312e-12
Sy999-CA47	25.91	0.220367	51.5996	0.0432641
TX5-CA47	-32.47	-58.1596	-6.78037	0.000225967
TY11-CA47	39.0425	13.3529	64.7321	3.14825e-07
TY7-CA47	39.915	14.2254	65.6046	1.22068e-07
Xun971-CA47	32.355	6.66537	58.0446	0.000250999
Ye478-CA47	35.0975	9.40787	60.7871	1.85328e-05
Ye8001-CA47	47.6125	21.9229	73.3021	1.8009e-11
Yu87-1-CA47	30.5825	4.89287	56.2721	0.00120411
Zheng29-CA47	50.855	25.1654	76.5446	2.76723e-12
Zheng653-CA47	32.065	6.37537	57.7546	0.000326573
Zhong69-CA47	41.4275	15.7379	67.1171	2.27805e-08
ZZ01-CA47	32.3875	6.69787	58.0771	0.000243666
CIMBL123-Chang7-2	33.17	7.48037	58.8596	0.000118228
CIMBL141-Chang7-2	-28.1275	-53.8171	-2.43787	0.00884617
CIMBL154-Chang7-2	26.6675	0.977867	52.3571	0.0258158
CIMBL155-Chang7-2	46.2725	20.5829	71.9621	8.17084e-11
CIMBL30-Chang7-2	43.105	17.4154	68.7946	3.36446e-09
CIMBL42-Chang7-2	37.42	11.7304	63.1096	1.75628e-06
CIMBL69-Chang7-2	42.945	17.2554	68.6346	4.04666e-09
CIMBL77-Chang7-2	53.2275	27.5379	78.9171	2.57916e-12
CIMBL96-Chang7-2	55.3925	29.7029	81.0821	2.55063e-12
CML113-Chang7-2	29.2425	3.55287	54.9321	0.0036766
CML139-Chang7-2	28.6325	2.94287	54.3221	0.00597973
CML480-Chang7-2	38.0475	12.3579	63.7371	9.09546e-07
CML69-Chang7-2	32.2475	6.55787	57.9371	0.000276804
GEMS33-Chang7-2	30.925	5.23537	56.6146	0.000896313
Lv28-Chang7-2	27.975	2.28537	53.6646	0.00993631
Lx9801-Chang7-2	-26.3475	-52.0371	-0.657867	0.0322204
MN-Chang7-2	-29.7775	-55.4671	-4.08787	0.00237251
mo17-Chang7-2	28.5775	2.88787	54.2671	0.00624338
NMJT-Chang7-2	-41.4075	-67.0971	-15.7179	2.32986e-08
R15X1141-Chang7-2	-25.795	-51.4846	-0.105367	0.0466725
Sy1077-Chang7-2	35.4	9.71037	61.0896	1.37355e-05
Tian77-Chang7-2	-26.2875	-51.9771	-0.597867	0.0335686
TX5-Chang7-2	-49.275	-74.9646	-23.5854	4.42568e-12
Wu109-Chang7-2	-28.88	-54.5696	-3.19037	0.00491726
Ye8001-Chang7-2	30.8075	5.11787	56.4971	0.000992277
Zheng29-Chang7-2	34.05	8.36037	59.7396	5.13587e-05
CIMBL141-chuan48-2	-43.4725	-69.1621	-17.7829	2.198e-09
CIMBL146-chuan48-2	-39.8775	-65.5671	-14.1879	1.27182e-07
CIMBL155-chuan48-2	30.9275	5.23787	56.6171	0.000894371
CIMBL30-chuan48-2	27.76	2.07037	53.4496	0.0116858
CIMBL69-chuan48-2	27.6	1.91037	53.2896	0.013168
CIMBL77-chuan48-2	37.8825	12.1929	63.5721	1.08226e-06
CIMBL9-chuan48-2	-38.02	-63.7096	-12.3304	9.36327e-07
CIMBL96-chuan48-2	40.0475	14.3579	65.7371	1.05566e-07
CML32-chuan48-2	-35.9825	-61.6721	-10.2929	7.66608e-06
CML496-chuan48-2	-29.2725	-54.9621	-3.58287	0.00358839
DSB-chuan48-2	-30.7975	-56.4871	-5.10787	0.00100088
FCD0602-chuan48-2	-29.5	-55.1896	-3.81037	0.0029816
GEMS11-chuan48-2	-30.43	-56.1196	-4.74037	0.00137153
GEMS16-chuan48-2	-28.5725	-54.2621	-2.88287	0.00626788
GEMS47-chuan48-2	-26.6025	-52.2921	-0.912867	0.0270153
GEMS53-chuan48-2	-32.5625	-58.2521	-6.87287	0.000207597
GEMS55-chuan48-2	-32.255	-57.9446	-6.56537	0.000274924
GEMS62-chuan48-2	-32.9375	-58.6271	-7.24787	0.000146837
GEMS63-chuan48-2	-26.5025	-52.1921	-0.812867	0.0289589
GEMS9-chuan48-2	-37.46	-63.1496	-11.7704	1.68457e-06
L3180-chuan48-2	-29.545	-55.2346	-3.85537	0.00287368
Lx9801-chuan48-2	-41.6925	-67.3821	-16.0029	1.68984e-08
MN-chuan48-2	-45.1225	-70.8121	-19.4329	3.1741e-10
Nan21-3-chuan48-2	-36.31	-61.9996	-10.6204	5.50318e-06
NMJT-chuan48-2	-56.7525	-82.4421	-31.0629	2.54208e-12
R15X1141-chuan48-2	-41.14	-66.8296	-15.4504	3.14512e-08
Tian77-chuan48-2	-41.6325	-67.3221	-15.9429	1.80829e-08
TX5-chuan48-2	-64.62	-90.3096	-38.9304	1.40832e-12
TY2-chuan48-2	-30.465	-56.1546	-4.77537	0.00133125
TY4-chuan48-2	-31.98	-57.6696	-6.29037	0.000352595
TY8-chuan48-2	-36.4175	-62.1071	-10.7279	4.93308e-06
U8112-chuan48-2	-32.1675	-57.8571	-6.47787	0.000297648
W138-chuan48-2	-33.245	-58.9346	-7.55537	0.000110209
WH413-chuan48-2	-27.315	-53.0046	-1.62537	0.0162439
Wu109-chuan48-2	-44.225	-69.9146	-18.5354	9.13259e-10
Z2018F-chuan48-2	-32.46	-58.1496	-6.77037	0.000228044
CIMBL141-CIMBL10	-39.8775	-65.5671	-14.1879	1.27182e-07
CIMBL146-CIMBL10	-36.2825	-61.9721	-10.5929	5.65906e-06
CIMBL155-CIMBL10	34.5225	8.83287	60.2121	3.25434e-05
CIMBL30-CIMBL10	31.355	5.66537	57.0446	0.00061539
CIMBL69-CIMBL10	31.195	5.50537	56.8846	0.0007083
CIMBL77-CIMBL10	41.4775	15.7879	67.1671	2.15344e-08
CIMBL9-CIMBL10	-34.425	-60.1146	-8.73537	3.57733e-05
CIMBL96-CIMBL10	43.6425	17.9529	69.3321	1.80385e-09
CML32-CIMBL10	-32.3875	-58.0771	-6.69787	0.000243666
CML480-CIMBL10	26.2975	0.607867	51.9871	0.0333405
DSB-CIMBL10	-27.2025	-52.8921	-1.51287	0.0176298
FCD0602-CIMBL10	-25.905	-51.5946	-0.215367	0.0434076
GEMS11-CIMBL10	-26.835	-52.5246	-1.14537	0.0229431
GEMS53-CIMBL10	-28.9675	-54.6571	-3.27787	0.00458608
GEMS55-CIMBL10	-28.66	-54.3496	-2.97037	0.00585185
GEMS62-CIMBL10	-29.3425	-55.0321	-3.65287	0.00339027
GEMS9-CIMBL10	-33.865	-59.5546	-8.17537	6.13052e-05
L3180-CIMBL10	-25.95	-51.6396	-0.260367	0.042131
Lx9801-CIMBL10	-38.0975	-63.7871	-12.4079	8.62765e-07
MN-CIMBL10	-41.5275	-67.2171	-15.8379	2.03555e-08
Nan21-3-CIMBL10	-32.715	-58.4046	-7.02537	0.000180416
NMJT-CIMBL10	-53.1575	-78.8471	-27.4679	2.56895e-12
R15X1141-CIMBL10	-37.545	-63.2346	-11.8554	1.54159e-06
Tian77-CIMBL10	-38.0375	-63.7271	-12.3479	9.19197e-07
TX5-CIMBL10	-61.025	-86.7146	-35.3354	2.21079e-12
TY2-CIMBL10	-26.87	-52.5596	-1.18037	0.0223807
TY4-CIMBL10	-28.385	-54.0746	-2.69537	0.00725425
TY8-CIMBL10	-32.8225	-58.5121	-7.13287	0.000163358
U8112-CIMBL10	-28.5725	-54.2621	-2.88287	0.00626788
W138-CIMBL10	-29.65	-55.3396	-3.96037	0.00263606
Wu109-CIMBL10	-40.63	-66.3196	-14.9404	5.55142e-08
Z2018F-CIMBL10	-28.865	-54.5546	-3.17537	0.00497624
CIMBL13-CIMBL123	-38.2375	-63.9271	-12.5479	7.4397e-07
CIMBL139-CIMBL123	-37.275	-62.9646	-11.5854	2.04213e-06
CIMBL141-CIMBL123	-61.2975	-86.9871	-35.6079	2.15039e-12
CIMBL146-CIMBL123	-57.7025	-83.3921	-32.0129	2.55851e-12
CIMBL45-CIMBL123	-29.4775	-55.1671	-3.78787	0.00303699
CIMBL46-CIMBL123	-35.6575	-61.3471	-9.96787	1.0625e-05
CIMBL47-CIMBL123	-32.9675	-58.6571	-7.27787	0.0001428
CIMBL54-CIMBL123	-28.2875	-53.9771	-2.59787	0.00782267
CIMBL60-CIMBL123	-33.135	-58.8246	-7.44537	0.00012216
CIMBL73-CIMBL123	-31.83	-57.5196	-6.14037	0.000403462
CIMBL83-CIMBL123	-30.63	-56.3196	-4.94037	0.00115608
CIMBL9-CIMBL123	-55.845	-81.5346	-30.1554	2.55407e-12
CIMBL99-CIMBL123	-36.4975	-62.1871	-10.8079	4.5467e-06
CML115-CIMBL123	-34.665	-60.3546	-8.97537	2.83274e-05
CML170-CIMBL123	-33.205	-58.8946	-7.51537	0.000114418
CML171-CIMBL123	-28.1225	-53.8121	-2.43287	0.00888008
CML32-CIMBL123	-53.8075	-79.4971	-28.1179	2.60358e-12
CML325-CIMBL123	-26.0525	-51.7421	-0.362867	0.0393462
CML411-CIMBL123	-25.9825	-51.6721	-0.292867	0.0412297
CML473-CIMBL123	-37.79	-63.4796	-12.1004	1.19275e-06
CML496-CIMBL123	-47.0975	-72.7871	-21.4079	3.16023e-11
CML51-CIMBL123	-41.1475	-66.8371	-15.4579	3.11883e-08
dan340-CIMBL123	-38.7625	-64.4521	-13.0729	4.25262e-07
Dan4245-CIMBL123	-32.625	-58.3146	-6.93537	0.00019601
DE.EX-CIMBL123	-42.51	-68.1996	-16.8204	6.66937e-09
DH29-CIMBL123	-27.055	-52.7446	-1.36537	0.0196106
DH3732-CIMBL123	-32.895	-58.5846	-7.20537	0.000152745
DSB-CIMBL123	-48.6225	-74.3121	-22.9329	6.89537e-12
FCD0602-CIMBL123	-47.325	-73.0146	-21.6354	2.45164e-11
GEMS11-CIMBL123	-48.255	-73.9446	-22.5654	9.50651e-12
GEMS16-CIMBL123	-46.3975	-72.0871	-20.7079	7.05732e-11
GEMS2-CIMBL123	-38.5125	-64.2021	-12.8229	5.55448e-07
GEMS30-CIMBL123	-34.015	-59.7046	-8.32537	5.31116e-05
GEMS41-CIMBL123	-37.835	-63.5246	-12.1454	1.13769e-06
GEMS47-CIMBL123	-44.4275	-70.1171	-18.7379	7.20001e-10
GEMS53-CIMBL123	-50.3875	-76.0771	-24.6979	2.99794e-12
GEMS55-CIMBL123	-50.08	-75.7696	-24.3904	3.15137e-12
GEMS62-CIMBL123	-50.7625	-76.4521	-25.0729	2.81275e-12
GEMS63-CIMBL123	-44.3275	-70.0171	-18.6379	8.09783e-10
GEMS9-CIMBL123	-55.285	-80.9746	-29.5954	2.54474e-12
Gy386-CIMBL123	-32.23	-57.9196	-6.54037	0.00028124
GY386B-CIMBL123	-31.28	-56.9696	-5.59037	0.000657385
Gy462-CIMBL123	-31.8875	-57.5771	-6.19787	0.00038318
J4112-CIMBL123	-32.11	-57.7996	-6.42037	0.000313555
JY01-CIMBL123	-35.865	-61.5546	-10.1754	8.62881e-06
L3180-CIMBL123	-47.37	-73.0596	-21.6804	2.33259e-11
Liao5114-CIMBL123	-33.25	-58.9396	-7.56037	0.000109694
Liao5263-CIMBL123	-35.51	-61.1996	-9.82037	1.2311e-05
Lx9801-CIMBL123	-59.5175	-85.2071	-33.8279	2.34113e-12
M165-CIMBL123	-27.96	-53.6496	-2.27037	0.01005
M97-CIMBL123	-43.425	-69.1146	-17.7354	2.32263e-09
MN-CIMBL123	-62.9475	-88.6371	-37.2579	1.75671e-12
Nan21-3-CIMBL123	-54.135	-79.8246	-28.4454	2.51366e-12
NMJT-CIMBL123	-74.5775	-100.267	-48.8879	1.05571e-12
p178-CIMBL123	-33.7175	-59.4071	-8.02787	7.0552e-05
Qi319-CIMBL123	-42.845	-68.5346	-17.1554	4.54042e-09
R08-CIMBL123	-32	-57.6896	-6.31037	0.000346299
R15X1141-CIMBL123	-58.965	-84.6546	-33.2754	2.4899e-12
Shen137-CIMBL123	-33.33	-59.0196	-7.64037	0.000101758
SW92E114-CIMBL123	-27.8925	-53.5821	-2.20287	0.0105768
Tian77-CIMBL123	-59.4575	-85.1471	-33.7679	2.34734e-12
TX5-CIMBL123	-82.445	-108.135	-56.7554	1.05571e-12
TY2-CIMBL123	-48.29	-73.9796	-22.6004	9.20719e-12
TY4-CIMBL123	-49.805	-75.4946	-24.1154	3.50142e-12
TY5-CIMBL123	-30.9775	-56.6671	-5.28787	0.000856366
TY8-CIMBL123	-54.2425	-79.9321	-28.5529	2.59381e-12
U8112-CIMBL123	-49.9925	-75.6821	-24.3029	3.25506e-12
W138-CIMBL123	-51.07	-76.7596	-25.3804	2.6914e-12
WH413-CIMBL123	-45.14	-70.8296	-19.4504	3.1091e-10
Wu109-CIMBL123	-62.05	-87.7396	-36.3604	1.93012e-12
Z2018F-CIMBL123	-50.285	-75.9746	-24.5954	3.08442e-12
ZB648-CIMBL123	-27.1475	-52.8371	-1.45787	0.018346
Zheng30-CIMBL123	-37.2625	-62.9521	-11.5729	2.06881e-06
Zhi41-CIMBL123	-28.7425	-54.4321	-3.05287	0.00548341
ZZ03-CIMBL123	-36.1325	-61.8221	-10.4429	6.58833e-06
CIMBL141-CIMBL129	-39.24	-64.9296	-13.5504	2.54406e-07
CIMBL146-CIMBL129	-35.645	-61.3346	-9.95537	1.07586e-05
CIMBL155-CIMBL129	35.16	9.47037	60.8496	1.74238e-05
CIMBL30-CIMBL129	31.9925	6.30287	57.6821	0.000348647
CIMBL42-CIMBL129	26.3075	0.617867	51.9971	0.0331137
CIMBL69-CIMBL129	31.8325	6.14287	57.5221	0.000402559
CIMBL77-CIMBL129	42.115	16.4254	67.8046	1.04675e-08
CIMBL9-CIMBL129	-33.7875	-59.4771	-8.09787	6.60064e-05
CIMBL96-CIMBL129	44.28	18.5904	69.9696	8.56226e-10
CML32-CIMBL129	-31.75	-57.4396	-6.06037	0.000433406
CML480-CIMBL129	26.935	1.24537	52.6246	0.0213693
DSB-CIMBL129	-26.565	-52.2546	-0.875367	0.02773
GEMS11-CIMBL129	-26.1975	-51.8871	-0.507867	0.0356854
GEMS53-CIMBL129	-28.33	-54.0196	-2.64037	0.00756998
GEMS55-CIMBL129	-28.0225	-53.7121	-2.33287	0.00958407
GEMS62-CIMBL129	-28.705	-54.3946	-3.01537	0.0056481
GEMS9-CIMBL129	-33.2275	-58.9171	-7.53787	0.000112032
Lx9801-CIMBL129	-37.46	-63.1496	-11.7704	1.68457e-06
MN-CIMBL129	-40.89	-66.5796	-15.2004	4.15793e-08
Nan21-3-CIMBL129	-32.0775	-57.7671	-6.38787	0.000322906
NMJT-CIMBL129	-52.52	-78.2096	-26.8304	2.53586e-12
R15X1141-CIMBL129	-36.9075	-62.5971	-11.2179	2.98636e-06
Tian77-CIMBL129	-37.4	-63.0896	-11.7104	1.79324e-06
TX5-CIMBL129	-60.3875	-86.0771	-34.6979	2.27673e-12
TY2-CIMBL129	-26.2325	-51.9221	-0.542867	0.0348485
TY4-CIMBL129	-27.7475	-53.4371	-2.05787	0.0117958
TY8-CIMBL129	-32.185	-57.8746	-6.49537	0.000292963
U8112-CIMBL129	-27.935	-53.6246	-2.24537	0.0102422
W138-CIMBL129	-29.0125	-54.7021	-3.32287	0.00442403
Wu109-CIMBL129	-39.9925	-65.6821	-14.3029	1.12131e-07
Z2018F-CIMBL129	-28.2275	-53.9171	-2.53787	0.00819282
CIMBL133-CIMBL13	28.99	3.30037	54.6796	0.00450437
CIMBL136-CIMBL13	27.015	1.32537	52.7046	0.0201816
CIMBL154-CIMBL13	31.735	6.04537	57.4246	0.000439254
CIMBL155-CIMBL13	51.34	25.6504	77.0296	2.64755e-12
CIMBL30-CIMBL13	48.1725	22.4829	73.8621	1.02754e-11
CIMBL42-CIMBL13	42.4875	16.7979	68.1771	6.84336e-09
CIMBL69-CIMBL13	48.0125	22.3229	73.7021	1.19885e-11
CIMBL77-CIMBL13	58.295	32.6054	83.9846	2.41906e-12
CIMBL96-CIMBL13	60.46	34.7704	86.1496	2.25253e-12
CML113-CIMBL13	34.31	8.62037	59.9996	3.99847e-05
CML139-CIMBL13	33.7	8.01037	59.3896	7.1735e-05
CML323-CIMBL13	29.5175	3.82787	55.2071	0.00293918
CML361-CIMBL13	29.5525	3.86287	55.2421	0.00285606
CML480-CIMBL13	43.115	17.4254	68.8046	3.32583e-09
CML69-CIMBL13	37.315	11.6254	63.0046	1.95902e-06
GEMS33-CIMBL13	35.9925	10.3029	61.6821	7.58916e-06
GEMS6-CIMBL13	29.3325	3.64287	55.0221	0.00341793
Lv28-CIMBL13	33.0425	7.35287	58.7321	0.000133172
mo17-CIMBL13	33.645	7.95537	59.3346	7.55796e-05
NMJT-CIMBL13	-36.34	-62.0296	-10.6504	5.33791e-06
Sy1077-CIMBL13	40.4675	14.7779	66.1571	6.64607e-08
TX5-CIMBL13	-44.2075	-69.8971	-18.5179	9.32195e-10
TY11-CIMBL13	27.305	1.61537	52.9946	0.016363
TY7-CIMBL13	28.1775	2.48787	53.8671	0.00851367
Ye8001-CIMBL13	35.875	10.1854	61.5646	8.54248e-06
Zheng29-CIMBL13	39.1175	13.4279	64.8071	2.90381e-07
Zhong69-CIMBL13	29.69	4.00037	55.3796	0.00255053
CIMBL139-CIMBL133	-28.0275	-53.7171	-2.33787	0.00954768
CIMBL141-CIMBL133	-52.05	-77.7396	-26.3604	2.59359e-12
CIMBL146-CIMBL133	-48.455	-74.1446	-22.7654	7.9412e-12
CIMBL46-CIMBL133	-26.41	-52.0996	-0.720367	0.0308677
CIMBL77-CIMBL133	29.305	3.61537	54.9946	0.00349509
CIMBL9-CIMBL133	-46.5975	-72.2871	-20.9079	5.60206e-11
CIMBL96-CIMBL133	31.47	5.78037	57.1596	0.000555957
CIMBL99-CIMBL133	-27.25	-52.9396	-1.56037	0.017032
CML32-CIMBL133	-44.56	-70.2496	-18.8704	6.16185e-10
CML473-CIMBL133	-28.5425	-54.2321	-2.85287	0.00641678
CML496-CIMBL133	-37.85	-63.5396	-12.1604	1.11989e-06
CML51-CIMBL133	-31.9	-57.5896	-6.21037	0.000378903
dan340-CIMBL133	-29.515	-55.2046	-3.82537	0.00294521
DE.EX-CIMBL133	-33.2625	-58.9521	-7.57287	0.000108416
DSB-CIMBL133	-39.375	-65.0646	-13.6854	2.19821e-07
FCD0602-CIMBL133	-38.0775	-63.7671	-12.3879	8.81187e-07
GEMS11-CIMBL133	-39.0075	-64.6971	-13.3179	3.26913e-07
GEMS16-CIMBL133	-37.15	-62.8396	-11.4604	2.32475e-06
GEMS2-CIMBL133	-29.265	-54.9546	-3.57537	0.00361026
GEMS41-CIMBL133	-28.5875	-54.2771	-2.89787	0.00619465
GEMS47-CIMBL133	-35.18	-60.8696	-9.49037	1.70828e-05
GEMS53-CIMBL133	-41.14	-66.8296	-15.4504	3.14512e-08
GEMS55-CIMBL133	-40.8325	-66.5221	-15.1429	4.43289e-08
GEMS62-CIMBL133	-41.515	-67.2046	-15.8254	2.06441e-08
GEMS63-CIMBL133	-35.08	-60.7696	-9.39037	1.88555e-05
GEMS9-CIMBL133	-46.0375	-71.7271	-20.3479	1.07722e-10
JY01-CIMBL133	-26.6175	-52.3071	-0.927867	0.0267341
L3180-CIMBL133	-38.1225	-63.8121	-12.4329	8.40267e-07
Liao5263-CIMBL133	-26.2625	-51.9521	-0.572867	0.0341451
Lx9801-CIMBL133	-50.27	-75.9596	-24.5804	3.07809e-12
M97-CIMBL133	-34.1775	-59.8671	-8.48787	4.54356e-05
MN-CIMBL133	-53.7	-79.3896	-28.0104	2.55207e-12
Nan21-3-CIMBL133	-44.8875	-70.5771	-19.1979	4.18811e-10
NMJT-CIMBL133	-65.33	-91.0196	-39.6404	1.30573e-12
Qi319-CIMBL133	-33.5975	-59.2871	-7.90787	7.90602e-05
R15X1141-CIMBL133	-49.7175	-75.4071	-24.0279	3.6352e-12
Tian77-CIMBL133	-50.21	-75.8996	-24.5204	3.01636e-12
TX5-CIMBL133	-73.1975	-98.8871	-47.5079	1.05593e-12
TY2-CIMBL133	-39.0425	-64.7321	-13.3529	3.14825e-07
TY4-CIMBL133	-40.5575	-66.2471	-14.8679	6.01594e-08
TY8-CIMBL133	-44.995	-70.6846	-19.3054	3.69021e-10
U8112-CIMBL133	-40.745	-66.4346	-15.0554	4.886e-08
W138-CIMBL133	-41.8225	-67.5121	-16.1329	1.45881e-08
WH413-CIMBL133	-35.8925	-61.5821	-10.2029	8.39343e-06
Wu109-CIMBL133	-52.8025	-78.4921	-27.1129	2.58271e-12
Z2018F-CIMBL133	-41.0375	-66.7271	-15.3479	3.52703e-08
Zheng30-CIMBL133	-28.015	-53.7046	-2.32537	0.00963891
ZZ03-CIMBL133	-26.885	-52.5746	-1.19537	0.0221435
CIMBL139-CIMBL136	-26.0525	-51.7421	-0.362867	0.0393462
CIMBL141-CIMBL136	-50.075	-75.7646	-24.3854	3.15648e-12
CIMBL146-CIMBL136	-46.48	-72.1696	-20.7904	6.40856e-11
CIMBL77-CIMBL136	31.28	5.59037	56.9696	0.000657385
CIMBL9-CIMBL136	-44.6225	-70.3121	-18.9329	5.72464e-10
CIMBL96-CIMBL136	33.445	7.75537	59.1346	9.13169e-05
CML32-CIMBL136	-42.585	-68.2746	-16.8954	6.12034e-09
CML473-CIMBL136	-26.5675	-52.2571	-0.877867	0.0276818
CML496-CIMBL136	-35.875	-61.5646	-10.1854	8.54248e-06
CML51-CIMBL136	-29.925	-55.6146	-4.23537	0.00209881
dan340-CIMBL136	-27.54	-53.2296	-1.85037	0.0137671
DE.EX-CIMBL136	-31.2875	-56.9771	-5.59787	0.000653065
DSB-CIMBL136	-37.4	-63.0896	-11.7104	1.79324e-06
FCD0602-CIMBL136	-36.1025	-61.7921	-10.4129	6.79131e-06
GEMS11-CIMBL136	-37.0325	-62.7221	-11.3429	2.62513e-06
GEMS16-CIMBL136	-35.175	-60.8646	-9.48537	1.71674e-05
GEMS2-CIMBL136	-27.29	-52.9796	-1.60037	0.016543
GEMS41-CIMBL136	-26.6125	-52.3021	-0.922867	0.0268275
GEMS47-CIMBL136	-33.205	-58.8946	-7.51537	0.000114418
GEMS53-CIMBL136	-39.165	-64.8546	-13.4754	2.75874e-07
GEMS55-CIMBL136	-38.8575	-64.5471	-13.1679	3.84088e-07
GEMS62-CIMBL136	-39.54	-65.2296	-13.8504	1.83774e-07
GEMS63-CIMBL136	-33.105	-58.7946	-7.41537	0.000125631
GEMS9-CIMBL136	-44.0625	-69.7521	-18.3729	1.10477e-09
L3180-CIMBL136	-36.1475	-61.8371	-10.4579	6.48907e-06
Lx9801-CIMBL136	-48.295	-73.9846	-22.6054	9.15856e-12
M97-CIMBL136	-32.2025	-57.8921	-6.51287	0.000288349
MN-CIMBL136	-51.725	-77.4146	-26.0354	2.58371e-12
Nan21-3-CIMBL136	-42.9125	-68.6021	-17.2229	4.20092e-09
NMJT-CIMBL136	-63.355	-89.0446	-37.6654	1.68277e-12
Qi319-CIMBL136	-31.6225	-57.3121	-5.93287	0.000485592
R15X1141-CIMBL136	-47.7425	-73.4321	-22.0529	1.57067e-11
Tian77-CIMBL136	-48.235	-73.9246	-22.5454	9.68636e-12
TX5-CIMBL136	-71.2225	-96.9121	-45.5329	1.05771e-12
TY2-CIMBL136	-37.0675	-62.7571	-11.3779	2.53189e-06
TY4-CIMBL136	-38.5825	-64.2721	-12.8929	5.15496e-07
TY8-CIMBL136	-43.02	-68.7096	-17.3304	3.71138e-09
U8112-CIMBL136	-38.77	-64.4596	-13.0804	4.2186e-07
W138-CIMBL136	-39.8475	-65.5371	-14.1579	1.31425e-07
WH413-CIMBL136	-33.9175	-59.6071	-8.22787	5.83068e-05
Wu109-CIMBL136	-50.8275	-76.5171	-25.1379	2.77078e-12
Z2018F-CIMBL136	-39.0625	-64.7521	-13.3729	3.08116e-07
Zheng30-CIMBL136	-26.04	-51.7296	-0.350367	0.0396769
CIMBL154-CIMBL139	30.7725	5.08287	56.4621	0.00102271
CIMBL155-CIMBL139	50.3775	24.6879	76.0671	2.99949e-12
CIMBL30-CIMBL139	47.21	21.5204	72.8996	2.78569e-11
CIMBL42-CIMBL139	41.525	15.8354	67.2146	2.04129e-08
CIMBL69-CIMBL139	47.05	21.3604	72.7396	3.33444e-11
CIMBL77-CIMBL139	57.3325	31.6429	83.0221	2.47813e-12
CIMBL96-CIMBL139	59.4975	33.8079	85.1871	2.35223e-12
CML113-CIMBL139	33.3475	7.65787	59.0371	0.000100098
CML139-CIMBL139	32.7375	7.04787	58.4271	0.000176709
CML323-CIMBL139	28.555	2.86537	54.2446	0.00635434
CML361-CIMBL139	28.59	2.90037	54.2796	0.00618252
CML480-CIMBL139	42.1525	16.4629	67.8421	1.00302e-08
CML69-CIMBL139	36.3525	10.6629	62.0421	5.27048e-06
GEMS33-CIMBL139	35.03	9.34037	60.7196	1.98078e-05
GEMS6-CIMBL139	28.37	2.68037	54.0596	0.00733911
Lv28-CIMBL139	32.08	6.39037	57.7696	0.000322177
mo17-CIMBL139	32.6825	6.99287	58.3721	0.000185904
NMJT-CIMBL139	-37.3025	-62.9921	-11.6129	1.98463e-06
Sy1077-CIMBL139	39.505	13.8154	65.1946	1.90899e-07
TX5-CIMBL139	-45.17	-70.8596	-19.4804	3.00073e-10
TY11-CIMBL139	26.3425	0.652867	52.0321	0.0323309
TY7-CIMBL139	27.215	1.52537	52.9046	0.0174707
Ye8001-CIMBL139	34.9125	9.22287	60.6021	2.22337e-05
Zheng29-CIMBL139	38.155	12.4654	63.8446	8.11878e-07
Zhong69-CIMBL139	28.7275	3.03787	54.4171	0.00554874
CIMBL154-CIMBL141	54.795	29.1054	80.4846	2.49278e-12
CIMBL155-CIMBL141	74.4	48.7104	100.09	1.05571e-12
CIMBL16-CIMBL141	38.4	12.7104	64.0896	6.26105e-07
CIMBL17-CIMBL141	40.6	14.9104	66.2896	5.73919e-08
CIMBL30-CIMBL141	71.2325	45.5429	96.9221	1.05771e-12
CIMBL42-CIMBL141	65.5475	39.8579	91.2371	1.27864e-12
CIMBL45-CIMBL141	31.82	6.13037	57.5096	0.000407094
CIMBL47-CIMBL141	28.33	2.64037	54.0196	0.00756998
CIMBL54-CIMBL141	33.01	7.32037	58.6996	0.000137264
CIMBL6-CIMBL141	47.1775	21.4879	72.8671	2.88819e-11
CIMBL60-CIMBL141	28.1625	2.47287	53.8521	0.00861218
CIMBL69-CIMBL141	71.0725	45.3829	96.7621	1.05815e-12
CIMBL73-CIMBL141	29.4675	3.77787	55.1571	0.00306191
CIMBL77-CIMBL141	81.355	55.6654	107.045	1.05571e-12
CIMBL83-CIMBL141	30.6675	4.97787	56.3571	0.00111946
CIMBL96-CIMBL141	83.52	57.8304	109.21	1.05571e-12
CML113-CIMBL141	57.37	31.6804	83.0596	2.47202e-12
CML114-CIMBL141	41.7675	16.0779	67.4571	1.55249e-08
CML115-CIMBL141	26.6325	0.942867	52.3221	0.0264556
CML116-CIMBL141	47.25	21.5604	72.9396	2.66461e-11
CML118-CIMBL141	44.56	18.8704	70.2496	6.16185e-10
CML121-CIMBL141	39.8175	14.1279	65.5071	1.35806e-07
CML139-CIMBL141	56.76	31.0704	82.4496	2.5383e-12
CML170-CIMBL141	28.0925	2.40287	53.7821	0.00908606
CML171-CIMBL141	33.175	7.48537	58.8646	0.000117676
CML191-CIMBL141	35.71	10.0204	61.3996	1.0081e-05
CML304-CIMBL141	46.605	20.9154	72.2946	5.55266e-11
CML323-CIMBL141	52.5775	26.8879	78.2671	2.51699e-12
CML325-CIMBL141	35.245	9.55537	60.9346	1.60188e-05
CML361-CIMBL141	52.6125	26.9229	78.3021	2.51055e-12
CML411-CIMBL141	35.315	9.62537	61.0046	1.49452e-05
CML480-CIMBL141	66.175	40.4854	91.8646	1.21003e-12
CML69-CIMBL141	60.375	34.6854	86.0646	2.26985e-12
Dan4245-CIMBL141	28.6725	2.98287	54.3621	0.00579457
Dan599-CIMBL141	36.46	10.7704	62.1496	4.72399e-06
DH29-CIMBL141	34.2425	8.55287	59.9321	4.26769e-05
DH3732-CIMBL141	28.4025	2.71287	54.0921	0.00715639
EN25-CIMBL141	42.0875	16.3979	67.7771	1.08e-08
GEMS15-CIMBL141	39.0325	13.3429	64.7221	3.18233e-07
GEMS30-CIMBL141	27.2825	1.59287	52.9721	0.0166337
GEMS31-CIMBL141	41.2775	15.5879	66.9671	2.69607e-08
GEMS33-CIMBL141	59.0525	33.3629	84.7421	2.49034e-12
GEMS40-CIMBL141	37.115	11.4254	62.8046	2.41052e-06
GEMS48-CIMBL141	47.06	21.3704	72.7496	3.29693e-11
GEMS6-CIMBL141	52.3925	26.7029	78.0821	2.57472e-12
GEMS61-CIMBL141	38.5675	12.8779	64.2571	5.23812e-07
Gy1032-CIMBL141	41.305	15.6154	66.9946	2.61415e-08
Gy386-CIMBL141	29.0675	3.37787	54.7571	0.00423329
GY386B-CIMBL141	30.0175	4.32787	55.7071	0.00194275
Gy462-CIMBL141	29.41	3.72037	55.0996	0.00320904
J4112-CIMBL141	29.1875	3.49787	54.8771	0.00384366
JH96C-CIMBL141	45.3375	19.6479	71.0271	2.46147e-10
Liao5114-CIMBL141	28.0475	2.35787	53.7371	0.00940337
Liao5263-CIMBL141	25.7875	0.0978668	51.4771	0.0469028
Lv28-CIMBL141	56.1025	30.4129	81.7921	2.46614e-12
M165-CIMBL141	33.3375	7.64787	59.0271	0.000101043
mo17-CIMBL141	56.705	31.0154	82.3946	2.53741e-12
p178-CIMBL141	27.58	1.89037	53.2696	0.013365
R08-CIMBL141	29.2975	3.60787	54.9871	0.00351641
SC55-CIMBL141	38.57	12.8804	64.2596	5.22417e-07
Shen137-CIMBL141	27.9675	2.27787	53.6571	0.00999301
Si273-CIMBL141	39.1275	13.4379	64.8171	2.87266e-07
SW92E114-CIMBL141	33.405	7.71537	59.0946	9.48251e-05
Sy1077-CIMBL141	63.5275	37.8379	89.2171	1.62237e-12
Sy999-CIMBL141	37.2325	11.5429	62.9221	2.13423e-06
TY11-CIMBL141	50.365	24.6754	76.0546	3.01303e-12
TY5-CIMBL141	30.32	4.63037	56.0096	0.00150583
TY7-CIMBL141	51.2375	25.5479	76.9271	2.65776e-12
Xun971-CIMBL141	43.6775	17.9879	69.3671	1.73181e-09
Ye478-CIMBL141	46.42	20.7304	72.1096	6.87393e-11
Ye8001-CIMBL141	58.935	33.2454	84.6246	2.44282e-12
Yu87-1-CIMBL141	41.905	16.2154	67.5946	1.32865e-08
ZB648-CIMBL141	34.15	8.46037	59.8396	4.66541e-05
Zheng29-CIMBL141	62.1775	36.4879	87.8671	1.93257e-12
Zheng653-CIMBL141	43.3875	17.6979	69.0771	2.42593e-09
Zhi41-CIMBL141	32.555	6.86537	58.2446	0.000209031
Zhong69-CIMBL141	52.75	27.0604	78.4396	2.5947e-12
ZZ01-CIMBL141	43.71	18.0204	69.3996	1.66746e-09
CIMBL154-CIMBL146	51.2	25.5104	76.8896	2.66942e-12
CIMBL155-CIMBL146	70.805	45.1154	96.4946	1.05882e-12
CIMBL16-CIMBL146	34.805	9.11537	60.4946	2.47051e-05
CIMBL17-CIMBL146	37.005	11.3154	62.6946	2.70073e-06
CIMBL30-CIMBL146	67.6375	41.9479	93.3271	1.10789e-12
CIMBL42-CIMBL146	61.9525	36.2629	87.6421	2.00584e-12
CIMBL45-CIMBL146	28.225	2.53537	53.9146	0.00820859
CIMBL54-CIMBL146	29.415	3.72537	55.1046	0.00319598
CIMBL6-CIMBL146	43.5825	17.8929	69.2721	1.93431e-09
CIMBL69-CIMBL146	67.4775	41.7879	93.1671	1.11611e-12
CIMBL73-CIMBL146	25.8725	0.182867	51.5621	0.0443506
CIMBL77-CIMBL146	77.76	52.0704	103.45	1.05571e-12
CIMBL83-CIMBL146	27.0725	1.38287	52.7621	0.0193654
CIMBL96-CIMBL146	79.925	54.2354	105.615	1.05571e-12
CML113-CIMBL146	53.775	28.0854	79.4646	2.6138e-12
CML114-CIMBL146	38.1725	12.4829	63.8621	7.96983e-07
CML116-CIMBL146	43.655	17.9654	69.3446	1.77779e-09
CML118-CIMBL146	40.965	15.2754	66.6546	3.82437e-08
CML121-CIMBL146	36.2225	10.5329	61.9121	6.01429e-06
CML139-CIMBL146	53.165	27.4754	78.8546	2.56317e-12
CML171-CIMBL146	29.58	3.89037	55.2696	0.00279231
CML191-CIMBL146	32.115	6.42537	57.8046	0.00031214
CML304-CIMBL146	43.01	17.3204	68.6996	3.75445e-09
CML323-CIMBL146	48.9825	23.2929	74.6721	5.34561e-12
CML325-CIMBL146	31.65	5.96037	57.3396	0.000473849
CML361-CIMBL146	49.0175	23.3279	74.7071	5.22371e-12
CML411-CIMBL146	31.72	6.03037	57.4096	0.000445177
CML480-CIMBL146	62.58	36.8904	88.2696	1.85751e-12
CML69-CIMBL146	56.78	31.0904	82.4696	2.5292e-12
Dan599-CIMBL146	32.865	7.17537	58.5546	0.000157053
DH29-CIMBL146	30.6475	4.95787	56.3371	0.00113885
EN25-CIMBL146	38.4925	12.8029	64.1821	5.6741e-07
GEMS15-CIMBL146	35.4375	9.74787	61.1271	1.32327e-05
GEMS31-CIMBL146	37.6825	11.9929	63.3721	1.33509e-06
GEMS33-CIMBL146	55.4575	29.7679	81.1471	2.5232e-12
GEMS40-CIMBL146	33.52	7.83037	59.2096	8.50751e-05
GEMS48-CIMBL146	43.465	17.7754	69.1546	2.21723e-09
GEMS6-CIMBL146	48.7975	23.1079	74.4871	6.08547e-12
GEMS61-CIMBL146	34.9725	9.28287	60.6621	2.09609e-05
Gy1032-CIMBL146	37.71	12.0204	63.3996	1.29717e-06
GY386B-CIMBL146	26.4225	0.732867	52.1121	0.0306033
Gy462-CIMBL146	25.815	0.125367	51.5046	0.0460633
JH96C-CIMBL146	41.7425	16.0529	67.4321	1.597e-08
Lv28-CIMBL146	52.5075	26.8179	78.1971	2.53508e-12
M165-CIMBL146	29.7425	4.05287	55.4321	0.00244226
mo17-CIMBL146	53.11	27.4204	78.7996	2.58471e-12
R08-CIMBL146	25.7025	0.0128668	51.3921	0.0495828
SC55-CIMBL146	34.975	9.28537	60.6646	2.09094e-05
Si273-CIMBL146	35.5325	9.84287	61.2221	1.20379e-05
SW92E114-CIMBL146	29.81	4.12037	55.4996	0.00230944
Sy1077-CIMBL146	59.9325	34.2429	85.6221	2.40774e-12
Sy999-CIMBL146	33.6375	7.94787	59.3271	7.61191e-05
TY11-CIMBL146	46.77	21.0804	72.4596	4.58852e-11
TY5-CIMBL146	26.725	1.03537	52.4146	0.0247949
TY7-CIMBL146	47.6425	21.9529	73.3321	1.74381e-11
Xun971-CIMBL146	40.0825	14.3929	65.7721	1.01586e-07
Ye478-CIMBL146	42.825	17.1354	68.5146	4.64612e-09
Ye8001-CIMBL146	55.34	29.6504	81.0296	2.52309e-12
Yu87-1-CIMBL146	38.31	12.6204	63.9996	6.88915e-07
ZB648-CIMBL146	30.555	4.86537	56.2446	0.00123279
Zheng29-CIMBL146	58.5825	32.8929	84.2721	2.48945e-12
Zheng653-CIMBL146	39.7925	14.1029	65.4821	1.39567e-07
Zhi41-CIMBL146	28.96	3.27037	54.6496	0.00461362
Zhong69-CIMBL146	49.155	23.4654	74.8446	4.7633e-12
ZZ01-CIMBL146	40.115	14.4254	65.8046	9.80235e-08
CIMBL46-CIMBL154	-29.155	-54.8446	-3.46537	0.00394571
CIMBL47-CIMBL154	-26.465	-52.1546	-0.775367	0.0297196
CIMBL60-CIMBL154	-26.6325	-52.3221	-0.942867	0.0264556
CIMBL77-CIMBL154	26.56	0.870367	52.2496	0.0278265
CIMBL9-CIMBL154	-49.3425	-75.0321	-23.6529	4.26037e-12
CIMBL96-CIMBL154	28.725	3.03537	54.4146	0.00555969
CIMBL99-CIMBL154	-29.995	-55.6846	-4.30537	0.00197966
CML115-CIMBL154	-28.1625	-53.8521	-2.47287	0.00861218
CML170-CIMBL154	-26.7025	-52.3921	-1.01287	0.0251899
CML32-CIMBL154	-47.305	-72.9946	-21.6154	2.50623e-11
CML473-CIMBL154	-31.2875	-56.9771	-5.59787	0.000653065
CML496-CIMBL154	-40.595	-66.2846	-14.9054	5.77109e-08
CML51-CIMBL154	-34.645	-60.3346	-8.95537	2.88853e-05
dan340-CIMBL154	-32.26	-57.9496	-6.57037	0.000273677
Dan4245-CIMBL154	-26.1225	-51.8121	-0.432867	0.0375393
DE.EX-CIMBL154	-36.0075	-61.6971	-10.3179	7.4752e-06
DH3732-CIMBL154	-26.3925	-52.0821	-0.702867	0.0312412
DSB-CIMBL154	-42.12	-67.8096	-16.4304	1.04081e-08
FCD0602-CIMBL154	-40.8225	-66.5121	-15.1329	4.48251e-08
GEMS11-CIMBL154	-41.7525	-67.4421	-16.0629	1.57905e-08
GEMS16-CIMBL154	-39.895	-65.5846	-14.2054	1.2477e-07
GEMS2-CIMBL154	-32.01	-57.6996	-6.32037	0.000343191
GEMS30-CIMBL154	-27.5125	-53.2021	-1.82287	0.01405
GEMS41-CIMBL154	-31.3325	-57.0221	-5.64287	0.000627711
GEMS47-CIMBL154	-37.925	-63.6146	-12.2354	1.03493e-06
GEMS53-CIMBL154	-43.885	-69.5746	-18.1954	1.35951e-09
GEMS55-CIMBL154	-43.5775	-69.2671	-17.8879	1.94559e-09
GEMS62-CIMBL154	-44.26	-69.9496	-18.5704	8.76509e-10
GEMS63-CIMBL154	-37.825	-63.5146	-12.1354	1.1497e-06
GEMS9-CIMBL154	-48.7825	-74.4721	-23.0929	6.1614e-12
Gy386-CIMBL154	-25.7275	-51.4171	-0.0378668	0.048781
JY01-CIMBL154	-29.3625	-55.0521	-3.67287	0.00333559
L3180-CIMBL154	-40.8675	-66.5571	-15.1779	4.26346e-08
Liao5114-CIMBL154	-26.7475	-52.4371	-1.05787	0.0244055
Liao5263-CIMBL154	-29.0075	-54.6971	-3.31787	0.00444177
Lx9801-CIMBL154	-53.015	-78.7046	-27.3254	2.6148e-12
M97-CIMBL154	-36.9225	-62.6121	-11.2329	2.94057e-06
MN-CIMBL154	-56.445	-82.1346	-30.7554	2.60258e-12
Nan21-3-CIMBL154	-47.6325	-73.3221	-21.9429	1.76276e-11
NMJT-CIMBL154	-68.075	-93.7646	-42.3854	1.10167e-12
p178-CIMBL154	-27.215	-52.9046	-1.52537	0.0174707
Qi319-CIMBL154	-36.3425	-62.0321	-10.6529	5.32435e-06
R15X1141-CIMBL154	-52.4625	-78.1521	-26.7729	2.55185e-12
Shen137-CIMBL154	-26.8275	-52.5171	-1.13787	0.0230652
Tian77-CIMBL154	-52.955	-78.6446	-27.2654	2.53852e-12
TX5-CIMBL154	-75.9425	-101.632	-50.2529	1.05571e-12
TY2-CIMBL154	-41.7875	-67.4771	-16.0979	1.51776e-08
TY4-CIMBL154	-43.3025	-68.9921	-17.6129	2.67719e-09
TY8-CIMBL154	-47.74	-73.4296	-22.0504	1.57447e-11
U8112-CIMBL154	-43.49	-69.1796	-17.8004	2.15377e-09
W138-CIMBL154	-44.5675	-70.2571	-18.8779	6.10762e-10
WH413-CIMBL154	-38.6375	-64.3271	-12.9479	4.86096e-07
Wu109-CIMBL154	-55.5475	-81.2371	-29.8579	2.49756e-12
Z2018F-CIMBL154	-43.7825	-69.4721	-18.0929	1.5323e-09
Zheng30-CIMBL154	-30.76	-56.4496	-5.07037	0.00103379
ZZ03-CIMBL154	-29.63	-55.3196	-3.94037	0.00267984
CIMBL16-CIMBL155	-36	-61.6896	-10.3104	7.53197e-06
CIMBL17-CIMBL155	-33.8	-59.4896	-8.11037	6.52252e-05
CIMBL45-CIMBL155	-42.58	-68.2696	-16.8904	6.15551e-09
CIMBL46-CIMBL155	-48.76	-74.4496	-23.0704	6.16851e-12
CIMBL47-CIMBL155	-46.07	-71.7596	-20.3804	1.03679e-10
CIMBL54-CIMBL155	-41.39	-67.0796	-15.7004	2.37614e-08
CIMBL6-CIMBL155	-27.2225	-52.9121	-1.53287	0.0173758
CIMBL60-CIMBL155	-46.2375	-71.9271	-20.5479	8.51351e-11
CIMBL73-CIMBL155	-44.9325	-70.6221	-19.2429	3.97136e-10
CIMBL83-CIMBL155	-43.7325	-69.4221	-18.0429	1.6243e-09
CIMBL9-CIMBL155	-68.9475	-94.6371	-43.2579	1.07325e-12
CIMBL99-CIMBL155	-49.6	-75.2896	-23.9104	3.83915e-12
CML114-CIMBL155	-32.6325	-58.3221	-6.94287	0.000194663
CML115-CIMBL155	-47.7675	-73.4571	-22.0779	1.5303e-11
CML116-CIMBL155	-27.15	-52.8396	-1.46037	0.0183129
CML118-CIMBL155	-29.84	-55.5296	-4.15037	0.00225264
CML121-CIMBL155	-34.5825	-60.2721	-8.89287	3.06987e-05
CML170-CIMBL155	-46.3075	-71.9971	-20.6179	7.84187e-11
CML171-CIMBL155	-41.225	-66.9146	-15.5354	2.85954e-08
CML191-CIMBL155	-38.69	-64.3796	-13.0004	4.59571e-07
CML304-CIMBL155	-27.795	-53.4846	-2.10537	0.0113829
CML32-CIMBL155	-66.91	-92.5996	-41.2204	1.16052e-12
CML325-CIMBL155	-39.155	-64.8446	-13.4654	2.78868e-07
CML411-CIMBL155	-39.085	-64.7746	-13.3954	3.00736e-07
CML473-CIMBL155	-50.8925	-76.5821	-25.2029	2.73681e-12
CML496-CIMBL155	-60.2	-85.8896	-34.5104	2.30449e-12
CML51-CIMBL155	-54.25	-79.9396	-28.5604	2.59059e-12
dan340-CIMBL155	-51.865	-77.5546	-26.1754	2.52931e-12
Dan4245-CIMBL155	-45.7275	-71.4171	-20.0379	1.55319e-10
Dan599-CIMBL155	-37.94	-63.6296	-12.2504	1.01871e-06
DE.EX-CIMBL155	-55.6125	-81.3021	-29.9229	2.55873e-12
DH29-CIMBL155	-40.1575	-65.8471	-14.4679	9.35491e-08
DH3732-CIMBL155	-45.9975	-71.6871	-20.3079	1.12927e-10
DSB-CIMBL155	-61.725	-87.4146	-36.0354	2.0387e-12
EN25-CIMBL155	-32.3125	-58.0021	-6.62287	0.000260911
FCD0602-CIMBL155	-60.4275	-86.1171	-34.7379	2.2623e-12
GEMS11-CIMBL155	-61.3575	-87.0471	-35.6679	2.11753e-12
GEMS15-CIMBL155	-35.3675	-61.0571	-9.67787	1.41863e-05
GEMS16-CIMBL155	-59.5	-85.1896	-33.8104	2.34868e-12
GEMS2-CIMBL155	-51.615	-77.3046	-25.9254	2.62401e-12
GEMS30-CIMBL155	-47.1175	-72.8071	-21.4279	3.09018e-11
GEMS31-CIMBL155	-33.1225	-58.8121	-7.43287	0.000123595
GEMS40-CIMBL155	-37.285	-62.9746	-11.5954	2.02104e-06
GEMS41-CIMBL155	-50.9375	-76.6271	-25.2479	2.71871e-12
GEMS47-CIMBL155	-57.53	-83.2196	-31.8404	2.48124e-12
GEMS48-CIMBL155	-27.34	-53.0296	-1.65037	0.0159498
GEMS53-CIMBL155	-63.49	-89.1796	-37.8004	1.63658e-12
GEMS55-CIMBL155	-63.1825	-88.8721	-37.4929	1.69209e-12
GEMS61-CIMBL155	-35.8325	-61.5221	-10.1429	8.91531e-06
GEMS62-CIMBL155	-63.865	-89.5546	-38.1754	1.5673e-12
GEMS63-CIMBL155	-57.43	-83.1196	-31.7404	2.52454e-12
GEMS9-CIMBL155	-68.3875	-94.0771	-42.6979	1.09546e-12
Gy1032-CIMBL155	-33.095	-58.7846	-7.40537	0.000126809
Gy386-CIMBL155	-45.3325	-71.0221	-19.6429	2.476e-10
GY386B-CIMBL155	-44.3825	-70.0721	-18.6929	7.59113e-10
Gy462-CIMBL155	-44.99	-70.6796	-19.3004	3.71208e-10
J4112-CIMBL155	-45.2125	-70.9021	-19.5229	2.85365e-10
JH96C-CIMBL155	-29.0625	-54.7521	-3.37287	0.0042503
JY01-CIMBL155	-48.9675	-74.6571	-23.2779	5.39957e-12
L3180-CIMBL155	-60.4725	-86.1621	-34.7829	2.26674e-12
Liao5114-CIMBL155	-46.3525	-72.0421	-20.6629	7.43988e-11
Liao5263-CIMBL155	-48.6125	-74.3021	-22.9229	6.943e-12
Lx9801-CIMBL155	-72.62	-98.3096	-46.9304	1.0566e-12
M165-CIMBL155	-41.0625	-66.7521	-15.3729	3.42987e-08
M97-CIMBL155	-56.5275	-82.2171	-30.8379	2.55873e-12
MN-CIMBL155	-76.05	-101.74	-50.3604	1.05571e-12
Nan21-3-CIMBL155	-67.2375	-92.9271	-41.5479	1.12232e-12
NMJT-CIMBL155	-87.68	-113.37	-61.9904	1.05571e-12
p178-CIMBL155	-46.82	-72.5096	-21.1304	4.33193e-11
Qi319-CIMBL155	-55.9475	-81.6371	-30.2579	2.5181e-12
R08-CIMBL155	-45.1025	-70.7921	-19.4129	3.25003e-10
R15X1141-CIMBL155	-72.0675	-97.7571	-46.3779	1.05682e-12
SC55-CIMBL155	-35.83	-61.5196	-10.1404	8.93772e-06
Shen137-CIMBL155	-46.4325	-72.1221	-20.7429	6.77377e-11
Si273-CIMBL155	-35.2725	-60.9621	-9.58287	1.55883e-05
SW92E114-CIMBL155	-40.995	-66.6846	-15.3054	3.69846e-08
Sy999-CIMBL155	-37.1675	-62.8571	-11.4779	2.28299e-06
Tian77-CIMBL155	-72.56	-98.2496	-46.8704	1.0566e-12
TX5-CIMBL155	-95.5475	-121.237	-69.8579	1.05571e-12
TY2-CIMBL155	-61.3925	-87.0821	-35.7029	2.11664e-12
TY4-CIMBL155	-62.9075	-88.5971	-37.2179	1.76315e-12
TY5-CIMBL155	-44.08	-69.7696	-18.3904	1.08236e-09
TY8-CIMBL155	-67.345	-93.0346	-41.6554	1.11722e-12
U8112-CIMBL155	-63.095	-88.7846	-37.4054	1.71518e-12
W138-CIMBL155	-64.1725	-89.8621	-38.4829	1.49625e-12
WH413-CIMBL155	-58.2425	-83.9321	-32.5529	2.42795e-12
Wu109-CIMBL155	-75.1525	-100.842	-49.4629	1.05571e-12
Xun971-CIMBL155	-30.7225	-56.4121	-5.03287	0.00106774
Ye478-CIMBL155	-27.98	-53.6696	-2.29037	0.00989868
Yu87-1-CIMBL155	-32.495	-58.1846	-6.80537	0.000220853
Z2018F-CIMBL155	-63.3875	-89.0771	-37.6979	1.66855e-12
ZB648-CIMBL155	-40.25	-65.9396	-14.5604	8.44937e-08
Zheng30-CIMBL155	-50.365	-76.0546	-24.6754	3.01303e-12
Zheng653-CIMBL155	-31.0125	-56.7021	-5.32287	0.000830688
Zhi41-CIMBL155	-41.845	-67.5346	-16.1554	1.42211e-08
ZZ01-CIMBL155	-30.69	-56.3796	-5.00037	0.00109802
ZZ03-CIMBL155	-49.235	-74.9246	-23.5454	4.53537e-12
CIMBL30-CIMBL16	32.8325	7.14287	58.5221	0.000161852
CIMBL42-CIMBL16	27.1475	1.45787	52.8371	0.018346
CIMBL69-CIMBL16	32.6725	6.98287	58.3621	0.000187625
CIMBL77-CIMBL16	42.955	17.2654	68.6446	4.00029e-09
CIMBL9-CIMBL16	-32.9475	-58.6371	-7.25787	0.000145479
CIMBL96-CIMBL16	45.12	19.4304	70.8096	3.18348e-10
CML32-CIMBL16	-30.91	-56.5996	-5.22037	0.00090805
CML480-CIMBL16	27.775	2.08537	53.4646	0.0115551
DSB-CIMBL16	-25.725	-51.4146	-0.0353668	0.0488607
GEMS53-CIMBL16	-27.49	-53.1796	-1.80037	0.0142854
GEMS55-CIMBL16	-27.1825	-52.8721	-1.49287	0.0178873
GEMS62-CIMBL16	-27.865	-53.5546	-2.17537	0.0107986
GEMS9-CIMBL16	-32.3875	-58.0771	-6.69787	0.000243666
Lx9801-CIMBL16	-36.62	-62.3096	-10.9304	4.01172e-06
MN-CIMBL16	-40.05	-65.7396	-14.3604	1.05277e-07
Nan21-3-CIMBL16	-31.2375	-56.9271	-5.54787	0.000682388
NMJT-CIMBL16	-51.68	-77.3696	-25.9904	2.60092e-12
R15X1141-CIMBL16	-36.0675	-61.7571	-10.3779	7.03585e-06
Tian77-CIMBL16	-36.56	-62.2496	-10.8704	4.26558e-06
TX5-CIMBL16	-59.5475	-85.2371	-33.8579	2.35401e-12
TY4-CIMBL16	-26.9075	-52.5971	-1.21787	0.021792
TY8-CIMBL16	-31.345	-57.0346	-5.65537	0.000620837
U8112-CIMBL16	-27.095	-52.7846	-1.40537	0.0190543
W138-CIMBL16	-28.1725	-53.8621	-2.48287	0.00854639
Wu109-CIMBL16	-39.1525	-64.8421	-13.4629	2.79621e-07
Z2018F-CIMBL16	-27.3875	-53.0771	-1.69787	0.0154045
CIMBL30-CIMBL17	30.6325	4.94287	56.3221	0.0011536
CIMBL69-CIMBL17	30.4725	4.78287	56.1621	0.00132277
CIMBL77-CIMBL17	40.755	15.0654	66.4446	4.83199e-08
CIMBL9-CIMBL17	-35.1475	-60.8371	-9.45787	1.76403e-05
CIMBL96-CIMBL17	42.92	17.2304	68.6096	4.16478e-09
CML32-CIMBL17	-33.11	-58.7996	-7.42037	0.000125046
CML496-CIMBL17	-26.4	-52.0896	-0.710367	0.0310806
DSB-CIMBL17	-27.925	-53.6146	-2.23537	0.01032
FCD0602-CIMBL17	-26.6275	-52.3171	-0.937867	0.0265481
GEMS11-CIMBL17	-27.5575	-53.2471	-1.86787	0.0135898
GEMS16-CIMBL17	-25.7	-51.3896	-0.0103668	0.0496637
GEMS53-CIMBL17	-29.69	-55.3796	-4.00037	0.00255053
GEMS55-CIMBL17	-29.3825	-55.0721	-3.69287	0.00328174
GEMS62-CIMBL17	-30.065	-55.7546	-4.37537	0.00186696
GEMS9-CIMBL17	-34.5875	-60.2771	-8.89787	3.05496e-05
L3180-CIMBL17	-26.6725	-52.3621	-0.982867	0.0257255
Lx9801-CIMBL17	-38.82	-64.5096	-13.1304	3.99851e-07
MN-CIMBL17	-42.25	-67.9396	-16.5604	8.97596e-09
Nan21-3-CIMBL17	-33.4375	-59.1271	-7.74787	9.1965e-05
NMJT-CIMBL17	-53.88	-79.5696	-28.1904	2.58427e-12
R15X1141-CIMBL17	-38.2675	-63.9571	-12.5779	7.20684e-07
Tian77-CIMBL17	-38.76	-64.4496	-13.0704	4.26402e-07
TX5-CIMBL17	-61.7475	-87.4371	-36.0579	2.01561e-12
TY2-CIMBL17	-27.5925	-53.2821	-1.90287	0.0132415
TY4-CIMBL17	-29.1075	-54.7971	-3.41787	0.00409946
TY8-CIMBL17	-33.545	-59.2346	-7.85537	8.30879e-05
U8112-CIMBL17	-29.295	-54.9846	-3.60537	0.00352355
W138-CIMBL17	-30.3725	-56.0621	-4.68287	0.00144025
Wu109-CIMBL17	-41.3525	-67.0421	-15.6629	2.4784e-08
Z2018F-CIMBL17	-29.5875	-55.2771	-3.89787	0.00277516
CIMBL45-CIMBL30	-39.4125	-65.1021	-13.7229	2.11063e-07
CIMBL46-CIMBL30	-45.5925	-71.2821	-19.9029	1.82027e-10
CIMBL47-CIMBL30	-42.9025	-68.5921	-17.2129	4.24959e-09
CIMBL54-CIMBL30	-38.2225	-63.9121	-12.5329	7.55888e-07
[truncated: 2,308 more rows]

## Sheet: Vitamin B5
Combination of lines	difference	lower value	upper value	p-value (adjusted)
05W002-04K5702	126.275	60.0032	192.547	5.46974e-12
303WX-04K5702	140.867	74.5957	207.139	2.5272e-12
835a-04K5702	70.795	4.52319	137.067	0.0147889
BEM-04K5702	88.8075	22.5357	155.079	3.57602e-05
By813-04K5702	274.488	208.216	340.759	1.05571e-12
By855-04K5702	229.423	163.151	295.694	1.05571e-12
Chang7-2-04K5702	103.118	36.8457	169.389	1.14615e-07
CIMBL139-04K5702	96.8325	30.5607	163.104	1.55584e-06
CIMBL141-04K5702	101.473	35.2007	167.744	2.29595e-07
CIMBL154-04K5702	177.063	110.791	243.334	1.08746e-12
CIMBL42-04K5702	90.6025	24.3307	156.874	1.81046e-05
CIMBL46-04K5702	-91.0975	-157.369	-24.8257	1.49738e-05
CIMBL73-04K5702	-99.655	-165.927	-33.3832	4.89846e-07
CIMBL83-04K5702	115.285	49.0132	181.557	5.29243e-10
CIMBL99-04K5702	130.023	63.7507	196.294	2.9855e-12
CML114-04K5702	75.5725	9.30069	141.844	0.00352367
CML115-04K5702	68.3325	2.06069	134.604	0.0292421
CML118-04K5702	97.0125	30.7407	163.284	1.44643e-06
CML304-04K5702	-71.6925	-137.964	-5.42069	0.0114179
CML323-04K5702	81.69	15.4182	147.962	0.000466999
CML411-04K5702	115.828	49.5557	182.099	4.12954e-10
CML51-04K5702	-78.4725	-144.744	-12.2007	0.0013843
dan340-04K5702	97.64	31.3682	163.912	1.12082e-06
DSB-04K5702	152.94	86.6682	219.212	2.44038e-12
GEMS16-04K5702	-69.695	-135.967	-3.42319	0.0201585
GEMS33-04K5702	118.02	51.7482	184.292	1.51368e-10
GEMS40-04K5702	95.2575	28.9857	161.529	2.93102e-06
GEMS41-04K5702	163.13	96.8582	229.402	1.68965e-12
GEMS61-04K5702	116.323	50.0507	182.594	3.29338e-10
GEMS62-04K5702	101.393	35.1207	167.664	2.37434e-07
GEMS63-04K5702	69.4025	3.13069	135.674	0.0218586
GEMS9-04K5702	71.745	5.47319	138.017	0.0112446
Gy1032-04K5702	139.398	73.1257	205.669	2.52343e-12
Gy386-04K5702	147.59	81.3182	213.862	2.51876e-12
GY386B-04K5702	105.728	39.4557	171.999	3.74309e-08
Lx9801-04K5702	162.17	95.8982	228.442	1.77314e-12
mo17-04K5702	144.983	78.7107	211.254	2.46425e-12
SC55-04K5702	96.9475	30.6757	163.219	1.48504e-06
Si273-04K5702	123.338	57.0657	189.609	1.46366e-11
Sy1077-04K5702	103.223	36.9507	169.494	1.09613e-07
Sy999-04K5702	236.67	170.398	302.942	1.05571e-12
Tian77-04K5702	77.7975	11.5257	144.069	0.00172742
TX5-04K5702	-103.532	-169.804	-37.2607	9.6063e-08
TY5-04K5702	-83.125	-149.397	-16.8532	0.000283133
Ye478-04K5702	91.54	25.2682	157.812	1.26265e-05
Zhong69-04K5702	-84.21	-150.482	-17.9382	0.000192755
ZZ01-04K5702	73.11	6.83819	139.382	0.00750936
05WN230-05W002	-103.308	-169.579	-37.0357	1.05721e-07
07KS4-05W002	-133.15	-199.422	-66.8782	2.62512e-12
177-05W002	-186.27	-252.542	-119.998	1.05682e-12
238-05W002	-158.62	-224.892	-92.3482	2.06091e-12
4019-05W002	-98.825	-165.097	-32.5532	6.89965e-07
4F1-05W002	-162.1	-228.372	-95.8282	1.80489e-12
501-05W002	-131.323	-197.594	-65.0507	2.73459e-12
7327-05W002	-153.29	-219.562	-87.0182	2.36844e-12
7381-05W002	-123.483	-189.754	-57.2107	1.38153e-11
835b-05W002	-96.655	-162.927	-30.3832	1.67165e-06
8902-05W002	-96.2825	-162.554	-30.0107	1.94282e-06
975-12-05W002	-92.585	-158.857	-26.3132	8.4172e-06
B111-05W002	-104.638	-170.909	-38.3657	5.98786e-08
By4839-05W002	-100.023	-166.294	-33.7507	4.20613e-07
By4960-05W002	-76.9275	-143.199	-10.6557	0.00228996
By804-05W002	-122.715	-188.987	-56.4432	1.88518e-11
By813-05W002	148.212	81.9407	214.484	2.51343e-12
By855-05W002	103.148	36.8757	169.419	1.13163e-07
CA47-05W002	-74.1625	-140.434	-7.89069	0.00545798
chuan48-2-05W002	-174.658	-240.929	-108.386	1.109e-12
CIMBL10-05W002	-182.568	-248.839	-116.296	1.05882e-12
CIMBL123-05W002	-115.495	-181.767	-49.2232	4.80805e-10
CIMBL129-05W002	-154.903	-221.174	-88.6307	2.34646e-12
CIMBL13-05W002	-141.058	-207.329	-74.7857	2.50855e-12
CIMBL133-05W002	-119.94	-186.212	-53.6682	6.30768e-11
CIMBL136-05W002	-127.19	-193.462	-60.9182	4.34819e-12
CIMBL146-05W002	-136.995	-203.267	-70.7232	2.58693e-12
CIMBL155-05W002	-78.64	-144.912	-12.3682	0.00130981
CIMBL16-05W002	-97.9625	-164.234	-31.6907	9.82629e-07
CIMBL17-05W002	-161.178	-227.449	-94.9057	1.87794e-12
CIMBL30-05W002	-153.04	-219.312	-86.7682	2.4214e-12
CIMBL45-05W002	-72.435	-138.707	-6.16319	0.00918206
CIMBL46-05W002	-217.373	-283.644	-151.101	1.05571e-12
CIMBL47-05W002	-111.935	-178.207	-45.6632	2.41742e-09
CIMBL54-05W002	-143.703	-209.974	-77.4307	2.5403e-12
CIMBL6-05W002	-184.145	-250.417	-117.873	1.05771e-12
CIMBL60-05W002	-89.465	-155.737	-23.1932	2.7909e-05
CIMBL69-05W002	-97.23	-163.502	-30.9582	1.32425e-06
CIMBL73-05W002	-225.93	-292.202	-159.658	1.05571e-12
CIMBL77-05W002	-74.1525	-140.424	-7.88069	0.00547472
CIMBL9-05W002	-153.125	-219.397	-86.8532	2.39864e-12
CIMBL96-05W002	-122.515	-188.787	-56.2432	2.04259e-11
CML113-05W002	-85.7	-151.972	-19.4282	0.000112739
CML116-05W002	-108.3	-174.572	-42.0282	1.21827e-08
CML121-05W002	-141.89	-208.162	-75.6182	2.55596e-12
CML139-05W002	-182.155	-248.427	-115.883	1.05904e-12
CML170-05W002	-155.508	-221.779	-89.2357	2.25253e-12
CML171-05W002	-129	-195.272	-62.7282	3.23996e-12
CML191-05W002	-137.4	-203.672	-71.1282	2.56761e-12
CML304-05W002	-197.968	-264.239	-131.696	1.05571e-12
CML32-05W002	-163.623	-229.894	-97.3507	1.65057e-12
CML325-05W002	-118.475	-184.747	-52.2032	1.22904e-10
CML361-05W002	-144.485	-210.757	-78.2132	2.50433e-12
CML473-05W002	-145.138	-211.409	-78.8657	2.50167e-12
CML480-05W002	-75.665	-141.937	-9.39319	0.00342261
CML496-05W002	-88.7725	-155.044	-22.5007	3.62335e-05
CML51-05W002	-204.748	-271.019	-138.476	1.05571e-12
CML69-05W002	-107.115	-173.387	-40.8432	2.04796e-08
Dan4245-05W002	-188.918	-255.189	-122.646	1.05593e-12
Dan599-05W002	-143.443	-209.714	-77.1707	2.56295e-12
DE.EX-05W002	-79.9375	-146.209	-13.6657	0.000849317
DH29-05W002	-118.62	-184.892	-52.3482	1.15021e-10
DH3732-05W002	-142.305	-208.577	-76.0332	2.58671e-12
EN25-05W002	-123.775	-190.047	-57.5032	1.23772e-11
FCD0602-05W002	-89.2725	-155.544	-23.0007	3.0015e-05
GEMS11-05W002	-126.423	-192.694	-60.1507	5.25213e-12
GEMS16-05W002	-195.97	-262.242	-129.698	1.05571e-12
GEMS2-05W002	-99.0225	-165.294	-32.7507	6.36085e-07
GEMS30-05W002	-128.615	-194.887	-62.3432	3.42837e-12
GEMS31-05W002	-149.12	-215.392	-82.8482	2.50289e-12
GEMS47-05W002	-98.085	-164.357	-31.8132	9.34638e-07
GEMS53-05W002	-134.795	-201.067	-68.5232	2.61913e-12
GEMS55-05W002	-179.92	-246.192	-113.648	1.06681e-12
GEMS6-05W002	-119.348	-185.619	-53.0757	8.25359e-11
Gy462-05W002	-128.32	-194.592	-62.0482	3.59401e-12
J4112-05W002	-157.78	-224.052	-91.5082	2.1444e-12
JH96C-05W002	-188.038	-254.309	-121.766	1.05593e-12
JY01-05W002	-104.348	-170.619	-38.0757	6.7811e-08
L3180-05W002	-107.045	-173.317	-40.7732	2.1115e-08
Liao5114-05W002	-96.6325	-162.904	-30.3607	1.68692e-06
Liao5263-05W002	-154.635	-220.907	-88.3632	2.39764e-12
Lv28-05W002	-100.583	-166.854	-34.3107	3.33182e-07
M165-05W002	-102.95	-169.222	-36.6782	1.23063e-07
M97-05W002	-97	-163.272	-30.7282	1.45378e-06
Nan21-3-05W002	-153.16	-219.432	-86.8882	2.38021e-12
NMJT-05W002	-84.1775	-150.449	-17.9057	0.000195003
p178-05W002	-132.51	-198.782	-66.2382	2.63645e-12
Qi319-05W002	-180.055	-246.327	-113.783	1.06615e-12
R08-05W002	-179.705	-245.977	-113.433	1.06637e-12
R15X1141-05W002	-143.945	-210.217	-77.6732	2.57239e-12
Shen137-05W002	-141.498	-207.769	-75.2257	2.4708e-12
SW92E114-05W002	-160.128	-226.399	-93.8557	1.93257e-12
Sy999-05W002	110.395	44.1232	176.667	4.81717e-09
TX5-05W002	-229.808	-296.079	-163.536	1.05571e-12
TY11-05W002	-99.5025	-165.774	-33.2307	5.21754e-07
TY2-05W002	-87.9	-154.172	-21.6282	5.02088e-05
TY4-05W002	-185.71	-251.982	-119.438	1.05704e-12
TY5-05W002	-209.4	-275.672	-143.128	1.05571e-12
TY7-05W002	-133.138	-199.409	-66.8657	2.62268e-12
TY8-05W002	-120.763	-187.034	-54.4907	4.36953e-11
U8112-05W002	-135.56	-201.832	-69.2882	2.52764e-12
W138-05W002	-129.8	-196.072	-63.5282	3.05944e-12
WH413-05W002	-119.183	-185.454	-52.9107	8.8976e-11
Wu109-05W002	-138.693	-204.964	-72.4207	2.62168e-12
Xun971-05W002	-71.1575	-137.429	-4.88569	0.0133301
Ye8001-05W002	-139.77	-206.042	-73.4982	2.55851e-12
Yu87-1-05W002	-119.218	-185.489	-52.9457	8.757e-11
Z2018F-05W002	-151.17	-217.442	-84.8982	2.47435e-12
ZB648-05W002	-174.185	-240.457	-107.913	1.11366e-12
Zheng29-05W002	-166.76	-233.032	-100.488	1.42542e-12
Zheng30-05W002	-94.725	-160.997	-28.4532	3.6239e-06
Zheng653-05W002	-99.8375	-166.109	-33.5657	4.54171e-07
Zhi41-05W002	-89.1325	-155.404	-22.8607	3.1643e-05
Zhong69-05W002	-210.485	-276.757	-144.213	1.05571e-12
ZZ03-05W002	-132.388	-198.659	-66.1157	2.65199e-12
177-05WN230	-82.9625	-149.234	-16.6907	0.000299781
303WX-05WN230	117.9	51.6282	184.172	1.59918e-10
By813-05WN230	251.52	185.248	317.792	1.05571e-12
By855-05WN230	206.455	140.183	272.727	1.05571e-12
Chang7-2-05WN230	80.15	13.8782	146.422	0.000790522
chuan48-2-05WN230	-71.35	-137.622	-5.07819	0.0126104
CIMBL10-05WN230	-79.26	-145.532	-12.9882	0.00106601
CIMBL139-05WN230	73.865	7.59319	140.137	0.0059771
CIMBL141-05WN230	78.505	12.2332	144.777	0.00136954
CIMBL154-05WN230	154.095	87.8232	220.367	2.35378e-12
CIMBL42-05WN230	67.635	1.36319	133.907	0.0351916
CIMBL46-05WN230	-114.065	-180.337	-47.7932	9.22725e-10
CIMBL6-05WN230	-80.8375	-147.109	-14.5657	0.000625843
CIMBL73-05WN230	-122.623	-188.894	-56.3507	1.95216e-11
CIMBL83-05WN230	92.3175	26.0457	158.589	9.34147e-06
CIMBL99-05WN230	107.055	40.7832	173.327	2.10231e-08
CML118-05WN230	74.045	7.77319	140.317	0.00565775
CML139-05WN230	-78.8475	-145.119	-12.5757	0.00122283
CML304-05WN230	-94.66	-160.932	-28.3882	3.71875e-06
CML411-05WN230	92.86	26.5882	159.132	7.56021e-06
CML51-05WN230	-101.44	-167.712	-35.1682	2.32748e-07
dan340-05WN230	74.6725	8.40069	140.944	0.00466516
Dan4245-05WN230	-85.61	-151.882	-19.3382	0.000116482
DSB-05WN230	129.972	63.7007	196.244	2.99993e-12
GEMS16-05WN230	-92.6625	-158.934	-26.3907	8.16653e-06
GEMS33-05WN230	95.0525	28.7807	161.324	3.18088e-06
GEMS40-05WN230	72.29	6.01819	138.562	0.00958388
GEMS41-05WN230	140.162	73.8907	206.434	2.56106e-12
GEMS55-05WN230	-76.6125	-142.884	-10.3407	0.00253353
GEMS61-05WN230	93.355	27.0832	159.627	6.22723e-06
GEMS62-05WN230	78.425	12.1532	144.697	0.00140615
Gy1032-05WN230	116.43	50.1582	182.702	3.13504e-10
Gy386-05WN230	124.623	58.3507	190.894	9.04576e-12
GY386B-05WN230	82.76	16.4882	149.032	0.000321851
JH96C-05WN230	-84.73	-151.002	-18.4582	0.000160024
Lx9801-05WN230	139.202	72.9307	205.474	2.55795e-12
mo17-05WN230	122.015	55.7432	188.287	2.52587e-11
Qi319-05WN230	-76.7475	-143.019	-10.4757	0.00242628
R08-05WN230	-76.3975	-142.669	-10.1257	0.00271366
SC55-05WN230	73.98	7.70819	140.252	0.00577118
Si273-05WN230	100.37	34.0982	166.642	3.64028e-07
Sy1077-05WN230	80.255	13.9832	146.527	0.000762928
Sy999-05WN230	213.702	147.431	279.974	1.05571e-12
TX5-05WN230	-126.5	-192.772	-60.2282	5.14966e-12
TY4-05WN230	-82.4025	-148.674	-16.1307	0.000364687
TY5-05WN230	-106.093	-172.364	-39.8207	3.1957e-08
Ye478-05WN230	68.5725	2.30069	134.844	0.0274139
ZB648-05WN230	-70.8775	-137.149	-4.60569	0.0144445
Zhong69-05WN230	-107.177	-173.449	-40.9057	1.99282e-08
303WX-07KS4	147.742	81.4707	214.014	2.49778e-12
5237-07KS4	69.69	3.41819	135.962	0.0201865
835a-07KS4	77.67	11.3982	143.942	0.00180073
BEM-07KS4	95.6825	29.4107	161.954	2.47263e-06
By813-07KS4	281.363	215.091	347.634	1.05571e-12
By855-07KS4	236.298	170.026	302.569	1.05571e-12
Chang7-2-07KS4	109.993	43.7207	176.264	5.76253e-09
CIMBL139-07KS4	103.708	37.4357	169.979	8.91561e-08
CIMBL141-07KS4	108.347	42.0757	174.619	1.19307e-08
CIMBL154-07KS4	183.937	117.666	250.209	1.05771e-12
CIMBL42-07KS4	97.4775	31.2057	163.749	1.1975e-06
CIMBL46-07KS4	-84.2225	-150.494	-17.9507	0.000191898
CIMBL73-07KS4	-92.78	-159.052	-26.5082	7.80032e-06
CIMBL83-07KS4	122.16	55.8882	188.432	2.37329e-11
CIMBL99-07KS4	136.898	70.6257	203.169	2.59159e-12
CML114-07KS4	82.4475	16.1757	148.719	0.000359008
CML115-07KS4	75.2075	8.93569	141.479	0.00395058
CML118-07KS4	103.888	37.6157	170.159	8.25616e-08
CML323-07KS4	88.565	22.2932	154.837	3.91671e-05
CML411-07KS4	122.703	56.4307	188.974	1.89505e-11
CML51-07KS4	-71.5975	-137.869	-5.32569	0.0117378
dan340-07KS4	104.515	38.2432	170.787	6.31113e-08
DSB-07KS4	159.815	93.5432	226.087	2.00562e-12
GEMS15-07KS4	72.005	5.73319	138.277	0.0104216
GEMS33-07KS4	124.895	58.6232	191.167	8.22842e-12
GEMS40-07KS4	102.132	35.8607	168.404	1.73917e-07
GEMS41-07KS4	170.005	103.733	236.277	1.24334e-12
GEMS48-07KS4	71.26	4.98819	137.532	0.0129423
GEMS61-07KS4	123.198	56.9257	189.469	1.54771e-11
GEMS62-07KS4	108.267	41.9957	174.539	1.23581e-08
GEMS63-07KS4	76.2775	10.0057	142.549	0.0028194
GEMS9-07KS4	78.62	12.3482	144.892	0.0013185
Gy1032-07KS4	146.273	80.0007	212.544	2.53808e-12
Gy386-07KS4	154.465	88.1932	220.737	2.42706e-12
GY386B-07KS4	112.603	46.3307	178.874	1.78966e-09
Lx9801-07KS4	169.045	102.773	235.317	1.28308e-12
MN-07KS4	70.9275	4.65569	137.199	0.0142394
mo17-07KS4	151.857	85.5857	218.129	2.44571e-12
SC55-07KS4	103.823	37.5507	170.094	8.48857e-08
Si273-07KS4	130.213	63.9407	196.484	2.92266e-12
Sy1077-07KS4	110.097	43.8257	176.369	5.49959e-09
Sy999-07KS4	243.545	177.273	309.817	1.05571e-12
Tian77-07KS4	84.6725	18.4007	150.944	0.00016336
TX5-07KS4	-96.6575	-162.929	-30.3857	1.66996e-06
TY5-07KS4	-76.25	-142.522	-9.97819	0.00284417
Ye478-07KS4	98.415	32.1432	164.687	8.16501e-07
Zhong69-07KS4	-77.335	-143.607	-11.0632	0.0020077
ZZ01-07KS4	79.985	13.7132	146.257	0.000835822
303WX-177	200.862	134.591	267.134	1.05571e-12
4019-177	87.445	21.1732	153.717	5.94479e-05
5237-177	122.81	56.5382	189.082	1.81291e-11
835a-177	130.79	64.5182	197.062	2.85527e-12
835b-177	89.615	23.3432	155.887	2.63683e-05
8902-177	89.9875	23.7157	156.259	2.28915e-05
975-12-177	93.685	27.4132	159.957	5.46921e-06
B111-177	81.6325	15.3607	147.904	0.000476364
BEM-177	148.802	82.5307	215.074	2.56928e-12
By4839-177	86.2475	19.9757	152.519	9.23544e-05
By4960-177	109.342	43.0707	175.614	7.68926e-09
By813-177	334.482	268.211	400.754	1.05571e-12
By855-177	289.418	223.146	355.689	1.05571e-12
CA47-177	112.107	45.8357	178.379	2.23689e-09
Chang7-2-177	163.112	96.8407	229.384	1.69054e-12
CIMBL123-177	70.775	4.50319	137.047	0.0148735
CIMBL133-177	66.33	0.0581882	132.602	0.0492707
CIMBL139-177	156.827	90.5557	223.099	2.21168e-12
CIMBL141-177	161.467	95.1957	227.739	1.85707e-12
CIMBL154-177	237.057	170.786	303.329	1.05571e-12
CIMBL155-177	107.63	41.3582	173.902	1.63493e-08
CIMBL16-177	88.3075	22.0357	154.579	4.31297e-05
CIMBL42-177	150.597	84.3257	216.869	2.48723e-12
CIMBL45-177	113.835	47.5632	180.107	1.02433e-09
CIMBL47-177	74.335	8.06319	140.607	0.00517666
CIMBL60-177	96.805	30.5332	163.077	1.57325e-06
CIMBL69-177	89.04	22.7682	155.312	3.27654e-05
CIMBL77-177	112.117	45.8457	178.389	2.22684e-09
CIMBL83-177	175.28	109.008	241.552	1.10256e-12
CIMBL99-177	190.017	123.746	256.289	1.05593e-12
CML113-177	100.57	34.2982	166.842	3.34924e-07
CML114-177	135.567	69.2957	201.839	2.52831e-12
CML115-177	128.327	62.0557	194.599	3.59901e-12
CML116-177	77.97	11.6982	144.242	0.00163275
CML118-177	157.007	90.7357	223.279	2.17837e-12
CML323-177	141.685	75.4132	207.957	2.51388e-12
CML325-177	67.795	1.52319	134.067	0.0337387
CML411-177	175.822	109.551	242.094	1.0999e-12
CML480-177	110.605	44.3332	176.877	4.38647e-09
CML496-177	97.4975	31.2257	163.769	1.18779e-06
CML69-177	79.155	12.8832	145.427	0.001104
dan340-177	157.635	91.3632	223.907	2.16638e-12
DE.EX-177	106.332	40.0607	172.604	2.87955e-08
DH29-177	67.65	1.37819	133.922	0.0350531
DSB-177	212.935	146.663	279.207	1.05571e-12
FCD0602-177	96.9975	30.7257	163.269	1.45525e-06
GEMS15-177	125.125	58.8532	191.397	7.61291e-12
GEMS2-177	87.2475	20.9757	153.519	6.39537e-05
GEMS33-177	178.015	111.743	244.287	1.07214e-12
GEMS40-177	155.252	88.9807	221.524	2.31137e-12
GEMS41-177	223.125	156.853	289.397	1.05571e-12
GEMS47-177	88.185	21.9132	154.457	4.5149e-05
GEMS48-177	124.38	58.1082	190.652	9.86866e-12
GEMS6-177	66.9225	0.650688	133.194	0.0423593
GEMS61-177	176.317	110.046	242.589	1.09657e-12
GEMS62-177	161.387	95.1157	227.659	1.86262e-12
GEMS63-177	129.397	63.1257	195.669	3.06211e-12
GEMS9-177	131.74	65.4682	198.012	2.69018e-12
Gy1032-177	199.392	133.121	265.664	1.05571e-12
Gy386-177	207.585	141.313	273.857	1.05571e-12
GY386B-177	165.722	99.4507	231.994	1.49603e-12
JY01-177	81.9225	15.6507	148.194	0.000430906
L3180-177	79.225	12.9532	145.497	0.00107853
Liao5114-177	89.6375	23.3657	155.909	2.61444e-05
Lv28-177	85.6875	19.4157	151.959	0.000113252
Lx9801-177	222.165	155.893	288.437	1.05571e-12
M165-177	83.32	17.0482	149.592	0.00026433
M97-177	89.27	22.9982	155.542	3.00434e-05
MN-177	124.047	57.7757	190.319	1.1159e-11
mo17-177	204.977	138.706	271.249	1.05571e-12
NMJT-177	102.092	35.8207	168.364	1.76876e-07
SC55-177	156.942	90.6707	223.214	2.19436e-12
Si273-177	183.332	117.061	249.604	1.05815e-12
Sy1077-177	163.217	96.9457	229.489	1.69875e-12
Sy999-177	296.665	230.393	362.937	1.05571e-12
Tian77-177	137.792	71.5207	204.064	2.52698e-12
TY11-177	86.7675	20.4957	153.039	7.63294e-05
TY2-177	98.37	32.0982	164.642	8.31703e-07
WH413-177	67.0875	0.815688	133.359	0.0405934
Xun971-177	115.112	48.8407	181.384	5.72627e-10
Ye478-177	151.535	85.2632	217.807	2.48723e-12
Yu87-1-177	67.0525	0.780688	133.324	0.0409624
Zheng30-177	91.545	25.2732	157.817	1.26022e-05
Zheng653-177	86.4325	20.1607	152.704	8.63113e-05
Zhi41-177	97.1375	30.8657	163.409	1.37493e-06
ZZ01-177	133.105	66.8332	199.377	2.62956e-12
303WX-238	173.212	106.941	239.484	1.14742e-12
5237-238	95.16	28.8882	161.432	3.04737e-06
835a-238	103.14	36.8682	169.412	1.13525e-07
BEM-238	121.153	54.8807	187.424	3.67538e-11
By4960-238	81.6925	15.4207	147.964	0.000466596
By813-238	306.833	240.561	373.104	1.05571e-12
By855-238	261.768	195.496	328.039	1.05571e-12
CA47-238	84.4575	18.1857	150.729	0.000176442
Chang7-2-238	135.463	69.1907	201.734	2.53519e-12
CIMBL139-238	129.178	62.9057	195.449	3.16203e-12
CIMBL141-238	133.818	67.5457	200.089	2.5272e-12
CIMBL154-238	209.407	143.136	275.679	1.05571e-12
CIMBL155-238	79.98	13.7082	146.252	0.000837233
CIMBL42-238	122.948	56.6757	189.219	1.71342e-11
CIMBL45-238	86.185	19.9132	152.457	9.44872e-05
CIMBL60-238	69.155	2.88319	135.427	0.0233976
CIMBL73-238	-67.31	-133.582	-1.03819	0.0383153
CIMBL77-238	84.4675	18.1957	150.739	0.000175811
CIMBL83-238	147.63	81.3582	213.902	2.51754e-12
CIMBL99-238	162.368	96.0957	228.639	1.75071e-12
CML113-238	72.92	6.64819	139.192	0.00794895
CML114-238	107.918	41.6457	174.189	1.44127e-08
CML115-238	100.678	34.4057	166.949	3.20237e-07
CML118-238	129.358	63.0857	195.629	3.07721e-12
CML323-238	114.035	47.7632	180.307	9.35392e-10
CML411-238	148.173	81.9007	214.444	2.51577e-12
CML480-238	82.955	16.6832	149.227	0.000300572
CML496-238	69.8475	3.57569	136.119	0.0193207
dan340-238	129.985	63.7132	196.257	2.99594e-12
DE.EX-238	78.6825	12.4107	144.954	0.00129153
DSB-238	185.285	119.013	251.557	1.05704e-12
FCD0602-238	69.3475	3.07569	135.619	0.0221924
GEMS15-238	97.475	31.2032	163.747	1.19871e-06
GEMS33-238	150.365	84.0932	216.637	2.41485e-12
GEMS40-238	127.603	61.3307	193.874	3.98226e-12
GEMS41-238	195.475	129.203	261.747	1.05571e-12
GEMS48-238	96.73	30.4582	163.002	1.62172e-06
GEMS61-238	148.668	82.3957	214.939	2.51954e-12
GEMS62-238	133.738	67.4657	200.009	2.54097e-12
GEMS63-238	101.748	35.4757	168.019	2.04538e-07
GEMS9-238	104.09	37.8182	170.362	7.57152e-08
Gy1032-238	171.743	105.471	238.014	1.18894e-12
Gy386-238	179.935	113.663	246.207	1.06637e-12
GY386B-238	138.073	71.8007	204.344	2.49989e-12
Lx9801-238	194.515	128.243	260.787	1.05571e-12
MN-238	96.3975	30.1257	162.669	1.8548e-06
mo17-238	177.328	111.056	243.599	1.0757e-12
NMJT-238	74.4425	8.17069	140.714	0.00500828
SC55-238	129.293	63.0207	195.564	3.10896e-12
Si273-238	155.683	89.4107	221.954	2.29095e-12
Sy1077-238	135.568	69.2957	201.839	2.52831e-12
Sy999-238	269.015	202.743	335.287	1.05571e-12
Tian77-238	110.143	43.8707	176.414	5.39056e-09
TX5-238	-71.1875	-137.459	-4.91569	0.0132155
TY2-238	70.72	4.44819	136.992	0.0151084
Xun971-238	87.4625	21.1907	153.734	5.90639e-05
Ye478-238	123.885	57.6132	190.157	1.18714e-11
Zhi41-238	69.4875	3.21569	135.759	0.0213516
ZZ01-238	105.455	39.1832	171.727	4.21098e-08
4019-303WX	-113.417	-179.689	-47.1457	1.23797e-09
4F1-303WX	-176.692	-242.964	-110.421	1.09235e-12
501-303WX	-145.915	-212.187	-79.6432	2.55496e-12
5237-303WX	-78.0525	-144.324	-11.7807	0.00158923
7327-303WX	-167.882	-234.154	-101.611	1.34592e-12
7381-303WX	-138.075	-204.347	-71.8032	2.50011e-12
835a-303WX	-70.0725	-136.344	-3.80069	0.0181424
835b-303WX	-111.247	-177.519	-44.9757	3.2913e-09
8902-303WX	-110.875	-177.147	-44.6032	3.88829e-09
975-12-303WX	-107.177	-173.449	-40.9057	1.99282e-08
B111-303WX	-119.23	-185.502	-52.9582	8.70732e-11
By4839-303WX	-114.615	-180.887	-48.3432	7.18395e-10
By4960-303WX	-91.52	-157.792	-25.2482	1.27244e-05
By804-303WX	-137.307	-203.579	-71.0357	2.58249e-12
By813-303WX	133.62	67.3482	199.892	2.55906e-12
By855-303WX	88.555	22.2832	154.827	3.93141e-05
CA47-303WX	-88.755	-155.027	-22.4832	3.64725e-05
chuan48-2-303WX	-189.25	-255.522	-122.978	1.05593e-12
CIMBL10-303WX	-197.16	-263.432	-130.888	1.05571e-12
CIMBL123-303WX	-130.087	-196.359	-63.8157	2.96463e-12
CIMBL129-303WX	-169.495	-235.767	-103.223	1.26776e-12
CIMBL13-303WX	-155.65	-221.922	-89.3782	2.29983e-12
CIMBL133-303WX	-134.532	-200.804	-68.2607	2.56095e-12
CIMBL136-303WX	-141.782	-208.054	-75.5107	2.49345e-12
CIMBL146-303WX	-151.587	-217.859	-85.3157	2.49811e-12
CIMBL155-303WX	-93.2325	-159.504	-26.9607	6.53398e-06
CIMBL16-303WX	-112.555	-178.827	-46.2832	1.82845e-09
CIMBL17-303WX	-175.77	-242.042	-109.498	1.10012e-12
CIMBL30-303WX	-167.632	-233.904	-101.361	1.37901e-12
CIMBL45-303WX	-87.0275	-153.299	-20.7557	6.93631e-05
CIMBL46-303WX	-231.965	-298.237	-165.693	1.05571e-12
CIMBL47-303WX	-126.527	-192.799	-60.2557	5.10714e-12
CIMBL54-303WX	-158.295	-224.567	-92.0232	2.11753e-12
CIMBL6-303WX	-198.737	-265.009	-132.466	1.05571e-12
CIMBL60-303WX	-104.057	-170.329	-37.7857	7.67751e-08
CIMBL69-303WX	-111.822	-178.094	-45.5507	2.54283e-09
CIMBL73-303WX	-240.522	-306.794	-174.251	1.05571e-12
CIMBL77-303WX	-88.745	-155.017	-22.4732	3.66097e-05
CIMBL9-303WX	-167.717	-233.989	-101.446	1.35902e-12
CIMBL96-303WX	-137.107	-203.379	-70.8357	2.57416e-12
CML113-303WX	-100.292	-166.564	-34.0207	3.75961e-07
CML115-303WX	-72.535	-138.807	-6.26319	0.00891412
CML116-303WX	-122.892	-189.164	-56.6207	1.75225e-11
CML121-303WX	-156.482	-222.754	-90.2107	2.25164e-12
CML139-303WX	-196.747	-263.019	-130.476	1.05571e-12
CML170-303WX	-170.1	-236.372	-103.828	1.22313e-12
CML171-303WX	-143.592	-209.864	-77.3207	2.55718e-12
CML191-303WX	-151.992	-218.264	-85.7207	2.45859e-12
CML304-303WX	-212.56	-278.832	-146.288	1.05571e-12
CML32-303WX	-178.215	-244.487	-111.943	1.07125e-12
CML325-303WX	-133.067	-199.339	-66.7957	2.62879e-12
CML361-303WX	-159.077	-225.349	-92.8057	2.03448e-12
CML473-303WX	-159.73	-226.002	-93.4582	2.00651e-12
CML480-303WX	-90.2575	-156.529	-23.9857	2.06548e-05
CML496-303WX	-103.365	-169.637	-37.0932	1.03166e-07
CML51-303WX	-219.34	-285.612	-153.068	1.05571e-12
CML69-303WX	-121.707	-187.979	-55.4357	2.88508e-11
Dan4245-303WX	-203.51	-269.782	-137.238	1.05571e-12
Dan599-303WX	-158.035	-224.307	-91.7632	2.15195e-12
DE.EX-303WX	-94.53	-160.802	-28.2582	3.91577e-06
DH29-303WX	-133.212	-199.484	-66.9407	2.61247e-12
DH3732-303WX	-156.897	-223.169	-90.6257	2.20246e-12
EN25-303WX	-138.367	-204.639	-72.0957	2.46614e-12
FCD0602-303WX	-103.865	-170.137	-37.5932	8.33589e-08
GEMS11-303WX	-141.015	-207.287	-74.7432	2.51277e-12
GEMS15-303WX	-75.7375	-142.009	-9.46569	0.00334532
GEMS16-303WX	-210.562	-276.834	-144.291	1.05571e-12
GEMS2-303WX	-113.615	-179.887	-47.3432	1.13191e-09
GEMS30-303WX	-143.207	-209.479	-76.9357	2.50511e-12
GEMS31-303WX	-163.712	-229.984	-97.4407	1.6428e-12
GEMS47-303WX	-112.677	-178.949	-46.4057	1.73009e-09
GEMS48-303WX	-76.4825	-142.754	-10.2107	0.00264104
GEMS53-303WX	-149.387	-215.659	-83.1157	2.55251e-12
GEMS55-303WX	-194.512	-260.784	-128.241	1.05571e-12
GEMS6-303WX	-133.94	-200.212	-67.6682	2.51665e-12
GEMS63-303WX	-71.465	-137.737	-5.19319	0.0121977
GEMS9-303WX	-69.1225	-135.394	-2.85069	0.0236069
Gy462-303WX	-142.912	-209.184	-76.6407	2.5453e-12
J4112-303WX	-172.372	-238.644	-106.101	1.17029e-12
JH96C-303WX	-202.63	-268.902	-136.358	1.05571e-12
JY01-303WX	-118.94	-185.212	-52.6682	9.93862e-11
L3180-303WX	-121.637	-187.909	-55.3657	2.97381e-11
Liao5114-303WX	-111.225	-177.497	-44.9532	3.32464e-09
Liao5263-303WX	-169.227	-235.499	-102.956	1.27176e-12
Lv28-303WX	-115.175	-181.447	-48.9032	5.5651e-10
M165-303WX	-117.542	-183.814	-51.2707	1.88221e-10
M97-303WX	-111.592	-177.864	-45.3207	2.81957e-09
MN-303WX	-76.815	-143.087	-10.5432	0.00237429
Nan21-3-303WX	-167.752	-234.024	-101.481	1.35503e-12
NMJT-303WX	-98.77	-165.042	-32.4982	7.0575e-07
p178-303WX	-147.102	-213.374	-80.8307	2.50455e-12
Qi319-303WX	-194.647	-260.919	-128.376	1.05571e-12
R08-303WX	-194.297	-260.569	-128.026	1.05571e-12
R15X1141-303WX	-158.537	-224.809	-92.2657	2.08111e-12
Shen137-303WX	-156.09	-222.362	-89.8182	2.24476e-12
SW92E114-303WX	-174.72	-240.992	-108.448	1.10811e-12
Sy999-303WX	95.8025	29.5307	162.074	2.35644e-06
TX5-303WX	-244.4	-310.672	-178.128	1.05571e-12
TY11-303WX	-114.095	-180.367	-47.8232	9.10221e-10
TY2-303WX	-102.492	-168.764	-36.2207	1.49383e-07
TY4-303WX	-200.302	-266.574	-134.031	1.05571e-12
TY5-303WX	-223.992	-290.264	-157.721	1.05571e-12
TY7-303WX	-147.73	-214.002	-81.4582	2.49634e-12
TY8-303WX	-135.355	-201.627	-69.0832	2.54874e-12
U8112-303WX	-150.152	-216.424	-83.8807	2.44127e-12
W138-303WX	-144.392	-210.664	-78.1207	2.50788e-12
WH413-303WX	-133.775	-200.047	-67.5032	2.54352e-12
Wu109-303WX	-153.285	-219.557	-87.0132	2.37066e-12
Xun971-303WX	-85.75	-152.022	-19.4782	0.00011071
Ye8001-303WX	-154.362	-220.634	-88.0907	2.45715e-12
Yu87-1-303WX	-133.81	-200.082	-67.5382	2.53053e-12
Z2018F-303WX	-165.762	-232.034	-99.4907	1.49358e-12
ZB648-303WX	-188.777	-255.049	-122.506	1.05593e-12
Zheng29-303WX	-181.352	-247.624	-115.081	1.06393e-12
Zheng30-303WX	-109.317	-175.589	-43.0457	7.77486e-09
Zheng653-303WX	-114.43	-180.702	-48.1582	7.81562e-10
Zhi41-303WX	-103.725	-169.997	-37.4532	8.84929e-08
Zhong69-303WX	-225.077	-291.349	-158.806	1.05571e-12
ZZ01-303WX	-67.7575	-134.029	-1.48569	0.0340744
ZZ03-303WX	-146.98	-213.252	-80.7082	2.46869e-12
By813-4019	247.037	180.766	313.309	1.05571e-12
By855-4019	201.973	135.701	268.244	1.05571e-12
Chang7-2-4019	75.6675	9.39569	141.939	0.00341992
chuan48-2-4019	-75.8325	-142.104	-9.56069	0.00324654
CIMBL10-4019	-83.7425	-150.014	-17.4707	0.000227632
CIMBL139-4019	69.3825	3.11069	135.654	0.0219794
CIMBL141-4019	74.0225	7.75069	140.294	0.00569677
CIMBL154-4019	149.612	83.3407	215.884	2.49845e-12
CIMBL46-4019	-118.548	-184.819	-52.2757	1.18896e-10
CIMBL6-4019	-85.32	-151.592	-19.0482	0.000129381
CIMBL73-4019	-127.105	-193.377	-60.8332	4.43467e-12
CIMBL83-4019	87.835	21.5632	154.107	5.14377e-05
CIMBL99-4019	102.573	36.3007	168.844	1.44412e-07
CML118-4019	69.5625	3.29069	135.834	0.0209131
CML139-4019	-83.33	-149.602	-17.0582	0.000263399
CML304-4019	-99.1425	-165.414	-32.8707	6.05387e-07
CML411-4019	88.3775	22.1057	154.649	4.20155e-05
CML51-4019	-105.922	-172.194	-39.6507	3.44007e-08
dan340-4019	70.19	3.91819	136.462	0.0175535
Dan4245-4019	-90.0925	-156.364	-23.8207	2.1995e-05
DSB-4019	125.49	59.2182	191.762	6.76492e-12
GEMS16-4019	-97.145	-163.417	-30.8732	1.37075e-06
GEMS33-4019	90.57	24.2982	156.842	1.83311e-05
GEMS40-4019	67.8075	1.53569	134.079	0.0336275
GEMS41-4019	135.68	69.4082	201.952	2.51377e-12
GEMS55-4019	-81.095	-147.367	-14.8232	0.000573081
GEMS61-4019	88.8725	22.6007	155.144	3.48972e-05
GEMS62-4019	73.9425	7.67069	140.214	0.00583759
Gy1032-4019	111.948	45.6757	178.219	2.40387e-09
Gy386-4019	120.14	53.8682	186.412	5.77552e-11
GY386B-4019	78.2775	12.0057	144.549	0.0014761
JH96C-4019	-89.2125	-155.484	-22.9407	3.07025e-05
Lx9801-4019	134.72	68.4482	200.992	2.62601e-12
mo17-4019	117.532	51.2607	183.804	1.89083e-10
Qi319-4019	-81.23	-147.502	-14.9582	0.000547153
R08-4019	-80.88	-147.152	-14.6082	0.000616825
SC55-4019	69.4975	3.22569	135.769	0.0212926
Si273-4019	95.8875	29.6157	162.159	2.27739e-06
Sy1077-4019	75.7725	9.50069	142.044	0.0033086
Sy999-4019	209.22	142.948	275.492	1.05571e-12
TX5-4019	-130.982	-197.254	-64.7107	2.80775e-12
TY4-4019	-86.885	-153.157	-20.6132	7.3101e-05
TY5-4019	-110.575	-176.847	-44.3032	4.44559e-09
ZB648-4019	-75.36	-141.632	-9.08819	0.0037666
Zheng29-4019	-67.935	-134.207	-1.66319	0.0325116
Zhong69-4019	-111.66	-177.932	-45.3882	2.7354e-09
5237-4F1	98.64	32.3682	164.912	7.44481e-07
835a-4F1	106.62	40.3482	172.892	2.54118e-08
975-12-4F1	69.515	3.24319	135.787	0.0211898
BEM-4F1	124.632	58.3607	190.904	9.01246e-12
By4960-4F1	85.1725	18.9007	151.444	0.000136461
By813-4F1	310.312	244.041	376.584	1.05571e-12
By855-4F1	265.248	198.976	331.519	1.05571e-12
CA47-4F1	87.9375	21.6657	154.209	4.95129e-05
Chang7-2-4F1	138.942	72.6707	205.214	2.58538e-12
CIMBL139-4F1	132.657	66.3857	198.929	2.69995e-12
CIMBL141-4F1	137.297	71.0257	203.569	2.58094e-12
CIMBL154-4F1	212.887	146.616	279.159	1.05571e-12
CIMBL155-4F1	83.46	17.1882	149.732	0.000251579
CIMBL42-4F1	126.427	60.1557	192.699	5.24392e-12
CIMBL45-4F1	89.665	23.3932	155.937	2.58734e-05
CIMBL60-4F1	72.635	6.36319	138.907	0.00865346
CIMBL77-4F1	87.9475	21.6757	154.219	4.93289e-05
CIMBL83-4F1	151.11	84.8382	217.382	2.49545e-12
CIMBL99-4F1	165.848	99.5757	232.119	1.48026e-12
CML113-4F1	76.4	10.1282	142.672	0.0027115
CML114-4F1	111.397	45.1257	177.669	3.07732e-09
CML115-4F1	104.157	37.8857	170.429	7.35597e-08
CML118-4F1	132.837	66.5657	199.109	2.66742e-12
CML323-4F1	117.515	51.2432	183.787	1.9061e-10
CML411-4F1	151.653	85.3807	217.924	2.48657e-12
CML480-4F1	86.435	20.1632	152.707	8.62324e-05
CML496-4F1	73.3275	7.05569	139.599	0.00703401
dan340-4F1	133.465	67.1932	199.737	2.58271e-12
DE.EX-4F1	82.1625	15.8907	148.434	0.000396469
DSB-4F1	188.765	122.493	255.037	1.05593e-12
FCD0602-4F1	72.8275	6.55569	139.099	0.00817153
GEMS15-4F1	100.955	34.6832	167.227	2.85185e-07
GEMS33-4F1	153.845	87.5732	220.117	2.37133e-12
GEMS40-4F1	131.082	64.8107	197.354	2.7881e-12
GEMS41-4F1	198.955	132.683	265.227	1.05571e-12
GEMS48-4F1	100.21	33.9382	166.482	3.89087e-07
GEMS61-4F1	152.148	85.8757	218.419	2.48834e-12
GEMS62-4F1	137.218	70.9457	203.489	2.5896e-12
GEMS63-4F1	105.227	38.9557	171.499	4.64532e-08
GEMS9-4F1	107.57	41.2982	173.842	1.67846e-08
Gy1032-4F1	175.222	108.951	241.494	1.10478e-12
Gy386-4F1	183.415	117.143	249.687	1.05815e-12
GY386B-4F1	141.552	75.2807	207.824	2.4688e-12
Lx9801-4F1	197.995	131.723	264.267	1.05571e-12
MN-4F1	99.8775	33.6057	166.149	4.467e-07
mo17-4F1	180.808	114.536	247.079	1.06459e-12
NMJT-4F1	77.9225	11.6507	144.194	0.00165831
SC55-4F1	132.772	66.5007	199.044	2.68041e-12
Si273-4F1	159.162	92.8907	225.434	2.01139e-12
Sy1077-4F1	139.048	72.7757	205.319	2.57316e-12
Sy999-4F1	272.495	206.223	338.767	1.05571e-12
Tian77-4F1	113.622	47.3507	179.894	1.12806e-09
TX5-4F1	-67.7075	-133.979	-1.43569	0.0345265
TY2-4F1	74.2	7.92819	140.472	0.00539563
Xun971-4F1	90.9425	24.6707	157.214	1.58926e-05
Ye478-4F1	127.365	61.0932	193.637	4.1861e-12
Zheng30-4F1	67.375	1.10319	133.647	0.0376716
Zhi41-4F1	72.9675	6.69569	139.239	0.00783686
ZZ01-4F1	108.935	42.6632	175.207	9.20786e-09
5237-501	67.8625	1.59069	134.134	0.033142
835a-501	75.8425	9.57069	142.114	0.0032363
BEM-501	93.855	27.5832	160.127	5.11469e-06
By813-501	279.535	213.263	345.807	1.05571e-12
By855-501	234.47	168.198	300.742	1.05571e-12
Chang7-2-501	108.165	41.8932	174.437	1.29279e-08
CIMBL139-501	101.88	35.6082	168.152	1.93445e-07
CIMBL141-501	106.52	40.2482	172.792	2.65418e-08
CIMBL154-501	182.11	115.838	248.382	1.05926e-12
CIMBL42-501	95.65	29.3782	161.922	2.50506e-06
CIMBL46-501	-86.05	-152.322	-19.7782	9.9258e-05
CIMBL73-501	-94.6075	-160.879	-28.3357	3.79712e-06
CIMBL83-501	120.332	54.0607	186.604	5.29622e-11
CIMBL99-501	135.07	68.7982	201.342	2.58915e-12
CML114-501	80.62	14.3482	146.892	0.00067401
CML115-501	73.38	7.10819	139.652	0.00692356
CML118-501	102.06	35.7882	168.332	1.79317e-07
CML304-501	-66.645	-132.917	-0.373188	0.0454822
CML323-501	86.7375	20.4657	153.009	7.71756e-05
CML411-501	120.875	54.6032	187.147	4.1567e-11
CML51-501	-73.425	-139.697	-7.15319	0.00683018
dan340-501	102.687	36.4157	168.959	1.3755e-07
DSB-501	157.987	91.7157	224.259	2.16549e-12
GEMS15-501	70.1775	3.90569	136.449	0.0176153
GEMS33-501	123.067	56.7957	189.339	1.63179e-11
GEMS40-501	100.305	34.0332	166.577	3.74011e-07
GEMS41-501	168.178	101.906	234.449	1.33349e-12
GEMS48-501	69.4325	3.16069	135.704	0.0216784
GEMS61-501	121.37	55.0982	187.642	3.34258e-11
GEMS62-501	106.44	40.1682	172.712	2.74813e-08
GEMS63-501	74.45	8.17819	140.722	0.00499673
GEMS9-501	76.7925	10.5207	143.064	0.0023915
Gy1032-501	144.445	78.1732	210.717	2.50522e-12
Gy386-501	152.637	86.3657	218.909	2.42129e-12
GY386B-501	110.775	44.5032	177.047	4.06597e-09
Lx9801-501	167.217	100.946	233.489	1.40499e-12
MN-501	69.1	2.82819	135.372	0.0237527
mo17-501	150.03	83.7582	216.302	2.47491e-12
SC55-501	101.995	35.7232	168.267	1.84297e-07
Si273-501	128.385	62.1132	194.657	3.56115e-12
Sy1077-501	108.27	41.9982	174.542	1.23446e-08
Sy999-501	241.718	175.446	307.989	1.05571e-12
Tian77-501	82.845	16.5732	149.117	0.000312403
TX5-501	-98.485	-164.757	-32.2132	7.93392e-07
TY5-501	-78.0775	-144.349	-11.8057	0.00157627
Ye478-501	96.5875	30.3157	162.859	1.71787e-06
Zhong69-501	-79.1625	-145.434	-12.8907	0.00110124
ZZ01-501	78.1575	11.8857	144.429	0.00153545
7327-5237	-89.83	-156.102	-23.5582	2.43034e-05
By813-5237	211.673	145.401	277.944	1.05571e-12
By855-5237	166.608	100.336	232.879	1.41742e-12
chuan48-2-5237	-111.198	-177.469	-44.9257	3.36584e-09
CIMBL10-5237	-119.108	-185.379	-52.8357	9.20722e-11
CIMBL129-5237	-91.4425	-157.714	-25.1707	1.31107e-05
CIMBL13-5237	-77.5975	-143.869	-11.3257	0.00184372
CIMBL146-5237	-73.535	-139.807	-7.26319	0.00660684
CIMBL154-5237	114.247	47.9757	180.519	8.49268e-10
CIMBL17-5237	-97.7175	-163.989	-31.4457	1.08597e-06
CIMBL30-5237	-89.58	-155.852	-23.3082	2.67202e-05
CIMBL46-5237	-153.913	-220.184	-87.6407	2.35689e-12
CIMBL54-5237	-80.2425	-146.514	-13.9707	0.000766164
CIMBL6-5237	-120.685	-186.957	-54.4132	4.52335e-11
CIMBL73-5237	-162.47	-228.742	-96.1982	1.73939e-12
CIMBL9-5237	-89.665	-155.937	-23.3932	2.58734e-05
CIMBL99-5237	67.2075	0.935688	133.479	0.0393503
CML121-5237	-78.43	-144.702	-12.1582	0.00140383
CML139-5237	-118.695	-184.967	-52.4232	1.1114e-10
CML170-5237	-92.0475	-158.319	-25.7757	1.03746e-05
CML191-5237	-73.94	-140.212	-7.66819	0.00584204
CML304-5237	-134.507	-200.779	-68.2357	2.56795e-12
CML32-5237	-100.162	-166.434	-33.8907	3.96847e-07
CML361-5237	-81.025	-147.297	-14.7532	0.000586986
CML473-5237	-81.6775	-147.949	-15.4057	0.00046902
CML51-5237	-141.287	-207.559	-75.0157	2.50244e-12
Dan4245-5237	-125.458	-191.729	-59.1857	6.83109e-12
Dan599-5237	-79.9825	-146.254	-13.7107	0.000836527
DH3732-5237	-78.845	-145.117	-12.5732	0.00122385
DSB-5237	90.125	23.8532	156.397	2.17245e-05
GEMS16-5237	-132.51	-198.782	-66.2382	2.63645e-12
GEMS31-5237	-85.66	-151.932	-19.3882	0.000114388
GEMS41-5237	100.315	34.0432	166.587	3.72458e-07
GEMS53-5237	-71.335	-137.607	-5.06319	0.0126652
GEMS55-5237	-116.46	-182.732	-50.1882	3.09222e-10
Gy1032-5237	76.5825	10.3107	142.854	0.00255797
Gy386-5237	84.775	18.5032	151.047	0.000157458
J4112-5237	-94.32	-160.592	-28.0482	4.2558e-06
JH96C-5237	-124.578	-190.849	-58.3057	9.19731e-12
Liao5263-5237	-91.175	-157.447	-24.9032	1.4534e-05
Lx9801-5237	99.355	33.0832	165.627	5.54552e-07
mo17-5237	82.1675	15.8957	148.439	0.00039578
Nan21-3-5237	-89.7	-155.972	-23.4282	2.55323e-05
p178-5237	-69.05	-135.322	-2.77819	0.0240797
Qi319-5237	-116.595	-182.867	-50.3232	2.9067e-10
R08-5237	-116.245	-182.517	-49.9732	3.41236e-10
R15X1141-5237	-80.485	-146.757	-14.2132	0.000705674
Shen137-5237	-78.0375	-144.309	-11.7657	0.00159706
SW92E114-5237	-96.6675	-162.939	-30.3957	1.66323e-06
Sy999-5237	173.855	107.583	240.127	1.11455e-12
TX5-5237	-166.347	-232.619	-100.076	1.43918e-12
TY4-5237	-122.25	-188.522	-55.9782	2.28486e-11
TY5-5237	-145.94	-212.212	-79.6682	2.54452e-12
TY7-5237	-69.6775	-135.949	-3.40569	0.0202567
U8112-5237	-72.1	-138.372	-5.82819	0.0101351
W138-5237	-66.34	-132.612	-0.0681882	0.0491463
Wu109-5237	-75.2325	-141.504	-8.96069	0.00391985
Ye8001-5237	-76.31	-142.582	-10.0382	0.00279038
Z2018F-5237	-87.71	-153.982	-21.4382	5.38836e-05
ZB648-5237	-110.725	-176.997	-44.4532	4.15766e-09
Zheng29-5237	-103.3	-169.572	-37.0282	1.06059e-07
Zhong69-5237	-147.025	-213.297	-80.7532	2.46114e-12
ZZ03-5237	-68.9275	-135.199	-2.65569	0.0248982
835a-7327	97.81	31.5382	164.082	1.04576e-06
BEM-7327	115.822	49.5507	182.094	4.139e-10
By4960-7327	76.3625	10.0907	142.634	0.0027441
By813-7327	301.502	235.231	367.774	1.05571e-12
By855-7327	256.438	190.166	322.709	1.05571e-12
CA47-7327	79.1275	12.8557	145.399	0.00111416
Chang7-2-7327	130.132	63.8607	196.404	2.95508e-12
CIMBL139-7327	123.847	57.5757	190.119	1.20425e-11
CIMBL141-7327	128.487	62.2157	194.759	3.49532e-12
CIMBL154-7327	204.077	137.806	270.349	1.05571e-12
CIMBL155-7327	74.65	8.37819	140.922	0.00469772
CIMBL42-7327	117.618	51.3457	183.889	1.81855e-10
CIMBL45-7327	80.855	14.5832	147.127	0.000622115
CIMBL73-7327	-72.64	-138.912	-6.36819	0.00864061
CIMBL77-7327	79.1375	12.8657	145.409	0.00111046
CIMBL83-7327	142.3	76.0282	208.572	2.58626e-12
CIMBL99-7327	157.038	90.7657	223.309	2.18758e-12
CML113-7327	67.59	1.31819	133.862	0.0356102
CML114-7327	102.588	36.3157	168.859	1.43498e-07
CML115-7327	95.3475	29.0757	161.619	2.82749e-06
CML118-7327	124.027	57.7557	190.299	1.12409e-11
CML323-7327	108.705	42.4332	174.977	1.01919e-08
CML411-7327	142.843	76.5707	209.114	2.54929e-12
CML480-7327	77.625	11.3532	143.897	0.0018273
dan340-7327	124.655	58.3832	190.927	8.94296e-12
DE.EX-7327	73.3525	7.08069	139.624	0.00698121
DSB-7327	179.955	113.683	246.227	1.06615e-12
GEMS15-7327	92.145	25.8732	158.417	9.98926e-06
GEMS33-7327	145.035	78.7632	211.307	2.45959e-12
GEMS40-7327	122.272	56.0007	188.544	2.2626e-11
GEMS41-7327	190.145	123.873	256.417	1.05571e-12
GEMS48-7327	91.4	25.1282	157.672	1.33274e-05
GEMS61-7327	143.338	77.0657	209.609	2.58016e-12
GEMS62-7327	128.407	62.1357	194.679	3.54106e-12
GEMS63-7327	96.4175	30.1457	162.689	1.8399e-06
GEMS9-7327	98.76	32.4882	165.032	7.08658e-07
Gy1032-7327	166.412	100.141	232.684	1.43008e-12
Gy386-7327	174.605	108.333	240.877	1.11078e-12
GY386B-7327	132.742	66.4707	199.014	2.68596e-12
Lx9801-7327	189.185	122.913	255.457	1.05593e-12
MN-7327	91.0675	24.7957	157.339	1.51475e-05
mo17-7327	171.997	105.726	238.269	1.17739e-12
NMJT-7327	69.1125	2.84069	135.384	0.0236716
SC55-7327	123.962	57.6907	190.234	1.15222e-11
Si273-7327	150.352	84.0807	216.624	2.42439e-12
Sy1077-7327	130.237	63.9657	196.509	2.91844e-12
Sy999-7327	263.685	197.413	329.957	1.05571e-12
Tian77-7327	104.812	38.5407	171.084	5.55412e-08
TX5-7327	-76.5175	-142.789	-10.2457	0.00261168
Xun971-7327	82.1325	15.8607	148.404	0.000400624
Ye478-7327	118.555	52.2832	184.827	1.18485e-10
ZZ01-7327	100.125	33.8532	166.397	4.0308e-07
835a-7381	68.0025	1.73069	134.274	0.0319343
BEM-7381	86.015	19.7432	152.287	0.000100532
By813-7381	271.695	205.423	337.967	1.05571e-12
By855-7381	226.63	160.358	292.902	1.05571e-12
Chang7-2-7381	100.325	34.0532	166.597	3.70911e-07
CIMBL139-7381	94.04	27.7682	160.312	4.7544e-06
CIMBL141-7381	98.68	32.4082	164.952	7.32347e-07
CIMBL154-7381	174.27	107.998	240.542	1.113e-12
CIMBL42-7381	87.81	21.5382	154.082	5.19181e-05
CIMBL46-7381	-93.89	-160.162	-27.6182	5.04454e-06
CIMBL73-7381	-102.448	-168.719	-36.1757	1.52253e-07
CIMBL83-7381	112.493	46.2207	178.764	1.88075e-09
CIMBL99-7381	127.23	60.9582	193.502	4.31555e-12
CML114-7381	72.78	6.50819	139.052	0.00828807
CML118-7381	94.22	27.9482	160.492	4.42771e-06
CML304-7381	-74.485	-140.757	-8.21319	0.00494314
CML323-7381	78.8975	12.6257	145.169	0.00120271
CML411-7381	113.035	46.7632	179.307	1.47196e-09
CML51-7381	-81.265	-147.537	-14.9932	0.000540617
dan340-7381	94.8475	28.5757	161.119	3.45155e-06
DSB-7381	150.147	83.8757	216.419	2.44815e-12
GEMS16-7381	-72.4875	-138.759	-6.21569	0.00904047
GEMS33-7381	115.227	48.9557	181.499	5.43327e-10
GEMS40-7381	92.465	26.1932	158.737	8.82022e-06
GEMS41-7381	160.337	94.0657	226.609	1.91036e-12
GEMS61-7381	113.53	47.2582	179.802	1.1764e-09
GEMS62-7381	98.6	32.3282	164.872	7.56813e-07
GEMS63-7381	66.61	0.338188	132.882	0.0458901
GEMS9-7381	68.9525	2.68069	135.224	0.0247292
Gy1032-7381	136.605	70.3332	202.877	2.53642e-12
Gy386-7381	144.798	78.5257	211.069	2.45803e-12
GY386B-7381	102.935	36.6632	169.207	1.23849e-07
Lx9801-7381	159.377	93.1057	225.649	1.99651e-12
mo17-7381	142.19	75.9182	208.462	2.58271e-12
SC55-7381	94.155	27.8832	160.427	4.54307e-06
Si273-7381	120.545	54.2732	186.817	4.81514e-11
Sy1077-7381	100.43	34.1582	166.702	3.55045e-07
Sy999-7381	233.877	167.606	300.149	1.05571e-12
Tian77-7381	75.005	8.73319	141.277	0.00420799
TX5-7381	-106.325	-172.597	-40.0532	2.88895e-08
TY5-7381	-85.9175	-152.189	-19.6457	0.000104167
Ye478-7381	88.7475	22.4757	155.019	3.65753e-05
Zhong69-7381	-87.0025	-153.274	-20.7307	7.00052e-05
ZZ01-7381	70.3175	4.04569	136.589	0.0169343
By804-835a	-67.235	-133.507	-0.963188	0.0390702
By813-835a	203.693	137.421	269.964	1.05571e-12
By855-835a	158.628	92.3557	224.899	2.07667e-12
chuan48-2-835a	-119.177	-185.449	-52.9057	8.91777e-11
CIMBL10-835a	-127.088	-193.359	-60.8157	4.45766e-12
CIMBL129-835a	-99.4225	-165.694	-33.1507	5.39299e-07
CIMBL13-835a	-85.5775	-151.849	-19.3057	0.000117864
CIMBL136-835a	-71.71	-137.982	-5.43819	0.0113598
CIMBL146-835a	-81.515	-147.787	-15.2432	0.000496064
CIMBL154-835a	106.267	39.9957	172.539	2.962e-08
CIMBL17-835a	-105.698	-171.969	-39.4257	3.79198e-08
CIMBL30-835a	-97.56	-163.832	-31.2882	1.15795e-06
CIMBL46-835a	-161.893	-228.164	-95.6207	1.8322e-12
CIMBL54-835a	-88.2225	-154.494	-21.9507	4.45213e-05
CIMBL6-835a	-128.665	-194.937	-62.3932	3.39673e-12
CIMBL73-835a	-170.45	-236.722	-104.178	1.20937e-12
CIMBL9-835a	-97.645	-163.917	-31.3732	1.11854e-06
CIMBL96-835a	-67.035	-133.307	-0.763188	0.0411481
CML121-835a	-86.41	-152.682	-20.1382	8.70253e-05
CML139-835a	-126.675	-192.947	-60.4032	4.91729e-12
CML170-835a	-100.028	-166.299	-33.7557	4.1974e-07
CML171-835a	-73.52	-139.792	-7.24819	0.00663689
CML191-835a	-81.92	-148.192	-15.6482	0.00043128
CML304-835a	-142.487	-208.759	-76.2157	2.5584e-12
CML32-835a	-108.142	-174.414	-41.8707	1.30564e-08
CML361-835a	-89.005	-155.277	-22.7332	3.32001e-05
CML473-835a	-89.6575	-155.929	-23.3857	2.5947e-05
CML51-835a	-149.267	-215.539	-82.9957	2.53986e-12
Dan4245-835a	-133.438	-199.709	-67.1657	2.58848e-12
Dan599-835a	-87.9625	-154.234	-21.6907	4.90541e-05
DH3732-835a	-86.825	-153.097	-20.5532	7.47327e-05
DSB-835a	82.145	15.8732	148.417	0.000398888
EN25-835a	-68.295	-134.567	-2.02319	0.0295374
GEMS11-835a	-70.9425	-137.214	-4.67069	0.0141784
GEMS16-835a	-140.49	-206.762	-74.2182	2.54696e-12
GEMS30-835a	-73.135	-139.407	-6.86319	0.00745324
GEMS31-835a	-93.64	-159.912	-27.3682	5.567e-06
GEMS41-835a	92.335	26.0632	158.607	9.27809e-06
GEMS53-835a	-79.315	-145.587	-13.0432	0.00104661
GEMS55-835a	-124.44	-190.712	-58.1682	9.6575e-12
Gy1032-835a	68.6025	2.33069	134.874	0.0271928
Gy386-835a	76.795	10.5232	143.067	0.00238958
Gy462-835a	-72.84	-139.112	-6.56819	0.00814111
J4112-835a	-102.3	-168.572	-36.0282	1.62045e-07
JH96C-835a	-132.558	-198.829	-66.2857	2.62923e-12
Liao5263-835a	-99.155	-165.427	-32.8832	6.02274e-07
Lx9801-835a	91.375	25.1032	157.647	1.34565e-05
mo17-835a	74.1875	7.91569	140.459	0.00541634
Nan21-3-835a	-97.68	-163.952	-31.4082	1.1027e-06
p178-835a	-77.03	-143.302	-10.7582	0.00221562
Qi319-835a	-124.575	-190.847	-58.3032	9.20286e-12
R08-835a	-124.225	-190.497	-57.9532	1.04485e-11
R15X1141-835a	-88.465	-154.737	-22.1932	4.0662e-05
Shen137-835a	-86.0175	-152.289	-19.7457	0.000100441
SW92E114-835a	-104.647	-170.919	-38.3757	5.9622e-08
Sy999-835a	165.875	99.6032	232.147	1.47427e-12
TX5-835a	-174.327	-240.599	-108.056	1.111e-12
TY4-835a	-130.23	-196.502	-63.9582	2.92288e-12
TY5-835a	-153.92	-220.192	-87.6482	2.35134e-12
TY7-835a	-77.6575	-143.929	-11.3857	0.00180807
U8112-835a	-80.08	-146.352	-13.8082	0.000809445
W138-835a	-74.32	-140.592	-8.04819	0.00520057
Wu109-835a	-83.2125	-149.484	-16.9407	0.000274542
Ye8001-835a	-84.29	-150.562	-18.0182	0.000187329
Z2018F-835a	-95.69	-161.962	-29.4182	2.46521e-06
ZB648-835a	-118.705	-184.977	-52.4332	1.10636e-10
Zheng29-835a	-111.28	-177.552	-45.0082	3.24373e-09
Zhong69-835a	-155.005	-221.277	-88.7332	2.34779e-12
ZZ03-835a	-76.9075	-143.179	-10.6357	0.00230474
By813-835b	244.868	178.596	311.139	1.05571e-12
By855-835b	199.803	133.531	266.074	1.05571e-12
Chang7-2-835b	73.4975	7.22569	139.769	0.0066822
chuan48-2-835b	-78.0025	-144.274	-11.7307	0.00161547
CIMBL10-835b	-85.9125	-152.184	-19.6407	0.000104357
CIMBL139-835b	67.2125	0.940688	133.484	0.0392993
CIMBL141-835b	71.8525	5.58069	138.124	0.0108973
CIMBL154-835b	147.442	81.1707	213.714	2.54619e-12
CIMBL46-835b	-120.718	-186.989	-54.4457	4.45807e-11
CIMBL6-835b	-87.49	-153.762	-21.2182	5.84652e-05
CIMBL73-835b	-129.275	-195.547	-63.0032	3.11895e-12
CIMBL83-835b	85.665	19.3932	151.937	0.000114181
CIMBL99-835b	100.403	34.1307	166.674	3.59135e-07
CML118-835b	67.3925	1.12069	133.664	0.0374999
CML139-835b	-85.5	-151.772	-19.2282	0.000121221
CML304-835b	-101.312	-167.584	-35.0407	2.45536e-07
CML32-835b	-66.9675	-133.239	-0.695688	0.0418711
CML411-835b	86.2075	19.9357	152.479	9.3714e-05
CML51-835b	-108.093	-174.364	-41.8207	1.33465e-08
dan340-835b	68.02	1.74819	134.292	0.0317862
Dan4245-835b	-92.2625	-158.534	-25.9907	9.54342e-06
DSB-835b	123.32	57.0482	189.592	1.47328e-11
GEMS16-835b	-99.315	-165.587	-33.0432	5.6379e-07
GEMS33-835b	88.4	22.1282	154.672	4.16633e-05
GEMS41-835b	133.51	67.2382	199.782	2.57872e-12
GEMS55-835b	-83.265	-149.537	-16.9932	0.000269508
GEMS61-835b	86.7025	20.4307	152.974	7.81743e-05
GEMS62-835b	71.7725	5.50069	138.044	0.0111548
Gy1032-835b	109.778	43.5057	176.049	6.34022e-09
Gy386-835b	117.97	51.6982	184.242	1.54872e-10
GY386B-835b	76.1075	9.83569	142.379	0.00297589
JH96C-835b	-91.3825	-157.654	-25.1107	1.34176e-05
Lx9801-835b	132.55	66.2782	198.822	2.62812e-12
mo17-835b	115.362	49.0907	181.634	5.10821e-10
Qi319-835b	-83.4	-149.672	-17.1282	0.00025697
R08-835b	-83.05	-149.322	-16.7782	0.000290703
SC55-835b	67.3275	1.05569	133.599	0.0381411
Si273-835b	93.7175	27.4457	159.989	5.39963e-06
Sy1077-835b	73.6025	7.33069	139.874	0.00647319
Sy999-835b	207.05	140.778	273.322	1.05571e-12
TX5-835b	-133.153	-199.424	-66.8807	2.62135e-12
TY4-835b	-89.055	-155.327	-22.7832	3.25808e-05
TY5-835b	-112.745	-179.017	-46.4732	1.67814e-09
ZB648-835b	-77.53	-143.802	-11.2582	0.00188463
Zheng29-835b	-70.105	-136.377	-3.83319	0.0179777
Zhong69-835b	-113.83	-180.102	-47.5582	1.02666e-09
By813-8902	244.495	178.223	310.767	1.05571e-12
By855-8902	199.43	133.158	265.702	1.05571e-12
Chang7-2-8902	73.125	6.85319	139.397	0.00747564
chuan48-2-8902	-78.375	-144.647	-12.1032	0.0014295
CIMBL10-8902	-86.285	-152.557	-20.0132	9.10973e-05
CIMBL139-8902	66.84	0.568188	133.112	0.0432673
CIMBL141-8902	71.48	5.20819	137.752	0.0121448
CIMBL154-8902	147.07	80.7982	213.342	2.51232e-12
CIMBL46-8902	-121.09	-187.362	-54.8182	3.77912e-11
CIMBL6-8902	-87.8625	-154.134	-21.5907	5.09143e-05
CIMBL73-8902	-129.648	-195.919	-63.3757	3.09031e-12
CIMBL83-8902	85.2925	19.0207	151.564	0.000130673
CIMBL99-8902	100.03	33.7582	166.302	4.19305e-07
CML118-8902	67.02	0.748188	133.292	0.0413078
CML139-8902	-85.8725	-152.144	-19.6007	0.000105887
CML304-8902	-101.685	-167.957	-35.4132	2.09986e-07
CML32-8902	-67.34	-133.612	-1.06819	0.038017
CML411-8902	85.835	19.5632	152.107	0.000107341
CML51-8902	-108.465	-174.737	-42.1932	1.13292e-08
dan340-8902	67.6475	1.37569	133.919	0.0350761
Dan4245-8902	-92.635	-158.907	-26.3632	8.25463e-06
DSB-8902	122.948	56.6757	189.219	1.71342e-11
GEMS16-8902	-99.6875	-165.959	-33.4157	4.83298e-07
GEMS33-8902	88.0275	21.7557	154.299	4.78806e-05
GEMS41-8902	133.137	66.8657	199.409	2.62268e-12
GEMS55-8902	-83.6375	-149.909	-17.3657	0.000236264
GEMS61-8902	86.33	20.0582	152.602	8.96105e-05
GEMS62-8902	71.4	5.12819	137.672	0.0124294
Gy1032-8902	109.405	43.1332	175.677	7.47931e-09
Gy386-8902	117.598	51.3257	183.869	1.83529e-10
GY386B-8902	75.735	9.46319	142.007	0.00334796
JH96C-8902	-91.755	-158.027	-25.4832	1.16196e-05
Lx9801-8902	132.178	65.9057	198.449	2.64888e-12
mo17-8902	114.99	48.7182	181.262	6.05563e-10
Qi319-8902	-83.7725	-150.044	-17.5007	0.000225222
R08-8902	-83.4225	-149.694	-17.1507	0.000254935
SC55-8902	66.955	0.683188	133.227	0.0420062
Si273-8902	93.345	27.0732	159.617	6.25174e-06
Sy1077-8902	73.23	6.95819	139.502	0.00724352
Sy999-8902	206.678	140.406	272.949	1.05571e-12
TX5-8902	-133.525	-199.797	-67.2532	2.57372e-12
TY4-8902	-89.4275	-155.699	-23.1557	2.83077e-05
TY5-8902	-113.118	-179.389	-46.8457	1.41803e-09
ZB648-8902	-77.9025	-144.174	-11.6307	0.00166919
Zheng29-8902	-70.4775	-136.749	-4.20569	0.0161856
Zhong69-8902	-114.203	-180.474	-47.9307	8.66789e-10
By813-975-12	240.798	174.526	307.069	1.05571e-12
By855-975-12	195.733	129.461	262.004	1.05571e-12
Chang7-2-975-12	69.4275	3.15569	135.699	0.0217083
chuan48-2-975-12	-82.0725	-148.344	-15.8007	0.000409061
CIMBL10-975-12	-89.9825	-156.254	-23.7107	2.29351e-05
CIMBL141-975-12	67.7825	1.51069	134.054	0.0338503
CIMBL154-975-12	143.372	77.1007	209.644	2.57472e-12
CIMBL17-975-12	-68.5925	-134.864	-2.32069	0.0272663
CIMBL46-975-12	-124.788	-191.059	-58.5157	8.53717e-12
CIMBL6-975-12	-91.56	-157.832	-25.2882	1.25294e-05
CIMBL73-975-12	-133.345	-199.617	-67.0732	2.59692e-12
CIMBL83-975-12	81.595	15.3232	147.867	0.000482568
CIMBL99-975-12	96.3325	30.0607	162.604	1.90406e-06
CML139-975-12	-89.57	-155.842	-23.2982	2.68216e-05
CML304-975-12	-105.382	-171.654	-39.1107	4.34486e-08
CML32-975-12	-71.0375	-137.309	-4.76569	0.0137976
CML411-975-12	82.1375	15.8657	148.409	0.000399929
CML51-975-12	-112.162	-178.434	-45.8907	2.18218e-09
Dan4245-975-12	-96.3325	-162.604	-30.0607	1.90406e-06
DSB-975-12	119.25	52.9782	185.522	8.62855e-11
GEMS16-975-12	-103.385	-169.657	-37.1132	1.02291e-07
GEMS33-975-12	84.33	18.0582	150.602	0.000184672
GEMS41-975-12	129.44	63.1682	195.712	3.05389e-12
GEMS55-975-12	-87.335	-153.607	-21.0632	6.1918e-05
GEMS61-975-12	82.6325	16.3607	148.904	0.00033654
GEMS62-975-12	67.7025	1.43069	133.974	0.034572
Gy1032-975-12	105.708	39.4357	171.979	3.77561e-08
Gy386-975-12	113.9	47.6282	180.172	9.94536e-10
GY386B-975-12	72.0375	5.76569	138.309	0.0103228
JH96C-975-12	-95.4525	-161.724	-29.1807	2.71122e-06
Lx9801-975-12	128.48	62.2082	194.752	3.50153e-12
mo17-975-12	111.293	45.0207	177.564	3.22561e-09
Qi319-975-12	-87.47	-153.742	-21.1982	5.89e-05
R08-975-12	-87.12	-153.392	-20.8482	6.70367e-05
Si273-975-12	89.6475	23.3757	155.919	2.60456e-05
SW92E114-975-12	-67.5425	-133.814	-1.27069	0.0360568
Sy1077-975-12	69.5325	3.26069	135.804	0.0210875
Sy999-975-12	202.98	136.708	269.252	1.05571e-12
TX5-975-12	-137.222	-203.494	-70.9507	2.58882e-12
TY4-975-12	-93.125	-159.397	-26.8532	6.81528e-06
TY5-975-12	-116.815	-183.087	-50.5432	2.62787e-10
ZB648-975-12	-81.6	-147.872	-15.3282	0.000481736
Zheng29-975-12	-74.175	-140.447	-7.90319	0.00543712
Zhong69-975-12	-117.9	-184.172	-51.6282	1.59918e-10
BEM-B111	67.17	0.898188	133.442	0.0397351
By813-B111	252.85	186.578	319.122	1.05571e-12
By855-B111	207.785	141.513	274.057	1.05571e-12
Chang7-2-B111	81.48	15.2082	147.752	0.000502082
chuan48-2-B111	-70.02	-136.292	-3.74819	0.0184113
CIMBL10-B111	-77.93	-144.202	-11.6582	0.00165425
CIMBL139-B111	75.195	8.92319	141.467	0.00396603
CIMBL141-B111	79.835	13.5632	146.107	0.000879152
CIMBL154-B111	155.425	89.1532	221.697	2.27252e-12
CIMBL42-B111	68.965	2.69319	135.237	0.024645
CIMBL46-B111	-112.735	-179.007	-46.4632	1.68574e-09
CIMBL6-B111	-79.5075	-145.779	-13.2357	0.000981346
CIMBL73-B111	-121.293	-187.564	-55.0207	3.45792e-11
CIMBL83-B111	93.6475	27.3757	159.919	5.55058e-06
CIMBL99-B111	108.385	42.1132	174.657	1.17354e-08
CML118-B111	75.375	9.10319	141.647	0.00374895
CML139-B111	-77.5175	-143.789	-11.2457	0.0018923
CML304-B111	-93.33	-159.602	-27.0582	6.28867e-06
CML411-B111	94.19	27.9182	160.462	4.48059e-06
CML51-B111	-100.11	-166.382	-33.8382	4.056e-07
dan340-B111	76.0025	9.73069	142.274	0.00307661
Dan4245-B111	-84.28	-150.552	-18.0082	0.000187999
DSB-B111	131.303	65.0307	197.574	2.73837e-12
GEMS16-B111	-91.3325	-157.604	-25.0607	1.36787e-05
GEMS33-B111	96.3825	30.1107	162.654	1.86606e-06
GEMS40-B111	73.62	7.34819	139.892	0.00643895
GEMS41-B111	141.493	75.2207	207.764	2.47724e-12
GEMS55-B111	-75.2825	-141.554	-9.01069	0.00385907
GEMS61-B111	94.685	28.4132	160.957	3.68199e-06
GEMS62-B111	79.755	13.4832	146.027	0.000903132
Gy1032-B111	117.76	51.4882	184.032	1.70513e-10
Gy386-B111	125.953	59.6807	192.224	5.99287e-12
GY386B-B111	84.09	17.8182	150.362	0.00020118
JH96C-B111	-83.4	-149.672	-17.1282	0.00025697
Lx9801-B111	140.532	74.2607	206.804	2.54252e-12
mo17-B111	123.345	57.0732	189.617	1.45897e-11
Qi319-B111	-75.4175	-141.689	-9.14569	0.00369936
R08-B111	-75.0675	-141.339	-8.79569	0.0041269
SC55-B111	75.31	9.03819	141.582	0.00382602
Si273-B111	101.7	35.4282	167.972	2.08666e-07
Sy1077-B111	81.585	15.3132	147.857	0.000484235
Sy999-B111	215.033	148.761	281.304	1.05571e-12
TX5-B111	-125.17	-191.442	-58.8982	7.50333e-12
TY4-B111	-81.0725	-147.344	-14.8007	0.000577516
TY5-B111	-104.763	-171.034	-38.4907	5.67478e-08
Ye478-B111	69.9025	3.63069	136.174	0.0190264
ZB648-B111	-69.5475	-135.819	-3.27569	0.0210002
Zhong69-B111	-105.847	-172.119	-39.5757	3.55365e-08
By804-BEM	-85.2475	-151.519	-18.9757	0.000132815
By813-BEM	185.68	119.408	251.952	1.05704e-12
By855-BEM	140.615	74.3432	206.887	2.52376e-12
chuan48-2-BEM	-137.19	-203.462	-70.9182	2.56251e-12
CIMBL10-BEM	-145.1	-211.372	-78.8282	2.45148e-12
CIMBL123-BEM	-78.0275	-144.299	-11.7557	0.0016023
CIMBL129-BEM	-117.435	-183.707	-51.1632	1.97738e-10
CIMBL13-BEM	-103.59	-169.862	-37.3182	9.37374e-08
CIMBL133-BEM	-82.4725	-148.744	-16.2007	0.000355889
CIMBL136-BEM	-89.7225	-155.994	-23.4507	2.53154e-05
CIMBL146-BEM	-99.5275	-165.799	-33.2557	5.16387e-07
CIMBL154-BEM	88.255	21.9832	154.527	4.39841e-05
CIMBL17-BEM	-123.71	-189.982	-57.4382	1.26928e-11
CIMBL30-BEM	-115.573	-181.844	-49.3007	4.64054e-10
CIMBL46-BEM	-179.905	-246.177	-113.633	1.06681e-12
CIMBL47-BEM	-74.4675	-140.739	-8.19569	0.00496987
CIMBL54-BEM	-106.235	-172.507	-39.9632	3.00409e-08
CIMBL6-BEM	-146.677	-212.949	-80.4057	2.50788e-12
CIMBL73-BEM	-188.463	-254.734	-122.191	1.05593e-12
CIMBL9-BEM	-115.657	-181.929	-49.3857	4.46361e-10
CIMBL96-BEM	-85.0475	-151.319	-18.7757	0.000142753
CML116-BEM	-70.8325	-137.104	-4.56069	0.0146314
CML121-BEM	-104.423	-170.694	-38.1507	6.56656e-08
CML139-BEM	-144.688	-210.959	-78.4157	2.47391e-12
CML170-BEM	-118.04	-184.312	-51.7682	1.49984e-10
CML171-BEM	-91.5325	-157.804	-25.2607	1.26631e-05
CML191-BEM	-99.9325	-166.204	-33.6607	4.36623e-07
CML304-BEM	-160.5	-226.772	-94.2282	1.91258e-12
CML32-BEM	-126.155	-192.427	-59.8832	5.65181e-12
CML325-BEM	-81.0075	-147.279	-14.7357	0.000590512
CML361-BEM	-107.017	-173.289	-40.7457	2.137e-08
CML473-BEM	-107.67	-173.942	-41.3982	1.60652e-08
CML51-BEM	-167.28	-233.552	-101.008	1.39344e-12
CML69-BEM	-69.6475	-135.919	-3.37569	0.0204261
Dan4245-BEM	-151.45	-217.722	-85.1782	2.44083e-12
Dan599-BEM	-105.975	-172.247	-39.7032	3.3627e-08
DH29-BEM	-81.1525	-147.424	-14.8807	0.000561897
DH3732-BEM	-104.838	-171.109	-38.5657	5.49473e-08
EN25-BEM	-86.3075	-152.579	-20.0357	9.03509e-05
GEMS11-BEM	-88.955	-155.227	-22.6832	3.38309e-05
GEMS16-BEM	-158.502	-224.774	-92.2307	2.08689e-12
GEMS30-BEM	-91.1475	-157.419	-24.8757	1.46886e-05
GEMS31-BEM	-111.653	-177.924	-45.3807	2.74463e-09
GEMS41-BEM	74.3225	8.05069	140.594	0.00519658
GEMS53-BEM	-97.3275	-163.599	-31.0557	1.27282e-06
GEMS55-BEM	-142.453	-208.724	-76.1807	2.56473e-12
GEMS6-BEM	-81.88	-148.152	-15.6082	0.000437297
Gy462-BEM	-90.8525	-157.124	-24.5807	1.6451e-05
J4112-BEM	-120.312	-186.584	-54.0407	5.34469e-11
JH96C-BEM	-150.57	-216.842	-84.2982	2.47047e-12
JY01-BEM	-66.88	-133.152	-0.608188	0.0428249
L3180-BEM	-69.5775	-135.849	-3.30569	0.0208264
Liao5263-BEM	-117.168	-183.439	-50.8957	2.2356e-10
Lx9801-BEM	73.3625	7.09069	139.634	0.0069602
Nan21-3-BEM	-115.692	-181.964	-49.4207	4.3928e-10
p178-BEM	-95.0425	-161.314	-28.7707	3.19359e-06
Qi319-BEM	-142.588	-208.859	-76.3157	2.54508e-12
R08-BEM	-142.238	-208.509	-75.9657	2.57117e-12
R15X1141-BEM	-106.478	-172.749	-40.2057	2.70369e-08
Shen137-BEM	-104.03	-170.302	-37.7582	7.76834e-08
SW92E114-BEM	-122.66	-188.932	-56.3882	1.9227e-11
Sy999-BEM	147.863	81.5907	214.134	2.48856e-12
TX5-BEM	-192.34	-258.612	-126.068	1.05571e-12
TY4-BEM	-148.243	-214.514	-81.9707	2.50167e-12
TY5-BEM	-171.933	-238.204	-105.661	1.17961e-12
TY7-BEM	-95.67	-161.942	-29.3982	2.48506e-06
TY8-BEM	-83.295	-149.567	-17.0232	0.000266672
U8112-BEM	-98.0925	-164.364	-31.8207	9.31776e-07
W138-BEM	-92.3325	-158.604	-26.0607	9.28711e-06
WH413-BEM	-81.715	-147.987	-15.4432	0.000462983
Wu109-BEM	-101.225	-167.497	-34.9532	2.54708e-07
Ye8001-BEM	-102.302	-168.574	-36.0307	1.61874e-07
Yu87-1-BEM	-81.75	-148.022	-15.4782	0.000457416
Z2018F-BEM	-113.703	-179.974	-47.4307	1.08785e-09
ZB648-BEM	-136.718	-202.989	-70.4457	2.52454e-12
Zheng29-BEM	-129.292	-195.564	-63.0207	3.10896e-12
Zhong69-BEM	-173.018	-239.289	-106.746	1.14764e-12
ZZ03-BEM	-94.92	-161.192	-28.6482	3.35335e-06
By813-By4839	248.235	181.963	314.507	1.05571e-12
By855-By4839	203.17	136.898	269.442	1.05571e-12
Chang7-2-By4839	76.865	10.5932	143.137	0.00233645
chuan48-2-By4839	-74.635	-140.907	-8.36319	0.00471955
CIMBL10-By4839	-82.545	-148.817	-16.2732	0.000346992
CIMBL139-By4839	70.58	4.30819	136.852	0.015722
CIMBL141-By4839	75.22	8.94819	141.492	0.00393519
CIMBL154-By4839	150.81	84.5382	217.082	2.44327e-12
CIMBL46-By4839	-117.35	-183.622	-51.0782	2.05603e-10
CIMBL6-By4839	-84.1225	-150.394	-17.8507	0.000198864
CIMBL73-By4839	-125.907	-192.179	-59.6357	6.04439e-12
CIMBL83-By4839	89.0325	22.7607	155.304	3.28581e-05
CIMBL99-By4839	103.77	37.4982	170.042	8.68096e-08
CML118-By4839	70.76	4.48819	137.032	0.0149372
CML139-By4839	-82.1325	-148.404	-15.8607	0.000400624
CML304-By4839	-97.945	-164.217	-31.6732	9.89679e-07
CML411-By4839	89.575	23.3032	155.847	2.67709e-05
CML51-By4839	-104.725	-170.997	-38.4532	5.76697e-08
dan340-By4839	71.3875	5.11569	137.659	0.0124744
Dan4245-By4839	-88.895	-155.167	-22.6232	3.46032e-05
DSB-By4839	126.688	60.4157	192.959	4.90374e-12
GEMS16-By4839	-95.9475	-162.219	-29.6757	2.22316e-06
GEMS33-By4839	91.7675	25.4957	158.039	1.15635e-05
GEMS40-By4839	69.005	2.73319	135.277	0.0243775
GEMS41-By4839	136.877	70.6057	203.149	2.59237e-12
GEMS55-By4839	-79.8975	-146.169	-13.6257	0.000860843
GEMS61-By4839	90.07	23.7982	156.342	2.21842e-05
GEMS62-By4839	75.14	8.86819	141.412	0.00403469
Gy1032-By4839	113.145	46.8732	179.417	1.40048e-09
Gy386-By4839	121.338	55.0657	187.609	3.3907e-11
GY386B-By4839	79.475	13.2032	145.747	0.000992086
JH96C-By4839	-88.015	-154.287	-21.7432	4.81041e-05
Lx9801-By4839	135.917	69.6457	202.189	2.61446e-12
mo17-By4839	118.73	52.4582	185.002	1.09379e-10
Qi319-By4839	-80.0325	-146.304	-13.7607	0.000822533
R08-By4839	-79.6825	-145.954	-13.4107	0.000925404
SC55-By4839	70.695	4.42319	136.967	0.0152164
Si273-By4839	97.085	30.8132	163.357	1.40453e-06
Sy1077-By4839	76.97	10.6982	143.242	0.00225885
Sy999-By4839	210.418	144.146	276.689	1.05571e-12
TX5-By4839	-129.785	-196.057	-63.5132	3.06322e-12
TY4-By4839	-85.6875	-151.959	-19.4157	0.000113252
TY5-By4839	-109.377	-175.649	-43.1057	7.57098e-09
ZB648-By4839	-74.1625	-140.434	-7.89069	0.00545798
Zheng29-By4839	-66.7375	-133.009	-0.465688	0.0444194
Zhong69-By4839	-110.463	-176.734	-44.1907	4.67437e-09
By813-By4960	225.14	158.868	291.412	1.05571e-12
By855-By4960	180.075	113.803	246.347	1.06615e-12
chuan48-2-By4960	-97.73	-164.002	-31.4582	1.08045e-06
CIMBL10-By4960	-105.64	-171.912	-39.3682	3.88746e-08
CIMBL129-By4960	-77.975	-144.247	-11.7032	0.00163008
CIMBL154-By4960	127.715	61.4432	193.987	3.89389e-12
CIMBL17-By4960	-84.25	-150.522	-17.9782	0.000190023
CIMBL30-By4960	-76.1125	-142.384	-9.84069	0.00297117
CIMBL46-By4960	-140.445	-206.717	-74.1732	2.54963e-12
CIMBL54-By4960	-66.775	-133.047	-0.503188	0.0439948
CIMBL6-By4960	-107.217	-173.489	-40.9457	1.9583e-08
CIMBL73-By4960	-149.002	-215.274	-82.7307	2.52542e-12
CIMBL9-By4960	-76.1975	-142.469	-9.92569	0.00289204
CIMBL99-By4960	80.675	14.4032	146.947	0.000661505
CML139-By4960	-105.228	-171.499	-38.9557	4.64532e-08
CML170-By4960	-78.58	-144.852	-12.3082	0.00133604
CML304-By4960	-121.04	-187.312	-54.7682	3.86303e-11
CML32-By4960	-86.695	-152.967	-20.4232	7.839e-05
CML361-By4960	-67.5575	-133.829	-1.28569	0.0359152
CML411-By4960	66.48	0.208188	132.752	0.0474335
CML473-By4960	-68.21	-134.482	-1.93819	0.0302167
CML51-By4960	-127.82	-194.092	-61.5482	3.81017e-12
Dan4245-By4960	-111.99	-178.262	-45.7182	2.35835e-09
Dan599-By4960	-66.515	-132.787	-0.243188	0.0470136
DSB-By4960	103.593	37.3207	169.864	9.36376e-08
GEMS16-By4960	-119.043	-185.314	-52.7707	9.48451e-11
GEMS31-By4960	-72.1925	-138.464	-5.92069	0.00986319
GEMS33-By4960	68.6725	2.40069	134.944	0.0266831
GEMS41-By4960	113.782	47.5107	180.054	1.04905e-09
GEMS55-By4960	-102.993	-169.264	-36.7207	1.20864e-07
GEMS61-By4960	66.975	0.703188	133.247	0.0417902
Gy1032-By4960	90.05	23.7782	156.322	2.23537e-05
Gy386-By4960	98.2425	31.9707	164.514	8.76301e-07
J4112-By4960	-80.8525	-147.124	-14.5807	0.000622646
JH96C-By4960	-111.11	-177.382	-44.8382	3.50032e-09
Liao5263-By4960	-77.7075	-143.979	-11.4357	0.00177887
Lx9801-By4960	112.822	46.5507	179.094	1.6204e-09
mo17-By4960	95.635	29.3632	161.907	2.52016e-06
Nan21-3-By4960	-76.2325	-142.504	-9.96069	0.00286005
Qi319-By4960	-103.127	-169.399	-36.8557	1.14129e-07
R08-By4960	-102.778	-169.049	-36.5057	1.32403e-07
R15X1141-By4960	-67.0175	-133.289	-0.745688	0.0413344
Si273-By4960	73.99	7.71819	140.262	0.00575359
SW92E114-By4960	-83.2	-149.472	-16.9282	0.000275754
Sy999-By4960	187.322	121.051	253.594	1.0566e-12
TX5-By4960	-152.88	-219.152	-86.6082	2.42839e-12
TY4-By4960	-108.782	-175.054	-42.5107	9.84924e-09
TY5-By4960	-132.472	-198.744	-66.2007	2.642e-12
Z2018F-By4960	-74.2425	-140.514	-7.97069	0.00532577
ZB648-By4960	-97.2575	-163.529	-30.9857	1.30954e-06
Zheng29-By4960	-89.8325	-156.104	-23.5607	2.42804e-05
Zhong69-By4960	-133.558	-199.829	-67.2857	2.56406e-12
By813-By804	270.928	204.656	337.199	1.05571e-12
By855-By804	225.863	159.591	292.134	1.05571e-12
Chang7-2-By804	99.5575	33.2857	165.829	5.10018e-07
CIMBL139-By804	93.2725	27.0007	159.544	6.43223e-06
CIMBL141-By804	97.9125	31.6407	164.184	1.0029e-06
CIMBL154-By804	173.502	107.231	239.774	1.1221e-12
CIMBL42-By804	87.0425	20.7707	153.314	6.89806e-05
CIMBL46-By804	-94.6575	-160.929	-28.3857	3.72244e-06
CIMBL73-By804	-103.215	-169.487	-36.9432	1.09963e-07
CIMBL83-By804	111.725	45.4532	177.997	2.6567e-09
CIMBL99-By804	126.463	60.1907	192.734	5.19929e-12
CML114-By804	72.0125	5.74069	138.284	0.0103987
CML118-By804	93.4525	27.1807	159.724	5.99319e-06
CML304-By804	-75.2525	-141.524	-8.98069	0.00389543
CML323-By804	78.13	11.8582	144.402	0.00154937
CML411-By804	112.268	45.9957	178.539	2.08152e-09
CML51-By804	-82.0325	-148.304	-15.7607	0.00041478
dan340-By804	94.08	27.8082	160.352	4.67982e-06
DSB-By804	149.38	83.1082	215.652	2.55096e-12
GEMS16-By804	-73.255	-139.527	-6.98319	0.00718925
GEMS33-By804	114.46	48.1882	180.732	7.70961e-10
GEMS40-By804	91.6975	25.4257	157.969	1.18809e-05
GEMS41-By804	159.57	93.2982	225.842	2.0316e-12
GEMS61-By804	112.763	46.4907	179.034	1.66494e-09
GEMS62-By804	97.8325	31.5607	164.104	1.0362e-06
GEMS9-By804	68.185	1.91319	134.457	0.0304192
Gy1032-By804	135.838	69.5657	202.109	2.49478e-12
Gy386-By804	144.03	77.7582	210.302	2.55573e-12
GY386B-By804	102.168	35.8957	168.439	1.71368e-07
Lx9801-By804	158.61	92.3382	224.882	2.06224e-12
mo17-By804	141.423	75.1507	207.694	2.48057e-12
SC55-By804	93.3875	27.1157	159.659	6.14824e-06
Si273-By804	119.778	53.5057	186.049	6.78925e-11
Sy1077-By804	99.6625	33.3907	165.934	4.88327e-07
Sy999-By804	233.11	166.838	299.382	1.05571e-12
Tian77-By804	74.2375	7.96569	140.509	0.00533395
TX5-By804	-107.093	-173.364	-40.8207	2.06818e-08
TY5-By804	-86.685	-152.957	-20.4132	7.86784e-05
Ye478-By804	87.98	21.7082	154.252	4.87354e-05
Zhong69-By804	-87.77	-154.042	-21.4982	5.26958e-05
ZZ01-By804	69.55	3.27819	135.822	0.0209856
CA47-By813	-222.375	-288.647	-156.103	1.05571e-12
Chang7-2-By813	-171.37	-237.642	-105.098	1.19493e-12
chuan48-2-By813	-322.87	-389.142	-256.598	1.05571e-12
CIMBL10-By813	-330.78	-397.052	-264.508	1.05571e-12
CIMBL123-By813	-263.708	-329.979	-197.436	1.05571e-12
CIMBL129-By813	-303.115	-369.387	-236.843	1.05571e-12
CIMBL13-By813	-289.27	-355.542	-222.998	1.05571e-12
CIMBL133-By813	-268.152	-334.424	-201.881	1.05571e-12
CIMBL136-By813	-275.402	-341.674	-209.131	1.05571e-12
CIMBL139-By813	-177.655	-243.927	-111.383	1.07458e-12
CIMBL141-By813	-173.015	-239.287	-106.743	1.14764e-12
CIMBL146-By813	-285.208	-351.479	-218.936	1.05571e-12
CIMBL154-By813	-97.425	-163.697	-31.1532	1.22335e-06
CIMBL155-By813	-226.853	-293.124	-160.581	1.05571e-12
CIMBL16-By813	-246.175	-312.447	-179.903	1.05571e-12
CIMBL17-By813	-309.39	-375.662	-243.118	1.05571e-12
CIMBL30-By813	-301.253	-367.524	-234.981	1.05571e-12
CIMBL42-By813	-183.885	-250.157	-117.613	1.05771e-12
CIMBL45-By813	-220.648	-286.919	-154.376	1.05571e-12
CIMBL46-By813	-365.585	-431.857	-299.313	1.05571e-12
CIMBL47-By813	-260.148	-326.419	-193.876	1.05571e-12
CIMBL54-By813	-291.915	-358.187	-225.643	1.05571e-12
CIMBL6-By813	-332.357	-398.629	-266.086	1.05571e-12
CIMBL60-By813	-237.678	-303.949	-171.406	1.05571e-12
CIMBL69-By813	-245.443	-311.714	-179.171	1.05571e-12
CIMBL73-By813	-374.143	-440.414	-307.871	1.05571e-12
CIMBL77-By813	-222.365	-288.637	-156.093	1.05571e-12
CIMBL83-By813	-159.202	-225.474	-92.9307	2.01628e-12
CIMBL9-By813	-301.337	-367.609	-235.066	1.05571e-12
CIMBL96-By813	-270.728	-336.999	-204.456	1.05571e-12
CIMBL99-By813	-144.465	-210.737	-78.1932	2.50322e-12
CML113-By813	-233.913	-300.184	-167.641	1.05571e-12
CML114-By813	-198.915	-265.187	-132.643	1.05571e-12
CML115-By813	-206.155	-272.427	-139.883	1.05571e-12
CML116-By813	-256.513	-322.784	-190.241	1.05571e-12
CML118-By813	-177.475	-243.747	-111.203	1.07458e-12
CML121-By813	-290.103	-356.374	-223.831	1.05571e-12
CML139-By813	-330.368	-396.639	-264.096	1.05571e-12
CML170-By813	-303.72	-369.992	-237.448	1.05571e-12
CML171-By813	-277.212	-343.484	-210.941	1.05571e-12
CML191-By813	-285.613	-351.884	-219.341	1.05571e-12
CML304-By813	-346.18	-412.452	-279.908	1.05571e-12
CML32-By813	-311.835	-378.107	-245.563	1.05571e-12
CML323-By813	-192.798	-259.069	-126.526	1.05571e-12
CML325-By813	-266.688	-332.959	-200.416	1.05571e-12
CML361-By813	-292.698	-358.969	-226.426	1.05571e-12
CML411-By813	-158.66	-224.932	-92.3882	2.0749e-12
CML473-By813	-293.35	-359.622	-227.078	1.05571e-12
CML480-By813	-223.878	-290.149	-157.606	1.05571e-12
CML496-By813	-236.985	-303.257	-170.713	1.05571e-12
CML51-By813	-352.96	-419.232	-286.688	1.05571e-12
CML69-By813	-255.328	-321.599	-189.056	1.05571e-12
dan340-By813	-176.848	-243.119	-110.576	1.08924e-12
Dan4245-By813	-337.13	-403.402	-270.858	1.05571e-12
Dan599-By813	-291.655	-357.927	-225.383	1.05571e-12
DE.EX-By813	-228.15	-294.422	-161.878	1.05571e-12
DH29-By813	-266.833	-333.104	-200.561	1.05571e-12
DH3732-By813	-290.517	-356.789	-224.246	1.05571e-12
DSB-By813	-121.548	-187.819	-55.2757	3.09267e-11
EN25-By813	-271.988	-338.259	-205.716	1.05571e-12
FCD0602-By813	-237.485	-303.757	-171.213	1.05571e-12
GEMS11-By813	-274.635	-340.907	-208.363	1.05571e-12
GEMS15-By813	-209.358	-275.629	-143.086	1.05571e-12
GEMS16-By813	-344.183	-410.454	-277.911	1.05571e-12
GEMS2-By813	-247.235	-313.507	-180.963	1.05571e-12
GEMS30-By813	-276.828	-343.099	-210.556	1.05571e-12
GEMS31-By813	-297.333	-363.604	-231.061	1.05571e-12
GEMS33-By813	-156.468	-222.739	-90.1957	2.21212e-12
GEMS40-By813	-179.23	-245.502	-112.958	1.06837e-12
GEMS41-By813	-111.358	-177.629	-45.0857	3.133e-09
GEMS47-By813	-246.298	-312.569	-180.026	1.05571e-12
GEMS48-By813	-210.103	-276.374	-143.831	1.05571e-12
GEMS53-By813	-283.007	-349.279	-216.736	1.05571e-12
GEMS55-By813	-328.133	-394.404	-261.861	1.05571e-12
GEMS6-By813	-267.56	-333.832	-201.288	1.05571e-12
GEMS61-By813	-158.165	-224.437	-91.8932	2.14995e-12
GEMS62-By813	-173.095	-239.367	-106.823	1.14564e-12
GEMS63-By813	-205.085	-271.357	-138.813	1.05571e-12
GEMS9-By813	-202.743	-269.014	-136.471	1.05571e-12
Gy1032-By813	-135.09	-201.362	-68.8182	2.58205e-12
Gy386-By813	-126.897	-193.169	-60.6257	4.65916e-12
GY386B-By813	-168.76	-235.032	-102.488	1.29974e-12
Gy462-By813	-276.533	-342.804	-210.261	1.05571e-12
J4112-By813	-305.993	-372.264	-239.721	1.05571e-12
JH96C-By813	-336.25	-402.522	-269.978	1.05571e-12
JY01-By813	-252.56	-318.832	-186.288	1.05571e-12
L3180-By813	-255.258	-321.529	-188.986	1.05571e-12
Liao5114-By813	-244.845	-311.117	-178.573	1.05571e-12
Liao5263-By813	-302.848	-369.119	-236.576	1.05571e-12
Lv28-By813	-248.795	-315.067	-182.523	1.05571e-12
Lx9801-By813	-112.318	-178.589	-46.0457	2.03514e-09
M165-By813	-251.163	-317.434	-184.891	1.05571e-12
M97-By813	-245.213	-311.484	-178.941	1.05571e-12
MN-By813	-210.435	-276.707	-144.163	1.05571e-12
mo17-By813	-129.505	-195.777	-63.2332	3.0258e-12
Nan21-3-By813	-301.373	-367.644	-235.101	1.05571e-12
NMJT-By813	-232.39	-298.662	-166.118	1.05571e-12
p178-By813	-280.723	-346.994	-214.451	1.05571e-12
Qi319-By813	-328.268	-394.539	-261.996	1.05571e-12
R08-By813	-327.918	-394.189	-261.646	1.05571e-12
R15X1141-By813	-292.158	-358.429	-225.886	1.05571e-12
SC55-By813	-177.54	-243.812	-111.268	1.07503e-12
Shen137-By813	-289.71	-355.982	-223.438	1.05571e-12
Si273-By813	-151.15	-217.422	-84.8782	2.4839e-12
SW92E114-By813	-308.34	-374.612	-242.068	1.05571e-12
Sy1077-By813	-171.265	-237.537	-104.993	1.19382e-12
Tian77-By813	-196.69	-262.962	-130.418	1.05571e-12
TX5-By813	-378.02	-444.292	-311.748	1.05571e-12
TY11-By813	-247.715	-313.987	-181.443	1.05571e-12
TY2-By813	-236.113	-302.384	-169.841	1.05571e-12
TY4-By813	-333.923	-400.194	-267.651	1.05571e-12
TY5-By813	-357.613	-423.884	-291.341	1.05571e-12
TY7-By813	-281.35	-347.622	-215.078	1.05571e-12
TY8-By813	-268.975	-335.247	-202.703	1.05571e-12
U8112-By813	-283.773	-350.044	-217.501	1.05571e-12
W138-By813	-278.013	-344.284	-211.741	1.05571e-12
WH413-By813	-267.395	-333.667	-201.123	1.05571e-12
Wu109-By813	-286.905	-353.177	-220.633	1.05571e-12
Xun971-By813	-219.37	-285.642	-153.098	1.05571e-12
Ye478-By813	-182.948	-249.219	-116.676	1.05838e-12
Ye8001-By813	-287.983	-354.254	-221.711	1.05571e-12
Yu87-1-By813	-267.43	-333.702	-201.158	1.05571e-12
Z2018F-By813	-299.383	-365.654	-233.111	1.05571e-12
ZB648-By813	-322.398	-388.669	-256.126	1.05571e-12
Zheng29-By813	-314.973	-381.244	-248.701	1.05571e-12
Zheng30-By813	-242.938	-309.209	-176.666	1.05571e-12
Zheng653-By813	-248.05	-314.322	-181.778	1.05571e-12
Zhi41-By813	-237.345	-303.617	-171.073	1.05571e-12
Zhong69-By813	-358.698	-424.969	-292.426	1.05571e-12
ZZ01-By813	-201.378	-267.649	-135.106	1.05571e-12
ZZ03-By813	-280.6	-346.872	-214.328	1.05571e-12
CA47-By855	-177.31	-243.582	-111.038	1.0757e-12
Chang7-2-By855	-126.305	-192.577	-60.0332	5.42144e-12
chuan48-2-By855	-277.805	-344.077	-211.533	1.05571e-12
CIMBL10-By855	-285.715	-351.987	-219.443	1.05571e-12
CIMBL123-By855	-218.643	-284.914	-152.371	1.05571e-12
CIMBL129-By855	-258.05	-324.322	-191.778	1.05571e-12
CIMBL13-By855	-244.205	-310.477	-177.933	1.05571e-12
CIMBL133-By855	-223.088	-289.359	-156.816	1.05571e-12
CIMBL136-By855	-230.338	-296.609	-164.066	1.05571e-12
CIMBL139-By855	-132.59	-198.862	-66.3182	2.63078e-12
CIMBL141-By855	-127.95	-194.222	-61.6782	3.84326e-12
CIMBL146-By855	-240.143	-306.414	-173.871	1.05571e-12
CIMBL155-By855	-181.788	-248.059	-115.516	1.06304e-12
CIMBL16-By855	-201.11	-267.382	-134.838	1.05571e-12
CIMBL17-By855	-264.325	-330.597	-198.053	1.05571e-12
CIMBL30-By855	-256.188	-322.459	-189.916	1.05571e-12
CIMBL42-By855	-138.82	-205.092	-72.5482	2.60281e-12
CIMBL45-By855	-175.583	-241.854	-109.311	1.10145e-12
CIMBL46-By855	-320.52	-386.792	-254.248	1.05571e-12
CIMBL47-By855	-215.083	-281.354	-148.811	1.05571e-12
CIMBL54-By855	-246.85	-313.122	-180.578	1.05571e-12
CIMBL6-By855	-287.293	-353.564	-221.021	1.05571e-12
CIMBL60-By855	-192.613	-258.884	-126.341	1.05571e-12
CIMBL69-By855	-200.378	-266.649	-134.106	1.05571e-12
CIMBL73-By855	-329.078	-395.349	-262.806	1.05571e-12
CIMBL77-By855	-177.3	-243.572	-111.028	1.0757e-12
CIMBL83-By855	-114.138	-180.409	-47.8657	8.92802e-10
CIMBL9-By855	-256.273	-322.544	-190.001	1.05571e-12
CIMBL96-By855	-225.663	-291.934	-159.391	1.05571e-12
CIMBL99-By855	-99.4	-165.672	-33.1282	5.44337e-07
CML113-By855	-188.848	-255.119	-122.576	1.05593e-12
CML114-By855	-153.85	-220.122	-87.5782	2.36533e-12
CML115-By855	-161.09	-227.362	-94.8182	1.86928e-12
CML116-By855	-211.448	-277.719	-145.176	1.05571e-12
CML118-By855	-132.41	-198.682	-66.1382	2.65521e-12
CML121-By855	-245.038	-311.309	-178.766	1.05571e-12
CML139-By855	-285.303	-351.574	-219.031	1.05571e-12
CML170-By855	-258.655	-324.927	-192.383	1.05571e-12
CML171-By855	-232.148	-298.419	-165.876	1.05571e-12
CML191-By855	-240.548	-306.819	-174.276	1.05571e-12
CML304-By855	-301.115	-367.387	-234.843	1.05571e-12
CML32-By855	-266.77	-333.042	-200.498	1.05571e-12
CML323-By855	-147.733	-214.004	-81.4607	2.49478e-12
CML325-By855	-221.623	-287.894	-155.351	1.05571e-12
CML361-By855	-247.633	-313.904	-181.361	1.05571e-12
CML411-By855	-113.595	-179.867	-47.3232	1.14223e-09
CML473-By855	-248.285	-314.557	-182.013	1.05571e-12
CML480-By855	-178.813	-245.084	-112.541	1.06926e-12
CML496-By855	-191.92	-258.192	-125.648	1.05571e-12
CML51-By855	-307.895	-374.167	-241.623	1.05571e-12
CML69-By855	-210.263	-276.534	-143.991	1.05571e-12
dan340-By855	-131.783	-198.054	-65.5107	2.67908e-12
Dan4245-By855	-292.065	-358.337	-225.793	1.05571e-12
Dan599-By855	-246.59	-312.862	-180.318	1.05571e-12
DE.EX-By855	-183.085	-249.357	-116.813	1.05838e-12
DH29-By855	-221.768	-288.039	-155.496	1.05571e-12
DH3732-By855	-245.453	-311.724	-179.181	1.05571e-12
DSB-By855	-76.4825	-142.754	-10.2107	0.00264104
EN25-By855	-226.923	-293.194	-160.651	1.05571e-12
FCD0602-By855	-192.42	-258.692	-126.148	1.05571e-12
GEMS11-By855	-229.57	-295.842	-163.298	1.05571e-12
GEMS15-By855	-164.293	-230.564	-98.0207	1.59794e-12
GEMS16-By855	-299.118	-365.389	-232.846	1.05571e-12
GEMS2-By855	-202.17	-268.442	-135.898	1.05571e-12
GEMS30-By855	-231.763	-298.034	-165.491	1.05571e-12
GEMS31-By855	-252.268	-318.539	-185.996	1.05571e-12
GEMS33-By855	-111.403	-177.674	-45.1307	3.07043e-09
GEMS40-By855	-134.165	-200.437	-67.8932	2.60714e-12
GEMS41-By855	-66.2925	-132.564	-0.0206882	0.0497396
GEMS47-By855	-201.233	-267.504	-134.961	1.05571e-12
GEMS48-By855	-165.038	-231.309	-98.7657	1.54132e-12
GEMS53-By855	-237.943	-304.214	-171.671	1.05571e-12
GEMS55-By855	-283.068	-349.339	-216.796	1.05571e-12
GEMS6-By855	-222.495	-288.767	-156.223	1.05571e-12
GEMS61-By855	-113.1	-179.372	-46.8282	1.42929e-09
GEMS62-By855	-128.03	-194.302	-61.7582	3.78308e-12
GEMS63-By855	-160.02	-226.292	-93.7482	1.94322e-12
GEMS9-By855	-157.678	-223.949	-91.4057	2.1575e-12
Gy1032-By855	-90.025	-156.297	-23.7532	2.25673e-05
Gy386-By855	-81.8325	-148.104	-15.5607	0.000444547
GY386B-By855	-123.695	-189.967	-57.4232	1.27683e-11
Gy462-By855	-231.468	-297.739	-165.196	1.05571e-12
J4112-By855	-260.928	-327.199	-194.656	1.05571e-12
JH96C-By855	-291.185	-357.457	-224.913	1.05571e-12
JY01-By855	-207.495	-273.767	-141.223	1.05571e-12
L3180-By855	-210.193	-276.464	-143.921	1.05571e-12
Liao5114-By855	-199.78	-266.052	-133.508	1.05571e-12
Liao5263-By855	-257.783	-324.054	-191.511	1.05571e-12
Lv28-By855	-203.73	-270.002	-137.458	1.05571e-12
Lx9801-By855	-67.2525	-133.524	-0.980688	0.0388929
M165-By855	-206.098	-272.369	-139.826	1.05571e-12
M97-By855	-200.148	-266.419	-133.876	1.05571e-12
MN-By855	-165.37	-231.642	-99.0982	1.50424e-12
mo17-By855	-84.44	-150.712	-18.1682	0.00017755
Nan21-3-By855	-256.308	-322.579	-190.036	1.05571e-12
NMJT-By855	-187.325	-253.597	-121.053	1.0566e-12
p178-By855	-235.658	-301.929	-169.386	1.05571e-12
Qi319-By855	-283.203	-349.474	-216.931	1.05571e-12
R08-By855	-282.853	-349.124	-216.581	1.05571e-12
R15X1141-By855	-247.093	-313.364	-180.821	1.05571e-12
SC55-By855	-132.475	-198.747	-66.2032	2.64277e-12
Shen137-By855	-244.645	-310.917	-178.373	1.05571e-12
Si273-By855	-106.085	-172.357	-39.8132	3.20611e-08
SW92E114-By855	-263.275	-329.547	-197.003	1.05571e-12
Sy1077-By855	-126.2	-192.472	-59.9282	5.57787e-12
Tian77-By855	-151.625	-217.897	-85.3532	2.4899e-12
TX5-By855	-332.955	-399.227	-266.683	1.05571e-12
TY11-By855	-202.65	-268.922	-136.378	1.05571e-12
TY2-By855	-191.048	-257.319	-124.776	1.05571e-12
TY4-By855	-288.858	-355.129	-222.586	1.05571e-12
TY5-By855	-312.548	-378.819	-246.276	1.05571e-12
TY7-By855	-236.285	-302.557	-170.013	1.05571e-12
TY8-By855	-223.91	-290.182	-157.638	1.05571e-12
U8112-By855	-238.708	-304.979	-172.436	1.05571e-12
W138-By855	-232.948	-299.219	-166.676	1.05571e-12
WH413-By855	-222.33	-288.602	-156.058	1.05571e-12
Wu109-By855	-241.84	-308.112	-175.568	1.05571e-12
Xun971-By855	-174.305	-240.577	-108.033	1.111e-12
Ye478-By855	-137.883	-204.154	-71.6107	2.52365e-12
Ye8001-By855	-242.918	-309.189	-176.646	1.05571e-12
Yu87-1-By855	-222.365	-288.637	-156.093	1.05571e-12
Z2018F-By855	-254.318	-320.589	-188.046	1.05571e-12
ZB648-By855	-277.333	-343.604	-211.061	1.05571e-12
Zheng29-By855	-269.908	-336.179	-203.636	1.05571e-12
Zheng30-By855	-197.873	-264.144	-131.601	1.05571e-12
Zheng653-By855	-202.985	-269.257	-136.713	1.05571e-12
Zhi41-By855	-192.28	-258.552	-126.008	1.05571e-12
Zhong69-By855	-313.633	-379.904	-247.361	1.05571e-12
ZZ01-By855	-156.313	-222.584	-90.0407	2.18769e-12
ZZ03-By855	-235.535	-301.807	-169.263	1.05571e-12
chuan48-2-CA47	-100.495	-166.767	-34.2232	3.4556e-07
CIMBL10-CA47	-108.405	-174.677	-42.1332	1.16325e-08
CIMBL129-CA47	-80.74	-147.012	-14.4682	0.000647012
CIMBL13-CA47	-66.895	-133.167	-0.623188	0.0426601
CIMBL154-CA47	124.95	58.6782	191.222	8.07965e-12
CIMBL17-CA47	-87.015	-153.287	-20.7432	6.96834e-05
CIMBL30-CA47	-78.8775	-145.149	-12.6057	0.00121072
CIMBL46-CA47	-143.21	-209.482	-76.9382	2.50244e-12
CIMBL54-CA47	-69.54	-135.812	-3.26819	0.0210438
CIMBL6-CA47	-109.982	-176.254	-43.7107	5.78821e-09
CIMBL73-CA47	-151.768	-218.039	-85.4957	2.45826e-12
CIMBL9-CA47	-78.9625	-145.234	-12.6907	0.00117703
CIMBL99-CA47	77.91	11.6382	144.182	0.0016651
CML121-CA47	-67.7275	-133.999	-1.45569	0.034345
CML139-CA47	-107.993	-174.264	-41.7207	1.39459e-08
CML170-CA47	-81.345	-147.617	-15.0732	0.000525958
CML304-CA47	-123.805	-190.077	-57.5332	1.22338e-11
CML32-CA47	-89.46	-155.732	-23.1882	2.79618e-05
CML361-CA47	-70.3225	-136.594	-4.05069	0.0169104
CML473-CA47	-70.975	-137.247	-4.70319	0.0140471
CML51-CA47	-130.585	-196.857	-64.3132	2.82718e-12
Dan4245-CA47	-114.755	-181.027	-48.4832	6.73975e-10
Dan599-CA47	-69.28	-135.552	-3.00819	0.0226085
DH3732-CA47	-68.1425	-134.414	-1.87069	0.0307662
DSB-CA47	100.828	34.5557	167.099	3.00796e-07
GEMS16-CA47	-121.808	-188.079	-55.5357	2.76228e-11
GEMS31-CA47	-74.9575	-141.229	-8.68569	0.00427061
GEMS41-CA47	111.017	44.7457	177.289	3.64824e-09
GEMS55-CA47	-105.757	-172.029	-39.4857	3.69482e-08
Gy1032-CA47	87.285	21.0132	153.557	6.30734e-05
Gy386-CA47	95.4775	29.2057	161.749	2.68423e-06
J4112-CA47	-83.6175	-149.889	-17.3457	0.000237943
JH96C-CA47	-113.875	-180.147	-47.6032	1.00589e-09
Liao5263-CA47	-80.4725	-146.744	-14.2007	0.000708677
Lx9801-CA47	110.058	43.7857	176.329	5.59833e-09
mo17-CA47	92.87	26.5982	159.142	7.53071e-06
Nan21-3-CA47	-78.9975	-145.269	-12.7257	0.00116342
Qi319-CA47	-105.892	-172.164	-39.6207	3.48507e-08
R08-CA47	-105.543	-171.814	-39.2707	4.05478e-08
R15X1141-CA47	-69.7825	-136.054	-3.51069	0.0196738
Shen137-CA47	-67.335	-133.607	-1.06319	0.0380666
Si273-CA47	71.225	4.95319	137.497	0.0130735
SW92E114-CA47	-85.965	-152.237	-19.6932	0.000102381
Sy999-CA47	184.558	118.286	250.829	1.05749e-12
TX5-CA47	-155.645	-221.917	-89.3732	2.29783e-12
TY4-CA47	-111.547	-177.819	-45.2757	2.87709e-09
TY5-CA47	-135.238	-201.509	-68.9657	2.56151e-12
Z2018F-CA47	-77.0075	-143.279	-10.7357	0.00223174
ZB648-CA47	-100.022	-166.294	-33.7507	4.20613e-07
Zheng29-CA47	-92.5975	-158.869	-26.3257	8.37627e-06
Zhong69-CA47	-136.322	-202.594	-70.0507	2.57072e-12
chuan48-2-Chang7-2	-151.5	-217.772	-85.2282	2.43039e-12
CIMBL10-Chang7-2	-159.41	-225.682	-93.1382	1.9974e-12
CIMBL123-Chang7-2	-92.3375	-158.609	-26.0657	9.26907e-06
CIMBL129-Chang7-2	-131.745	-198.017	-65.4732	2.68852e-12
CIMBL13-Chang7-2	-117.9	-184.172	-51.6282	1.59918e-10
CIMBL133-Chang7-2	-96.7825	-163.054	-30.5107	1.58764e-06
CIMBL136-Chang7-2	-104.032	-170.304	-37.7607	7.76004e-08
CIMBL146-Chang7-2	-113.838	-180.109	-47.5657	1.02318e-09
CIMBL154-Chang7-2	73.945	7.67319	140.217	0.00583314
CIMBL16-Chang7-2	-74.805	-141.077	-8.53319	0.00447765
CIMBL17-Chang7-2	-138.02	-204.292	-71.7482	2.50233e-12
CIMBL30-Chang7-2	-129.882	-196.154	-63.6107	3.02791e-12
CIMBL46-Chang7-2	-194.215	-260.487	-127.943	1.05571e-12
CIMBL47-Chang7-2	-88.7775	-155.049	-22.5057	3.61655e-05
CIMBL54-Chang7-2	-120.545	-186.817	-54.2732	4.81514e-11
CIMBL6-Chang7-2	-160.987	-227.259	-94.7157	1.89326e-12
CIMBL60-Chang7-2	-66.3075	-132.579	-0.0356882	0.0495516
CIMBL69-Chang7-2	-74.0725	-140.344	-7.80069	0.00561039
CIMBL73-Chang7-2	-202.773	-269.044	-136.501	1.05571e-12
CIMBL9-Chang7-2	-129.968	-196.239	-63.6957	2.99971e-12
CIMBL96-Chang7-2	-99.3575	-165.629	-33.0857	5.53979e-07
CML116-Chang7-2	-85.1425	-151.414	-18.8707	0.000137946
CML121-Chang7-2	-118.733	-185.004	-52.4607	1.09253e-10
CML139-Chang7-2	-158.998	-225.269	-92.7257	2.04359e-12
CML170-Chang7-2	-132.35	-198.622	-66.0782	2.66287e-12
CML171-Chang7-2	-105.843	-172.114	-39.5707	3.56135e-08
CML191-Chang7-2	-114.243	-180.514	-47.9707	8.51205e-10
CML304-Chang7-2	-174.81	-241.082	-108.538	1.10767e-12
CML32-Chang7-2	-140.465	-206.737	-74.1932	2.5463e-12
CML325-Chang7-2	-95.3175	-161.589	-29.0457	2.86159e-06
CML361-Chang7-2	-121.328	-187.599	-55.0557	3.40558e-11
CML473-Chang7-2	-121.98	-188.252	-55.7082	2.56398e-11
CML51-Chang7-2	-181.59	-247.862	-115.318	1.06304e-12
CML69-Chang7-2	-83.9575	-150.229	-17.6857	0.000210896
Dan4245-Chang7-2	-165.76	-232.032	-99.4882	1.49469e-12
Dan599-Chang7-2	-120.285	-186.557	-54.0132	5.41095e-11
DH29-Chang7-2	-95.4625	-161.734	-29.1907	2.70039e-06
DH3732-Chang7-2	-119.147	-185.419	-52.8757	9.04036e-11
EN25-Chang7-2	-100.618	-166.889	-34.3457	3.28354e-07
GEMS11-Chang7-2	-103.265	-169.537	-36.9932	1.07649e-07
GEMS16-Chang7-2	-172.812	-239.084	-106.541	1.15563e-12
GEMS2-Chang7-2	-75.865	-142.137	-9.59319	0.00321338
GEMS30-Chang7-2	-105.457	-171.729	-39.1857	4.20643e-08
GEMS31-Chang7-2	-125.963	-192.234	-59.6907	5.96989e-12
GEMS47-Chang7-2	-74.9275	-141.199	-8.65569	0.00431061
GEMS53-Chang7-2	-111.638	-177.909	-45.3657	2.76317e-09
GEMS55-Chang7-2	-156.762	-223.034	-90.4907	2.21734e-12
GEMS6-Chang7-2	-96.19	-162.462	-29.9182	2.01656e-06
Gy462-Chang7-2	-105.162	-171.434	-38.8907	4.77732e-08
J4112-Chang7-2	-134.623	-200.894	-68.3507	2.63711e-12
JH96C-Chang7-2	-164.88	-231.152	-98.6082	1.55087e-12
JY01-Chang7-2	-81.19	-147.462	-14.9182	0.000554716
L3180-Chang7-2	-83.8875	-150.159	-17.6157	0.00021621
Liao5114-Chang7-2	-73.475	-139.747	-7.20319	0.0067278
Liao5263-Chang7-2	-131.477	-197.749	-65.2057	2.69962e-12
Lv28-Chang7-2	-77.425	-143.697	-11.1532	0.00194998
M165-Chang7-2	-79.7925	-146.064	-13.5207	0.000891815
M97-Chang7-2	-73.8425	-140.114	-7.57069	0.00601819
Nan21-3-Chang7-2	-130.002	-196.274	-63.7307	2.99127e-12
p178-Chang7-2	-109.353	-175.624	-43.0807	7.65529e-09
Qi319-Chang7-2	-156.898	-223.169	-90.6257	2.20246e-12
R08-Chang7-2	-156.548	-222.819	-90.2757	2.24964e-12
R15X1141-Chang7-2	-120.787	-187.059	-54.5157	4.32164e-11
Shen137-Chang7-2	-118.34	-184.612	-52.0682	1.30738e-10
SW92E114-Chang7-2	-136.97	-203.242	-70.6982	2.58826e-12
Sy999-Chang7-2	133.553	67.2807	199.824	2.57117e-12
TX5-Chang7-2	-206.65	-272.922	-140.378	1.05571e-12
TY11-Chang7-2	-76.345	-142.617	-10.0732	0.00275945
TY4-Chang7-2	-162.553	-228.824	-96.2807	1.72851e-12
TY5-Chang7-2	-186.243	-252.514	-119.971	1.05682e-12
TY7-Chang7-2	-109.98	-176.252	-43.7082	5.79465e-09
TY8-Chang7-2	-97.605	-163.877	-31.3332	1.13692e-06
U8112-Chang7-2	-112.403	-178.674	-46.1307	1.95864e-09
W138-Chang7-2	-106.642	-172.914	-40.3707	2.51642e-08
WH413-Chang7-2	-96.025	-162.297	-29.7532	2.15498e-06
Wu109-Chang7-2	-115.535	-181.807	-49.2632	4.72094e-10
Ye8001-Chang7-2	-116.612	-182.884	-50.3407	2.8835e-10
Yu87-1-Chang7-2	-96.06	-162.332	-29.7882	2.12486e-06
Z2018F-Chang7-2	-128.012	-194.284	-61.7407	3.79519e-12
ZB648-Chang7-2	-151.028	-217.299	-84.7557	2.4879e-12
Zheng29-Chang7-2	-143.602	-209.874	-77.3307	2.5554e-12
Zheng30-Chang7-2	-71.5675	-137.839	-5.29569	0.0118405
Zheng653-Chang7-2	-76.68	-142.952	-10.4082	0.00247936
Zhong69-Chang7-2	-187.327	-253.599	-121.056	1.0566e-12
ZZ03-Chang7-2	-109.23	-175.502	-42.9582	8.08194e-09
CIMBL139-chuan48-2	145.215	78.9432	211.487	2.53497e-12
CIMBL141-chuan48-2	149.855	83.5832	216.127	2.50555e-12
CIMBL154-chuan48-2	225.445	159.173	291.717	1.05571e-12
CIMBL155-chuan48-2	96.0175	29.7457	162.289	2.16149e-06
CIMBL16-chuan48-2	76.695	10.4232	142.967	0.00246747
CIMBL42-chuan48-2	138.985	72.7132	205.257	2.58782e-12
CIMBL45-chuan48-2	102.222	35.9507	168.494	1.67436e-07
CIMBL60-chuan48-2	85.1925	18.9207	151.464	0.00013548
CIMBL69-chuan48-2	77.4275	11.1557	143.699	0.0019484
CIMBL77-chuan48-2	100.505	34.2332	166.777	3.44123e-07
CIMBL83-chuan48-2	163.667	97.3957	229.939	1.64768e-12
CIMBL99-chuan48-2	178.405	112.133	244.677	1.07125e-12
CML113-chuan48-2	88.9575	22.6857	155.229	3.37991e-05
CML114-chuan48-2	123.955	57.6832	190.227	1.15538e-11
CML115-chuan48-2	116.715	50.4432	182.987	2.75115e-10
CML116-chuan48-2	66.3575	0.0856882	132.629	0.0489293
CML118-chuan48-2	145.395	79.1232	211.667	2.62868e-12
CML323-chuan48-2	130.072	63.8007	196.344	2.97018e-12
CML411-chuan48-2	164.21	97.9382	230.482	1.61327e-12
CML480-chuan48-2	98.9925	32.7207	165.264	6.43995e-07
CML496-chuan48-2	85.885	19.6132	152.157	0.000105406
CML69-chuan48-2	67.5425	1.27069	133.814	0.0360568
dan340-chuan48-2	146.022	79.7507	212.294	2.56117e-12
DE.EX-chuan48-2	94.72	28.4482	160.992	3.63112e-06
DSB-chuan48-2	201.322	135.051	267.594	1.05571e-12
FCD0602-chuan48-2	85.385	19.1132	151.657	0.000126375
GEMS15-chuan48-2	113.512	47.2407	179.784	1.18578e-09
GEMS2-chuan48-2	75.635	9.36319	141.907	0.00345509
GEMS33-chuan48-2	166.402	100.131	232.674	1.43385e-12
GEMS40-chuan48-2	143.64	77.3682	209.912	2.54552e-12
GEMS41-chuan48-2	211.512	145.241	277.784	1.05571e-12
GEMS47-chuan48-2	76.5725	10.3007	142.844	0.00256616
GEMS48-chuan48-2	112.767	46.4957	179.039	1.66117e-09
GEMS61-chuan48-2	164.705	98.4332	230.977	1.5693e-12
GEMS62-chuan48-2	149.775	83.5032	216.047	2.50244e-12
GEMS63-chuan48-2	117.785	51.5132	184.057	1.68572e-10
GEMS9-chuan48-2	120.127	53.8557	186.399	5.80859e-11
Gy1032-chuan48-2	187.78	121.508	254.052	1.05593e-12
Gy386-chuan48-2	195.972	129.701	262.244	1.05571e-12
GY386B-chuan48-2	154.11	87.8382	220.382	2.35245e-12
JY01-chuan48-2	70.31	4.03819	136.582	0.0169702
L3180-chuan48-2	67.6125	1.34069	133.884	0.0354003
Liao5114-chuan48-2	78.025	11.7532	144.297	0.00160361
Lv28-chuan48-2	74.075	7.80319	140.347	0.0056061
Lx9801-chuan48-2	210.552	144.281	276.824	1.05571e-12
M165-chuan48-2	71.7075	5.43569	137.979	0.0113681
M97-chuan48-2	77.6575	11.3857	143.929	0.00180807
MN-chuan48-2	112.435	46.1632	178.707	1.93015e-09
mo17-chuan48-2	193.365	127.093	259.637	1.05571e-12
NMJT-chuan48-2	90.48	24.2082	156.752	1.89728e-05
SC55-chuan48-2	145.33	79.0582	211.602	2.52587e-12
Si273-chuan48-2	171.72	105.448	237.992	1.18938e-12
Sy1077-chuan48-2	151.605	85.3332	217.877	2.4919e-12
Sy999-chuan48-2	285.053	218.781	351.324	1.05571e-12
Tian77-chuan48-2	126.18	59.9082	192.452	5.61584e-12
TY11-chuan48-2	75.155	8.88319	141.427	0.00401585
TY2-chuan48-2	86.7575	20.4857	153.029	7.66105e-05
Xun971-chuan48-2	103.5	37.2282	169.772	9.74024e-08
Ye478-chuan48-2	139.922	73.6507	206.194	2.59759e-12
Zheng30-chuan48-2	79.9325	13.6607	146.204	0.00085075
Zheng653-chuan48-2	74.82	8.54819	141.092	0.00445687
Zhi41-chuan48-2	85.525	19.2532	151.797	0.000120128
ZZ01-chuan48-2	121.492	55.2207	187.764	3.16728e-11
CIMBL123-CIMBL10	67.0725	0.800688	133.344	0.0407512
CIMBL139-CIMBL10	153.125	86.8532	219.397	2.39864e-12
CIMBL141-CIMBL10	157.765	91.4932	224.037	2.14462e-12
CIMBL154-CIMBL10	233.355	167.083	299.627	1.05571e-12
CIMBL155-CIMBL10	103.927	37.6557	170.199	8.11627e-08
CIMBL16-CIMBL10	84.605	18.3332	150.877	0.000167363
CIMBL42-CIMBL10	146.895	80.6232	213.167	2.46947e-12
CIMBL45-CIMBL10	110.132	43.8607	176.404	5.4146e-09
CIMBL47-CIMBL10	70.6325	4.36069	136.904	0.0154893
CIMBL60-CIMBL10	93.1025	26.8307	159.374	6.87564e-06
CIMBL69-CIMBL10	85.3375	19.0657	151.609	0.000128565
CIMBL77-CIMBL10	108.415	42.1432	174.687	1.15814e-08
CIMBL83-CIMBL10	171.578	105.306	237.849	1.1916e-12
CIMBL99-CIMBL10	186.315	120.043	252.587	1.05682e-12
CML113-CIMBL10	96.8675	30.5957	163.139	1.53395e-06
CML114-CIMBL10	131.865	65.5932	198.137	2.69995e-12
CML115-CIMBL10	124.625	58.3532	190.897	9.0371e-12
CML116-CIMBL10	74.2675	7.99569	140.539	0.00528508
CML118-CIMBL10	153.305	87.0332	219.577	2.36489e-12
CML323-CIMBL10	137.982	71.7107	204.254	2.50733e-12
CML411-CIMBL10	172.12	105.848	238.392	1.17517e-12
CML480-CIMBL10	106.903	40.6307	173.174	2.24693e-08
CML496-CIMBL10	93.795	27.5232	160.067	5.23717e-06
CML69-CIMBL10	75.4525	9.18069	141.724	0.00365898
dan340-CIMBL10	153.932	87.6607	220.204	2.35456e-12
DE.EX-CIMBL10	102.63	36.3582	168.902	1.4094e-07
DSB-CIMBL10	209.232	142.961	275.504	1.05571e-12
FCD0602-CIMBL10	93.295	27.0232	159.567	6.37568e-06
GEMS15-CIMBL10	121.422	55.1507	187.694	3.26629e-11
GEMS2-CIMBL10	83.545	17.2732	149.817	0.000244129
GEMS33-CIMBL10	174.312	108.041	240.584	1.111e-12
GEMS40-CIMBL10	151.55	85.2782	217.822	2.47891e-12
GEMS41-CIMBL10	219.423	153.151	285.694	1.05571e-12
GEMS47-CIMBL10	84.4825	18.2107	150.754	0.00017487
GEMS48-CIMBL10	120.677	54.4057	186.949	4.53902e-11
GEMS61-CIMBL10	172.615	106.343	238.887	1.15985e-12
GEMS62-CIMBL10	157.685	91.4132	223.957	2.15838e-12
GEMS63-CIMBL10	125.695	59.4232	191.967	6.34437e-12
GEMS9-CIMBL10	128.037	61.7657	194.309	3.77398e-12
Gy1032-CIMBL10	195.69	129.418	261.962	1.05571e-12
Gy386-CIMBL10	203.883	137.611	270.154	1.05571e-12
GY386B-CIMBL10	162.02	95.7482	228.292	1.82798e-12
JY01-CIMBL10	78.22	11.9482	144.492	0.00150426
L3180-CIMBL10	75.5225	9.25069	141.794	0.00357947
Liao5114-CIMBL10	85.935	19.6632	152.207	0.000103505
Lv28-CIMBL10	81.985	15.7132	148.257	0.000421671
Lx9801-CIMBL10	218.462	152.191	284.734	1.05571e-12
M165-CIMBL10	79.6175	13.3457	145.889	0.000945817
M97-CIMBL10	85.5675	19.2957	151.839	0.000118292
MN-CIMBL10	120.345	54.0732	186.617	5.26715e-11
mo17-CIMBL10	201.275	135.003	267.547	1.05571e-12
NMJT-CIMBL10	98.39	32.1182	164.662	8.24913e-07
SC55-CIMBL10	153.24	86.9682	219.512	2.38443e-12
Si273-CIMBL10	179.63	113.358	245.902	1.06704e-12
Sy1077-CIMBL10	159.515	93.2432	225.787	2.01295e-12
Sy999-CIMBL10	292.963	226.691	359.234	1.05571e-12
Tian77-CIMBL10	134.09	67.8182	200.362	2.62479e-12
TY11-CIMBL10	83.065	16.7932	149.337	0.000289174
TY2-CIMBL10	94.6675	28.3957	160.939	3.70768e-06
Xun971-CIMBL10	111.41	45.1382	177.682	3.06012e-09
Ye478-CIMBL10	147.833	81.5607	214.104	2.4919e-12
Zheng30-CIMBL10	87.8425	21.5707	154.114	5.12944e-05
Zheng653-CIMBL10	82.73	16.4582	149.002	0.00032525
Zhi41-CIMBL10	93.435	27.1632	159.707	6.03455e-06
ZZ01-CIMBL10	129.403	63.1307	195.674	3.06488e-12
CIMBL139-CIMBL123	86.0525	19.7807	152.324	9.91676e-05
CIMBL141-CIMBL123	90.6925	24.4207	156.964	1.74914e-05
CIMBL154-CIMBL123	166.282	100.011	232.554	1.44806e-12
CIMBL42-CIMBL123	79.8225	13.5507	146.094	0.000882859
CIMBL46-CIMBL123	-101.877	-168.149	-35.6057	1.93649e-07
CIMBL6-CIMBL123	-68.65	-134.922	-2.37819	0.026846
CIMBL73-CIMBL123	-110.435	-176.707	-44.1632	4.73204e-09
CIMBL83-CIMBL123	104.505	38.2332	170.777	6.33827e-08
CIMBL99-CIMBL123	119.243	52.9707	185.514	8.65784e-11
CML118-CIMBL123	86.2325	19.9607	152.504	9.2862e-05
CML139-CIMBL123	-66.66	-132.932	-0.388188	0.0453084
CML304-CIMBL123	-82.4725	-148.744	-16.2007	0.000355889
CML323-CIMBL123	70.91	4.63819	137.182	0.0143109
CML411-CIMBL123	105.048	38.7757	171.319	5.01996e-08
CML51-CIMBL123	-89.2525	-155.524	-22.9807	3.02425e-05
dan340-CIMBL123	86.86	20.5882	153.132	7.37766e-05
Dan4245-CIMBL123	-73.4225	-139.694	-7.15069	0.00683533
DSB-CIMBL123	142.16	75.8882	208.432	2.58205e-12
GEMS16-CIMBL123	-80.475	-146.747	-14.2032	0.000708075
GEMS33-CIMBL123	107.24	40.9682	173.512	1.93914e-08
GEMS40-CIMBL123	84.4775	18.2057	150.749	0.000175183
GEMS41-CIMBL123	152.35	86.0782	218.622	2.48523e-12
GEMS61-CIMBL123	105.543	39.2707	171.814	4.05478e-08
GEMS62-CIMBL123	90.6125	24.3407	156.884	1.80354e-05
Gy1032-CIMBL123	128.618	62.3457	194.889	3.42371e-12
Gy386-CIMBL123	136.81	70.5382	203.082	2.60048e-12
GY386B-CIMBL123	94.9475	28.6757	161.219	3.31682e-06
JH96C-CIMBL123	-72.5425	-138.814	-6.27069	0.00889432
Lx9801-CIMBL123	151.39	85.1182	217.662	2.44371e-12
mo17-CIMBL123	134.202	67.9307	200.474	2.60181e-12
SC55-CIMBL123	86.1675	19.8957	152.439	9.50929e-05
Si273-CIMBL123	112.558	46.2857	178.829	1.82638e-09
Sy1077-CIMBL123	92.4425	26.1707	158.714	8.89786e-06
Sy999-CIMBL123	225.89	159.618	292.162	1.05571e-12
Tian77-CIMBL123	67.0175	0.745688	133.289	0.0413344
TX5-CIMBL123	-114.312	-180.584	-48.0407	8.24508e-10
TY4-CIMBL123	-70.215	-136.487	-3.94319	0.0174305
TY5-CIMBL123	-93.905	-160.177	-27.6332	5.01477e-06
Ye478-CIMBL123	80.76	14.4882	147.032	0.000642615
Zhong69-CIMBL123	-94.99	-161.262	-28.7182	3.26112e-06
CIMBL139-CIMBL129	125.46	59.1882	191.732	6.82721e-12
CIMBL141-CIMBL129	130.1	63.8282	196.372	2.95686e-12
CIMBL154-CIMBL129	205.69	139.418	271.962	1.05571e-12
CIMBL155-CIMBL129	76.2625	9.99069	142.534	0.00283289
CIMBL42-CIMBL129	119.23	52.9582	185.502	8.70732e-11
CIMBL45-CIMBL129	82.4675	16.1957	148.739	0.000356511
CIMBL73-CIMBL129	-71.0275	-137.299	-4.75569	0.0138373
CIMBL77-CIMBL129	80.75	14.4782	147.022	0.00064481
CIMBL83-CIMBL129	143.913	77.6407	210.184	2.58116e-12
CIMBL99-CIMBL129	158.65	92.3782	224.922	2.07334e-12
CML113-CIMBL129	69.2025	2.93069	135.474	0.0230949
CML114-CIMBL129	104.2	37.9282	170.472	7.22336e-08
CML115-CIMBL129	96.96	30.6882	163.232	1.47754e-06
CML118-CIMBL129	125.64	59.3682	191.912	6.45795e-12
CML323-CIMBL129	110.317	44.0457	176.589	4.98644e-09
CML411-CIMBL129	144.455	78.1832	210.727	2.50988e-12
CML480-CIMBL129	79.2375	12.9657	145.509	0.00107405
dan340-CIMBL129	126.267	59.9957	192.539	5.47951e-12
DE.EX-CIMBL129	74.965	8.69319	141.237	0.00426066
DSB-CIMBL129	181.567	115.296	247.839	1.06304e-12
GEMS15-CIMBL129	93.7575	27.4857	160.029	5.31517e-06
GEMS33-CIMBL129	146.647	80.3757	212.919	2.51343e-12
GEMS40-CIMBL129	123.885	57.6132	190.157	1.18714e-11
GEMS41-CIMBL129	191.757	125.486	258.029	1.05571e-12
GEMS48-CIMBL129	93.0125	26.7407	159.284	7.12234e-06
GEMS61-CIMBL129	144.95	78.6782	211.222	2.47535e-12
GEMS62-CIMBL129	130.02	63.7482	196.292	2.98694e-12
GEMS63-CIMBL129	98.03	31.7582	164.302	9.55894e-07
GEMS9-CIMBL129	100.373	34.1007	166.644	3.63649e-07
Gy1032-CIMBL129	168.025	101.753	234.297	1.3437e-12
Gy386-CIMBL129	176.218	109.946	242.489	1.09701e-12
GY386B-CIMBL129	134.355	68.0832	200.627	2.58893e-12
Lx9801-CIMBL129	190.797	124.526	257.069	1.05571e-12
MN-CIMBL129	92.68	26.4082	158.952	8.11094e-06
mo17-CIMBL129	173.61	107.338	239.882	1.11944e-12
NMJT-CIMBL129	70.725	4.45319	136.997	0.0150869
SC55-CIMBL129	125.575	59.3032	191.847	6.58484e-12
Si273-CIMBL129	151.965	85.6932	218.237	2.46236e-12
Sy1077-CIMBL129	131.85	65.5782	198.122	2.66753e-12
Sy999-CIMBL129	265.298	199.026	331.569	1.05571e-12
Tian77-CIMBL129	106.425	40.1532	172.697	2.76611e-08
TX5-CIMBL129	-74.905	-141.177	-8.63319	0.00434085
TY2-CIMBL129	67.0025	0.730688	133.274	0.0414948
Xun971-CIMBL129	83.745	17.4732	150.017	0.00022743
Ye478-CIMBL129	120.168	53.8957	186.439	5.70427e-11
ZZ01-CIMBL129	101.737	35.4657	168.009	2.05401e-07
CIMBL139-CIMBL13	111.615	45.3432	177.887	2.79123e-09
CIMBL141-CIMBL13	116.255	49.9832	182.527	3.39681e-10
CIMBL154-CIMBL13	191.845	125.573	258.117	1.05571e-12
CIMBL42-CIMBL13	105.385	39.1132	171.657	4.34018e-08
CIMBL45-CIMBL13	68.6225	2.35069	134.894	0.0270463
CIMBL46-CIMBL13	-76.315	-142.587	-10.0432	0.00278594
CIMBL73-CIMBL13	-84.8725	-151.144	-18.6007	0.000152036
CIMBL77-CIMBL13	66.905	0.633188	133.177	0.0425505
CIMBL83-CIMBL13	130.067	63.7957	196.339	2.96918e-12
CIMBL99-CIMBL13	144.805	78.5332	211.077	2.45715e-12
CML114-CIMBL13	90.355	24.0832	156.627	1.99006e-05
CML115-CIMBL13	83.115	16.8432	149.387	0.000284132
CML118-CIMBL13	111.795	45.5232	178.067	2.57446e-09
CML323-CIMBL13	96.4725	30.2007	162.744	1.79952e-06
CML411-CIMBL13	130.61	64.3382	196.882	2.81875e-12
dan340-CIMBL13	112.422	46.1507	178.694	1.94106e-09
DSB-CIMBL13	167.722	101.451	233.994	1.35969e-12
GEMS15-CIMBL13	79.9125	13.6407	146.184	0.000856504
GEMS33-CIMBL13	132.802	66.5307	199.074	2.68019e-12
GEMS40-CIMBL13	110.04	43.7682	176.312	5.64208e-09
GEMS41-CIMBL13	177.912	111.641	244.184	1.07281e-12
GEMS48-CIMBL13	79.1675	12.8957	145.439	0.00109941
GEMS61-CIMBL13	131.105	64.8332	197.377	2.77989e-12
GEMS62-CIMBL13	116.175	49.9032	182.447	3.52354e-10
GEMS63-CIMBL13	84.185	17.9132	150.457	0.000194482
GEMS9-CIMBL13	86.5275	20.2557	152.799	8.33589e-05
Gy1032-CIMBL13	154.18	87.9082	220.452	2.33558e-12
Gy386-CIMBL13	162.373	96.1007	228.644	1.75226e-12
GY386B-CIMBL13	120.51	54.2382	186.782	4.8909e-11
Lx9801-CIMBL13	176.952	110.681	243.224	1.08857e-12
MN-CIMBL13	78.835	12.5632	145.107	0.00122791
mo17-CIMBL13	159.765	93.4932	226.037	2.00651e-12
SC55-CIMBL13	111.73	45.4582	178.002	2.65075e-09
Si273-CIMBL13	138.12	71.8482	204.392	2.49201e-12
Sy1077-CIMBL13	118.005	51.7332	184.277	1.5241e-10
Sy999-CIMBL13	251.452	185.181	317.724	1.05571e-12
Tian77-CIMBL13	92.58	26.3082	158.852	8.43363e-06
TX5-CIMBL13	-88.75	-155.022	-22.4782	3.6541e-05
TY5-CIMBL13	-68.3425	-134.614	-2.07069	0.0291638
Xun971-CIMBL13	69.9	3.62819	136.172	0.0190397
Ye478-CIMBL13	106.322	40.0507	172.594	2.89209e-08
Zhong69-CIMBL13	-69.4275	-135.699	-3.15569	0.0217083
ZZ01-CIMBL13	87.8925	21.6207	154.164	5.03491e-05
CIMBL139-CIMBL133	90.4975	24.2257	156.769	1.88464e-05
CIMBL141-CIMBL133	95.1375	28.8657	161.409	3.07485e-06
CIMBL154-CIMBL133	170.727	104.456	236.999	1.20981e-12
CIMBL42-CIMBL133	84.2675	17.9957	150.539	0.00018884
CIMBL46-CIMBL133	-97.4325	-163.704	-31.1607	1.21962e-06
CIMBL73-CIMBL133	-105.99	-172.262	-39.7182	3.34091e-08
CIMBL83-CIMBL133	108.95	42.6782	175.222	9.14704e-09
CIMBL99-CIMBL133	123.688	57.4157	189.959	1.28006e-11
CML114-CIMBL133	69.2375	2.96569	135.509	0.022874
CML118-CIMBL133	90.6775	24.4057	156.949	1.75922e-05
CML304-CIMBL133	-78.0275	-144.299	-11.7557	0.0016023
CML323-CIMBL133	75.355	9.08319	141.627	0.00377251
CML411-CIMBL133	109.493	43.2207	175.764	7.19482e-09
CML51-CIMBL133	-84.8075	-151.079	-18.5357	0.000155631
dan340-CIMBL133	91.305	25.0332	157.577	1.38244e-05
Dan4245-CIMBL133	-68.9775	-135.249	-2.70569	0.0245611
DSB-CIMBL133	146.605	80.3332	212.877	2.51854e-12
GEMS16-CIMBL133	-76.03	-142.302	-9.75819	0.00304992
GEMS33-CIMBL133	111.685	45.4132	177.957	2.70487e-09
GEMS40-CIMBL133	88.9225	22.6507	155.194	3.42471e-05
GEMS41-CIMBL133	156.795	90.5232	223.067	2.20834e-12
GEMS61-CIMBL133	109.987	43.7157	176.259	5.77535e-09
GEMS62-CIMBL133	95.0575	28.7857	161.329	3.17455e-06
Gy1032-CIMBL133	133.063	66.7907	199.334	2.63201e-12
Gy386-CIMBL133	141.255	74.9832	207.527	2.50822e-12
GY386B-CIMBL133	99.3925	33.1207	165.664	5.46027e-07
JH96C-CIMBL133	-68.0975	-134.369	-1.82569	0.0311374
Lx9801-CIMBL133	155.835	89.5632	222.107	2.26941e-12
mo17-CIMBL133	138.648	72.3757	204.919	2.62501e-12
SC55-CIMBL133	90.6125	24.3407	156.884	1.80354e-05
Si273-CIMBL133	117.002	50.7307	183.274	2.41129e-10
Sy1077-CIMBL133	96.8875	30.6157	163.159	1.52158e-06
Sy999-CIMBL133	230.335	164.063	296.607	1.05571e-12
Tian77-CIMBL133	71.4625	5.19069	137.734	0.0122066
TX5-CIMBL133	-109.868	-176.139	-43.5957	6.09175e-09
TY5-CIMBL133	-89.46	-155.732	-23.1882	2.79618e-05
Ye478-CIMBL133	85.205	18.9332	151.477	0.00013487
Zhong69-CIMBL133	-90.545	-156.817	-24.2732	1.85072e-05
ZZ01-CIMBL133	66.775	0.503188	133.047	0.0439948
[truncated: 3,599 more rows]

## Sheet: Vitamin B6
Combination of lines	difference	lower value	upper value	p-value (adjusted)
05W002-04K5702	14.8235	2.84355	26.8035	0.000419192
238-04K5702	16.8995	4.91955	28.8795	5.91429e-06
4F1-04K5702	59.066	47.086	71.046	1.05571e-12
5237-04K5702	25.309	13.329	37.289	2.58749e-12
7327-04K5702	-14.6365	-26.6165	-2.65655	0.000598642
835a-04K5702	16.1965	4.21655	28.1765	2.65458e-05
835b-04K5702	22.532	10.552	34.512	8.97515e-12
[truncated: 7,559 more rows]
